# Supplementary material for: Network-guided prediction of aromatase inhibitor response in breast cancer
Source: PLoS Comput Biol. 2019 Feb 11;15(2):e1006730. doi: 10.1371/journal.pcbi.1006730 (PMC6386390; doi:10.1371/journal.pcbi.1006730)
Supplement: S1 Data — (ZIP) [file pcbi.1006730.s002.zip]

Archive with 60 entries (57 files):
- brca-treatment-response/
- brca-treatment-response/parse_maf.py
- brca-treatment-response/consolidate_mrna_expression.py
- brca-treatment-response/dump_muts_for_nbs.py
- brca-treatment-response/ki67_analysis.py
- brca-treatment-response/parse_cosmic_diffexpr.py
- brca-treatment-response/parse_er_targets.py
- brca-treatment-response/parse_pmid26771497_expr.py
- brca-treatment-response/parse_tcga_clinical_xml.py
- brca-treatment-response/pmid_26033813_analysis.py
- brca-treatment-response/pmid_26892682_analysis.py
- brca-treatment-response/wext_mut_sets.py
- brca-treatment-response/drug_response_labels.py
- brca-treatment-response/drug_targets.py
- brca-treatment-response/tcga_lincs_expr_features.py
- brca-treatment-response/query_mygene.py
- brca-treatment-response/propagation.py
- brca-treatment-response/constants.py
- brca-treatment-response/network.py
- brca-treatment-response/gene_mappings.py
- brca-treatment-response/nbs_cluster_results.py
- brca-treatment-response/propagate_mutations.py
- brca-treatment-response/snf_cluster_results.py
- brca-treatment-response/tcga.py
- brca-treatment-response/tcga_xml_to_json.py
- brca-treatment-response/treatment_features.py
- brca-treatment-response/compute_drug_features_labels.py
- brca-treatment-response/consolidated_roc_plot.py
- brca-treatment-response/convert_labels.py
- brca-treatment-response/data/
- brca-treatment-response/data/compute_drug_features_labels_alpha_0.80_20170919-130028/
- brca-treatment-response/data/compute_drug_features_labels_alpha_0.80_20170919-130028/muts_pca_obj.pickle
- brca-treatment-response/data/compute_drug_features_labels_alpha_0.80_20170919-130028/pca_mut_components.csv
- brca-treatment-response/data/compute_drug_features_labels_alpha_0.80_20170919-130028/pca_mut_components.pickle
- brca-treatment-response/data/compute_drug_features_labels_alpha_0.80_20170919-130028/expr_pca_obj.pickle
- brca-treatment-response/data/compute_drug_features_labels_alpha_0.80_20170919-130028/pca_expr_components.csv
- brca-treatment-response/data/compute_drug_features_labels_alpha_0.80_20170919-130028/pca_expr_components.pickle
- brca-treatment-response/data/compute_drug_features_labels_alpha_0.80_20170919-130028/full_scores_mut_components.hdf5
- brca-treatment-response/data/compute_drug_features_labels_alpha_0.80_20170919-130028/full_scores_mut_pca.pickle
- brca-treatment-response/data/compute_drug_features_labels_alpha_0.80_20170919-130028/full_scores_diffexpr_components.hdf5
- brca-treatment-response/data/compute_drug_features_labels_alpha_0.80_20170919-130028/full_scores_diffexpr_pca.pickle
- brca-treatment-response/data/compute_drug_features_labels_alpha_0.80_20170919-130028/clinical_features.pickle
- brca-treatment-response/data/compute_drug_features_labels_alpha_0.80_20170919-130028/feature_matrix_unscaled.pickle
- brca-treatment-response/data/compute_drug_features_labels_alpha_0.80_20170919-130028/data_desc_unscaled.csv
- brca-treatment-response/data/compute_drug_features_labels_alpha_0.80_20170919-130028/feature_matrix.csv
- brca-treatment-response/data/compute_drug_features_labels_alpha_0.80_20170919-130028/feature_matrix.pickle
- brca-treatment-response/data/compute_drug_features_labels_alpha_0.80_20170919-130028/data_desc_normalized.csv
- brca-treatment-response/data/compute_drug_features_labels_alpha_0.80_20170919-130028/feature_matrix_unscaled_arimidex.pickle
- brca-treatment-response/data/compute_drug_features_labels_alpha_0.80_20170919-130028/feature_matrix_arimidex.pickle
- brca-treatment-response/data/compute_drug_features_labels_alpha_0.80_20170919-130028/labels_arimidex.pickle
- brca-treatment-response/data/compute_drug_features_labels_alpha_0.80_20170919-130028/feature_matrix_unscaled_tamoxifen.pickle
- brca-treatment-response/data/compute_drug_features_labels_alpha_0.80_20170919-130028/feature_matrix_tamoxifen.pickle
- brca-treatment-response/data/compute_drug_features_labels_alpha_0.80_20170919-130028/labels_tamoxifen.pickle
- brca-treatment-response/data/compute_drug_features_labels_alpha_0.80_20170919-130028/feature_matrix_unscaled_ai_all.pickle
- brca-treatment-response/data/compute_drug_features_labels_alpha_0.80_20170919-130028/feature_matrix_ai_all.pickle
- brca-treatment-response/data/compute_drug_features_labels_alpha_0.80_20170919-130028/labels_ai_all.pickle
- brca-treatment-response/.gitignore
- brca-treatment-response/utils.py
- brca-treatment-response/tcga_train.py
- brca-treatment-response/README.txt
