# Supplementary material for: Network-guided prediction of aromatase inhibitor response in breast cancer
Source: PLoS Comput Biol. 2019 Feb 11;15(2):e1006730. doi: 10.1371/journal.pcbi.1006730 (PMC6386390; doi:10.1371/journal.pcbi.1006730)
Supplement: S1 Data — (ZIP) [file pcbi.1006730.s002.zip › brca-treatment-response/data/compute_drug_features_labels_alpha_0.80_20170919-130028/pca_mut_components.csv]

	prop_mut_pca_0	prop_mut_pca_1	prop_mut_pca_2	prop_mut_pca_3	prop_mut_pca_4	prop_mut_pca_5	prop_mut_pca_6	prop_mut_pca_7	prop_mut_pca_8	prop_mut_pca_9
1	0.0033297328755955945	0.00039387552324299566	0.0007672957098119374	-0.002158246000397831	0.0017252125628796535	0.002123899029366575	0.0011988682262798873	-0.00024470107066045324	0.0017760279408061902	-0.00028232533641627786
10	0.002607599307984284	0.0006784317304481882	0.0003945798236238306	-0.000361395090454366	0.0015956859964942286	-0.000640595208941732	-4.3138707185496536e-05	-0.0012722607727891281	0.00025241975062320274	8.516293913227861e-05
100	0.008654936752385569	-0.01436357782131082	0.0011183073189831596	0.0037883353748484677	-0.005083267552144742	0.0009141166130698759	0.0015717297813205564	-0.0011239687751593537	-0.0012683507318756071	-0.0024475529805449685
1000	0.012106705292670142	-0.0034397782639490624	0.013925443043372173	0.004058395602096115	-0.011396738399958039	0.00048472977936829856	0.0028950509705955303	-0.0009539568692366457	-0.0009062953341256254	-0.0023307459754662264
10000	0.011575560971756695	-0.00929729991947191	0.001771387960833857	0.0035259443247319003	0.004036623178711149	-0.0019149148154662399	-0.013454419863607877	-0.02183271606201367	-0.013938349767976302	0.01665732460697704
100008588	0.0007762898711877969	-0.00026831752219742995	-0.00023530509133566215	-0.00024766783030929205	3.3670976087822806e-05	-0.00018416715824338422	6.621403583891524e-05	2.653328485978006e-05	-1.0987945627201873e-05	0.0008353295263157769
100008589	0.0007762898711877969	-0.00026831752219743	-0.000235305091335662	-0.00024766783030929416	3.367097608786414e-05	-0.00018416715824337717	6.621403583893397e-05	2.65332848597441e-05	-1.0987945627026095e-05	0.0008353295263157412
10001	0.010717707796409138	-0.012229316207133585	0.0009806857335507237	0.0032843730292121693	0.005242566786402668	-0.004029456835228978	-0.008743269307423885	0.02034010353119982	-0.0103443475738161	-0.0016197842571623402
10002	0.00269922183851579	0.00017180590188791008	-0.0005057418468537243	-0.000523270093582743	0.00039820115940986	0.00017764364350485528	0.0003728626699357949	0.00016016029364412972	0.0005173353404750104	-0.0003238853495416477
10003	0.0055778984021964545	-0.004078612674365783	-0.0005432492571280976	-0.013255349531421812	0.004426678976247997	-0.0003867875455343735	-0.007108049453462937	-0.0020864817770092133	0.001639543745418181	-0.0011541609749622973
100033413	0.0002457179172518007	0.0002957041652082937	-0.000354487904934775	8.050664017085446e-06	-5.21798941989091e-05	4.944679038349121e-05	-0.0001275824643439078	-1.4732661454989311e-05	-7.53636484995556e-06	0.00013333094888607095
100033430	0.0002457179172518007	0.0002957041652082937	-0.0003544879049347752	8.05066401708586e-06	-5.217989419891501e-05	4.9446790383520474e-05	-0.0001275824643440061	-1.4732661455091589e-05	-7.536364850070864e-06	0.00013333094888613462
100033433	0.0002457179172518007	0.00029570416520829375	-0.0003544879049347753	8.050664017085934e-06	-5.2179894198916514e-05	4.944679038354167e-05	-0.00012758246434407128	-1.4732661455171788e-05	-7.53636485012494e-06	0.00013333094888624142
100033435	0.0002457179172518007	0.0002957041652082937	-0.00035448790493477513	8.05066401708572e-06	-5.217989419891259e-05	4.944679038351754e-05	-0.00012758246434399864	-1.4732661455094442e-05	-7.5363648500653525e-06	0.000133330948886148
100033821	0.0002457179172518007	0.0002957041652082937	-0.00035448790493477513	8.0506640170858e-06	-5.2179894198914434e-05	4.9446790383518e-05	-0.0001275824643440029	-1.4732661455093481e-05	-7.53636485006626e-06	0.0001333309488861545
100037417	0.0005651298983195938	-9.029648581114333e-05	5.707921899953377e-05	-0.0004560779131696266	-4.697911355033333e-05	-6.337610285385647e-05	-7.07891803167775e-05	-2.3974837971183404e-05	0.00013060388654418357	-6.316398317313042e-05
100048912	0.00021219640029390596	1.9705451561603544e-05	-1.4829205676721227e-05	-1.0794154281002474e-05	1.8387217071079446e-05	1.7079473617844396e-05	-8.087596082098974e-06	1.263870682597154e-05	7.400277046677987e-06	1.2351508724028585e-05
100049587	0.006346690374865234	-0.014238864189343661	-7.20014809495681e-05	0.0023270502564975426	-0.0063287712383727135	0.0008365548026419039	0.0017630366893943133	-0.0006342806989323142	-0.0005578432359848703	-0.00162442841078998
10005	0.0018282079523881036	0.0006797088010136219	0.0004462935648022271	0.00030840234893522576	0.0018175375907381365	-0.00033935355235838063	-0.001320492126927928	-0.00039470026249569754	0.00047204430032190414	0.0011190125398227561
10006	0.014923199953387195	-0.0013200843258190163	-0.012935340788532467	0.0037654929088089717	-0.006873876482984497	0.0012902565019590963	0.0007914441258834853	0.0010851967168011682	-0.0008836248403712787	0.0004955399780308069
10007	0.010655514899694893	-0.004114249501547551	-0.012582376805318658	0.0023710425236795236	-0.011305450915735944	0.0012523258949959106	0.0027292369242372452	0.0010098497356891957	-0.0012262839148755869	-0.003741438649126616
10008	0.0020587723159299575	-1.8175795560544574e-05	0.000365924251906773	0.00033816427872320474	0.00026600632090390176	0.0001699482402996369	1.4812069434362638e-05	0.0013228855736063805	-0.00011246100211099907	-0.0003737228456227183
10009	0.009684754858583928	0.005218601651207444	-0.013780608100890285	-0.012946092847705285	-0.003967341774404708	0.0011437699851143	-0.003867448606433825	-0.0020387152689061755	0.004371189484842363	-0.003821517475976396
1001	0.0024908016563503087	0.001838553093786801	7.968989167815203e-05	0.0010349615628041737	0.003712530252381626	-0.0008092034170810368	-0.0032953465553535676	0.0012962326295270718	-0.001730842307008515	0.005537069510449317
10010	0.004569822468016571	1.2186090986368367e-05	-4.553403237049327e-05	0.00019352924511804214	0.0016601977491948828	0.0008287637142203198	-0.0007460632055276394	0.00020020116758813874	6.029529215314959e-07	-5.5046164032703464e-05
100101267	0.008633462243246452	-0.0111277507565618	0.00028066076979180675	0.0024829886643739593	0.0035544633277384747	0.002647544471401725	-0.009113714415754365	0.0001988974434759053	0.003768417030183623	-0.0055623411010434
100101467	0.0033954884008171654	0.011130502904397193	-0.013465821023309696	0.002014730134478733	-0.006153542991174021	0.000666869732589826	0.0003439037533942568	-0.0009314998247767226	0.0016269708761626192	-0.0021945053503966347
10011	0.0040072445459230326	0.0010055462214055605	0.0006919337749605838	-0.00020269544411383555	0.004192023439001495	-0.00031756893137016703	-0.007048720640578758	0.0002730033220737325	0.0010564857078274067	0.02529466708568875
100124533	0.00038315593776189503	-0.00014892265434157028	8.812971587579026e-06	0.0003801076294347473	4.528369229732824e-05	2.544784048880036e-06	-8.368439058697094e-05	-2.9465287764674787e-05	-1.790074335123603e-05	2.784275883169903e-05
100124700	0.0014236456190086261	0.00021524814443604664	-0.00039549072840064874	-0.00015994137753076078	-0.000290124484415466	0.000314184940614845	0.00033066851207465855	0.0002484146125287201	7.609970476268207e-05	-0.00042237545557697264
100126693	0.0004410433725842339	0.000353183636519128	4.528972824183263e-05	-0.00018663534441469063	0.0002824507508645461	0.00010447666835663544	0.00048520822052911634	-0.000382715755496403	-0.00026812111527608606	-0.00012453379044546095
100127889	0.0021603632064628796	0.009179133304718203	0.013520306540665926	0.0016357107171082114	-0.006744469192007696	0.0007284105623251778	0.003993277809797728	0.0003256911848800878	0.00022419323485523977	-0.0009960911124216655
100128252	0.0006240672342596619	-1.536773995157404e-05	-0.0005426241458851637	0.00010701700446201434	-0.0003418295467349756	0.00010655120966103955	9.394422751172195e-06	3.88830539938564e-05	-3.45512166516962e-05	-0.00014051742054094356
100128327	0.01000559284500064	-0.0024076223784983133	-0.013916155464253233	0.0021511387246577075	-0.012201622648399817	0.0019414929179823318	0.002369630935276255	-0.001465833500105009	0.0013134972368140467	-0.003957786908542521
100128400	0.0002997406039727673	-7.225608133125678e-06	-4.053299020731574e-06	-1.8952739827167913e-05	8.880713427900388e-05	-1.2018389332914545e-05	-0.00013667545796963127	-3.776469814969315e-05	4.2623384784215146e-05	5.521738782242753e-05
100128525	0.0018937189746876984	-0.000703486444446694	-0.00022645861611202123	0.00013142088086147104	7.04474578250655e-05	-0.000516383422540382	-0.0005258020164528609	0.0003929093145441595	0.00033717083230663016	-8.573904645373336e-05
100128582	0.0004405762968194436	0.000612493209393637	0.0006437111237702613	7.412895571935934e-05	4.3963222562539686e-05	5.862797442266865e-05	-0.0002374432800571894	0.00021515095661533865	5.61496839123346e-05	0.00016801272509544152
100128588	0.0008869600200442992	-0.00036519760593415603	-0.0007394750879315363	-0.00018797617858887702	-0.0006382652616904988	2.7074070492329674e-05	3.6340546963934046e-05	-1.9114808029057778e-05	-3.289822731774285e-05	0.0005883272027287958
100128731	0.001543804010273275	-0.001989596314684832	0.0001368613293171316	1.2635270415243261e-05	0.00037886004331853107	0.0007743394780111189	1.721218210425456e-05	-0.0008530545817890889	0.0005026465215421907	-0.000847034073538254
100128927	0.0015431800718296992	0.0010471377841490773	0.0001617741623218517	-0.00039811294742039723	-0.0004701268247868871	-0.0006149000654185366	0.0007463109190249952	-0.00024764050123392755	0.00037847846411474313	3.4799195125708265e-05
100129118	0.0004830349303224894	-0.00019179336405650852	0.00026264300504253997	-0.00017526600973700966	-0.00014469526779168945	-2.5844449582667805e-05	-2.4633377926290116e-05	-1.4966566923270295e-05	3.164612816420251e-05	2.840477655196203e-05
100129271	0.006085967545619878	-0.013291239419975008	-7.255804739643148e-05	0.002372023635258117	-0.0045084153621848845	4.7524147671324124e-05	0.0008191309886508049	-0.00020704322475627947	-0.00032986169140436717	-0.0011505917246167124
100129278	0.0004483223860532043	7.69274605805864e-05	0.0002542816077942998	-0.00019442073296197074	-2.1727393086964624e-05	1.7503474641159042e-06	-5.096889049263473e-05	3.763001251225005e-05	4.2384824600289966e-05	-1.7718518426309e-05
100129387	0.0005692837903732531	-3.848084300738246e-05	0.0001782681228413954	0.00016930999255787305	0.000136728788362038	-4.763385339090879e-05	-0.0002735205354276444	-0.00022611244496717754	6.249246529553874e-05	-0.00015566970866574627
100129654	0.0004545611686515664	0.00015930347223927925	4.068816474745467e-05	4.0594777846606676e-05	0.0008404412369850066	5.878067177690632e-05	0.000576294447939687	4.360886494731023e-05	0.00011247968969234659	9.96546658382583e-05
100129696	0.0005227187142854496	0.00047292244068459756	-9.316279682424623e-06	0.0006635565727699406	-0.000393547304137889	6.031806464822907e-05	3.277618201037767e-05	6.351774366865312e-06	-4.559851840411288e-05	5.0626314819720294e-05
100129777	0.00027997214737878357	4.637764195844349e-05	7.376444101228356e-05	4.030095507248654e-05	0.00017529975552070447	3.3854252620787805e-05	-0.00018968864225457055	7.689361071598181e-05	4.8232223828678616e-05	-5.514200619724636e-05
100129885	0.000813900194194478	0.0004613084766195726	0.0011759555836652297	-0.000694735197638336	7.9691102174488e-05	-0.00021826342176243342	-0.0006440888929328762	0.0016051517720406148	-0.0007939718832577913	-0.0005078441201505966
100129982	0.00031856426476376215	-6.0571477038963344e-05	0.0002237148512287745	7.13697418341072e-05	-1.1569027674934492e-05	-0.00022982489172608132	0.0003404613625367992	-9.826819409204059e-06	-3.3492026948294776e-05	2.2313911926970333e-05
10013	0.019529935527268404	0.0077370767199424146	0.0017630323676219076	0.004563366629555636	-0.004445783553317985	0.0225817567911145	0.01589725666031886	0.00261959939979417	0.0031906758758045357	-0.004046202304571531
100130000	0.00016403883517254265	-8.910699830195264e-06	9.632455794996796e-06	-2.2363773673959685e-05	3.194517459115122e-05	3.256742487975223e-05	-1.9454149641910236e-05	5.784743424416944e-06	-4.3944002927907e-06	3.892922025745699e-05
100130086	0.0020189823262752073	-4.73600163896458e-05	-0.00015989609726651692	-0.0004339267418409534	0.0006361853479832648	-0.00032899851206745457	-0.00034349232619017766	-0.0005455852702826985	-0.0012347059403537905	0.000794314211766087
100130302	0.0003474821438364613	8.851579893955986e-05	-0.0002275567153186436	0.00029113270507286944	-5.0171413888639444e-05	6.618739056782996e-05	-5.914122032402578e-05	-2.4681081585088833e-05	8.384263733076202e-05	-0.00010953400627086508
100130557	0.000421932919423122	9.450252426897944e-05	0.00024329622547351691	-0.00014066714171411635	0.00014808001457110643	-6.990922554239628e-05	-0.0003031320602023526	-0.000290305998529246	0.00010627843531831694	-0.00024799297207746875
100130892	0.001224229106584746	0.00016788235731417085	4.93386891369279e-05	-0.00011285325637424993	-8.211671192249563e-05	0.00011654523594507874	-7.086831542825078e-05	-7.079553215688213e-05	-3.298683277574554e-05	0.00018499599128769426
100130932	0.0009694468293916562	-0.0004215186656206076	0.00047184668672688314	-0.00036523848567187076	2.3012447181094033e-05	-0.0001297090489559708	-0.00030329551749082333	-7.881133639070846e-05	0.00036866224363135886	-5.644235669516947e-05
100131017	0.0017252485903348535	0.0006192168632151272	-0.00020949776317154221	0.00022075715448342621	0.0003691999600272698	-0.0007166900552509298	4.61304625352976e-05	-5.377575800257608e-05	-0.0002008081001121623	0.00040366111296484693
100131196	0.00031856426476376215	-6.0571477038963344e-05	0.0002237148512287745	7.13697418341072e-05	-1.1569027674934492e-05	-0.00022982489172608132	0.0003404613625367992	-9.826819409204059e-06	-3.3492026948294776e-05	2.2313911926970333e-05
100131211	0.004257077674029601	0.021172881404156803	0.001936294612905194	0.003728091132201437	-0.004484582164307042	0.0009540454474359715	-0.009028832630166838	0.001464597106104093	0.0022421170063842448	0.03235917586490699
100131439	0.008004736839584086	-0.004110630034783752	0.014338016652815925	0.004740773904847364	-0.011672968665029065	0.0013337653424295886	0.003964476686279318	-0.000864883473613521	-0.0002580446581371987	-0.0023540176321737785
100131509	0.004373332405297591	-0.0005816929549063565	-0.0001664845361585202	1.8460351321432134e-05	0.0007402161371094172	-0.00044152274519492933	0.00014500055950561824	-0.0014812667249039248	-0.00109799126202902	0.0011875163399937211
100131561	0.00038315593776189503	-0.00014892265434157028	8.812971587579026e-06	0.0003801076294347473	4.528369229732824e-05	2.544784048880036e-06	-8.368439058697094e-05	-2.9465287764674787e-05	-1.790074335123603e-05	2.784275883169903e-05
100131689	0.0004432578979113439	-0.00021394164915532188	2.4549138868736343e-05	-0.0005673208051959986	2.1064444602586847e-05	-1.5955531564813903e-05	-4.001731830613798e-05	5.766948158900189e-05	-3.8128662604329936e-05	0.00023882247924763693
100131713	0.0006671037535029483	-8.544930378444239e-05	-6.186348709032736e-05	-0.00013492669920100707	0.00014224616968863882	-9.608539577509421e-06	-0.00023843515961084654	6.05610732497317e-05	5.126382271220061e-05	0.0001345143944298555
100131755	0.00038212743123193553	0.00017654009010271404	0.00030459353332806506	2.200138856904476e-05	0.0008707402045542878	-0.0012206801066877767	-0.0011588269561539077	-0.0004683547562768408	0.0035412593346466816	-0.0014278437315306063
100131816	0.0016032886109614806	-8.283459426620107e-05	4.8478545029901296e-05	0.0010065164709052118	0.0002893170738714394	0.0013606918419215223	0.00017545413045797793	0.00019073461392890443	0.0002799729721701152	0.0009049369312213438
100131827	0.0006988066459504553	0.00011182578193048798	0.0002453661345957002	-0.0006408432949130346	0.00040544062693416704	-0.0004203757149622985	-0.0007031750844059714	0.00032333759658928116	-0.00031931817195057517	0.00038233691263310846
100131863	0.0004814290909951392	8.432555890328353e-06	-5.516736887746752e-05	-0.00019590812491464746	-0.0001736561554369801	-0.00014341073672761632	0.0002742486221482974	-1.474296226266148e-05	6.508368161725024e-07	-3.1837089488127026e-05
100131971	0.0010005117844142937	0.0001573442671555165	-0.00022644128829261121	-4.424536431972989e-05	-0.00021143119820795698	0.0001551642900475307	-0.00013305771150606247	0.00012296181021468887	-0.00014445641233526514	-7.02512987811017e-05
100131997	0.0015678665243849224	2.0158437704309767e-05	2.601564694540459e-05	-0.0006178059841909336	-0.0002693376714752607	6.978491677979387e-05	-0.00015239793373282877	-8.971736045227653e-05	2.3738902904512115e-05	0.00043674463140290785
100132053	0.00038400015984263	0.000289916426306276	4.167099044737537e-05	-0.0002056854501045884	-9.985083577199247e-05	-4.244187627308037e-05	-0.0001649512915907857	0.00036877324740166456	-0.00018607123738873007	-0.00016977915162732542
100132057	0.00016403883517254265	-8.910699830195264e-06	9.632455794996796e-06	-2.2363773673959685e-05	3.194517459115122e-05	3.256742487975223e-05	-1.9454149641910236e-05	5.784743424416944e-06	-4.3944002927907e-06	3.892922025745699e-05
100132074	0.0016911253905130474	0.0006378398707464032	-0.0012685280855035416	0.00027980373785647814	0.0005708845069464555	0.0005603937989180396	-0.0007115955521892951	-0.0015931535309318644	-0.001038526008099573	0.0003450837009921497
100132103	0.0004949080023962018	0.00011675036990320638	6.1223941533863e-05	8.891070425699016e-05	-5.601603315889036e-05	-0.0001993852614415346	0.0002514480378457226	2.741400202758862e-05	-1.7638501610914575e-05	-3.775302670357611e-05
100132163	0.00034856493784334193	0.00019063397949429367	0.00025852742473973057	4.969492061491154e-05	0.0002299738563558841	-0.00034516777697091454	0.000125217909680828	-2.3345357386890597e-05	0.0003213794103600086	-0.00015694570102228812
100132285	0.004469216111610209	0.0008221457699270535	-0.00011961354345313408	-0.0007462784801640728	-0.0005775547248919069	1.1092190387052892e-05	-0.0008159929213741026	0.0012280720070585323	-0.0006730568650826865	-0.00020181779870645291
100132399	0.0006358564131130611	-0.00040549308320448886	4.8604874319653987e-05	0.00018505513997065017	0.0005056042808590526	-0.0007835667832243351	6.177849393431492e-05	0.0006942150726237258	-0.0005309451197886182	0.0007249747115767408
100132476	0.0018906708198074967	-0.0012428357659426729	-0.0003501982449761234	-0.000655713306933413	0.0007654998305515692	-0.0006233488965721473	0.0011322920806624106	-0.0011096117121428741	0.0002186896073513049	0.003257599676743739
100132565	0.0022601542952018576	0.0015554622615076917	-0.00042389488115938625	-0.0004943301143426435	0.0011738593704770583	0.0010960644344026223	-0.0003578457594746571	0.0008783967186771838	0.0003022181802933198	-0.0007694413753058455
100132795	0.00031856426476376215	-6.0571477038963344e-05	0.0002237148512287745	7.13697418341072e-05	-1.1569027674934492e-05	-0.00022982489172608132	0.0003404613625367992	-9.826819409204059e-06	-3.3492026948294776e-05	2.2313911926970333e-05
100132941	0.0002787382341860294	9.38262820233785e-05	-4.220373473313017e-05	5.635542544817137e-05	6.67555287718554e-05	3.736751516222896e-05	3.3213717698582254e-05	-5.1238262946634714e-05	1.0754634308255732e-05	-2.45479514441098e-05
100132979	0.0022186727062936088	0.0008771003585125348	-0.0001957696971392482	0.00018974935633010766	0.00121092052551824	0.00022340638084946665	-0.0008822733563234441	0.0006508166225069477	0.000636509081562496	-0.00034091675263565196
100132992	0.0002955747215456568	0.0002332446548543152	0.00011048172022978436	8.279246661202542e-05	0.0011720454975375947	-0.000761668085543236	0.000216720051735223	-0.0008738534977332647	-0.0008834513801565312	0.00025800956187050283
100133171	0.0003193587607585644	8.699580429027588e-06	1.7184590482388002e-05	-2.9187068445645863e-05	4.272175785597129e-05	-1.0785344939983148e-05	6.79187295523681e-06	1.2104455175208464e-06	-5.841489983348142e-06	1.5248424186750042e-05
100133941	0.0020563833823532968	0.0011624080591073234	0.00018597683757360045	0.0005755335745319556	0.000599764218603955	0.0016735954915111058	0.0003723742546363539	0.0014989181422767244	1.0438444591733477e-05	0.0020127267580895636
100134291	0.005182492557741379	-0.0020652142538043843	-0.00016379383676526637	-0.00033504058912477044	9.933957562758068e-05	0.0003637162737880521	0.0003641560287626815	-0.00010438874410482075	0.00010297987561981578	0.00046850945085610916
100134934	0.0010827645134179156	0.0006794540206612895	0.0015291147086361728	0.0005265933523677158	0.0005153964641967693	-0.00020979280855008234	-0.00180099997381498	4.8865899825547455e-05	-0.002757694042653125	-0.0012892752664757667
100134938	0.0031525738896782504	-0.000376453085932954	-0.0014799936206755012	-0.0003582924497417411	-4.461946110178822e-05	-0.000637867636883447	-0.00016584517174263617	0.0009616577009769675	0.0004236933912772447	-0.0004789559561484419
100137047	0.0007145073358640464	-0.00019880585667851906	-0.0002806596429180261	-0.00048787264808438724	-0.00018372111443968125	0.000147984447332209	-0.00012128342107023053	-2.123580211971436e-05	2.2209411518414025e-05	4.75112273798186e-05
100137049	0.0008608870957042461	0.00048051271053742664	-0.0010886177955241598	1.4750850530849104e-05	-9.946062455803178e-05	7.005572341983176e-05	0.00030091885980726934	-0.00032565789010232434	-0.00030051830546042724	-0.00010203191277498525
10014	0.012620104600214246	-0.005793304065384456	0.00267578543315094	-0.013580820942680571	0.0005986564984371121	0.0011941372184665925	-0.0014036907182465835	-0.0010743765489073713	-0.0006613262597832993	-0.0008561057402134164
100142659	0.00033824594506659403	0.0001233293370446282	-4.410985760045925e-05	-2.4637966312601847e-05	-6.236848711589362e-05	-3.385938188471258e-05	1.1874512747191767e-05	0.0001032697085715234	-1.1755568942203046e-05	-9.592223143934692e-05
100144435	0.00144718433695103	-0.0009205110075822734	0.00020809096244005478	0.0006894118407203191	0.0030047419096833044	-0.0005062571930952648	-0.004362502603061682	0.0005229261719391719	-0.0036516625563396796	0.0036015337374237493
10015	0.009324381045307577	-0.005740959321807775	0.001548270596909579	-0.01380555565295058	0.00043831156845444344	-0.0004579912781414745	-0.0021783351187510277	0.0014363676437311203	-0.0017279097164369947	0.004733608169432208
100151683	0.0015631783726054254	-5.614211116319605e-05	0.00011692218211519626	0.0002739469379303073	-0.00040208420039781497	0.0003690198978009207	-0.00025443358844319183	-0.00023211418436124112	-0.0001758923279587303	0.0005867768089483587
100151684	0.0015631783726054254	-5.614211116319605e-05	0.00011692218211519626	0.0002739469379303073	-0.00040208420039781497	0.0003690198978009207	-0.00025443358844319183	-0.00023211418436124112	-0.0001758923279587303	0.0005867768089483587
10016	0.005545295622462456	0.0014485631265047907	0.00021426350978368715	-0.0009549347213596134	0.012777325525593334	0.02027092840363002	0.010670478176525704	0.0030996901256335535	0.0030756217766068584	-0.0007918944883476922
100169758	0.00019017438311372538	0.00023849892173478213	0.0003767291730818429	3.03010913175936e-05	-2.3551089727128456e-05	3.780436892182681e-05	-0.0001392186506686303	-0.0004798353089936341	-0.00035903410770093963	-0.00019101634657885135
100169851	0.00028867007439366114	-5.1782715292525196e-05	2.2427320978411802e-05	-2.051570721796137e-05	-0.00010186354816502358	5.316892251405495e-05	8.728305346087826e-05	0.00010439053316627466	-2.437423100193854e-05	-7.636345263159067e-06
10017	0.001793719910963234	0.0013531911886803868	0.0005122661870952491	-0.00017956306138530828	-9.929887007437681e-05	0.00048099086066834913	0.0013028018873184305	-6.623919217885334e-05	-0.00012371922866064624	0.0003323633313571129
100170217	0.00074990116556049	-2.409835385665723e-05	0.000228936334027697	0.00017717633090631534	0.00028524217261364295	0.0004836252616954684	-0.00022061339473907905	-6.8869974269158095e-06	0.0005996267541029955	0.0010237646753700003
100170841	0.00234606536880814	-0.000513806674677992	-1.8447347442749357e-05	-0.0009057030796449524	-0.0003605306144246412	-0.0004067269685984455	2.1565988310000432e-05	-0.0006802947153011833	4.341423016711832e-05	-0.00013997500437852646
10018	0.0058115980701281605	0.011054750075694444	0.014556252815777757	0.002647517381848087	-0.0046818042335118265	-0.00023384254245681764	0.0014933463480749048	0.0008013788201357202	-0.00026888194085721197	0.001221709592172424
100188776	0.0002103124907537124	-5.247178924276551e-06	-2.2359600794682976e-05	-1.3366213025653545e-05	-1.6542391649079624e-05	-2.1245612962213126e-05	4.1018514821358315e-06	-2.6401806910498705e-05	-3.403549819435756e-05	9.671649688671889e-06
100188893	0.006273816585818947	0.0006373582292742244	0.014771732197946657	-0.011342098031045387	-0.010766939274566414	0.0009877991754624455	0.003357838425391039	-0.0001128181523218529	-0.0005080911280299399	-0.00152235616790137
10019	0.0026583976070119826	0.002390477400770762	-7.229539175483945e-05	0.0006868584723869773	0.01135338414349495	-0.017319344546760866	0.018799544764570082	-0.001616739545430539	-0.003285373299925118	0.004786886829435667
1002	0.0021872647041541447	0.0022099700556025737	0.0015243652107208457	0.0013113067884893469	0.01213851324895031	-0.0010521875958325268	-0.014901162053111247	-0.017158968286211992	-0.01613134897120299	0.000708509186341703
10020	0.010727159711234483	-0.0017266846566675147	-0.011988330203198455	0.0031991071470919845	-0.005789626673657826	0.0017018723169689536	0.0011016148024506026	0.0017786383915233193	0.00042239548351077563	0.00573297955126698
10021	0.0039578274678527476	0.00029970533291786113	0.005314767424937558	0.001569718129399431	0.013586424073492207	0.026805153911603905	0.015967804309224214	0.0037799092806002094	0.004507149133430826	-0.0018474482896835569
10022	0.005641219045637775	0.0014038214535115098	0.0011854612996631503	0.0010690283475777262	0.0004041316736421554	-0.00033284859052912485	-0.0019208606778194077	0.0006664529860529276	0.0009490477203890006	0.0008146732726501771
10023	0.002758974828225314	0.0003014841452977281	0.00024051033581438505	0.0024268162535519373	0.000753154424767311	0.00045163155287820803	-0.0013282229602595548	-0.0011867306188670249	0.0005673980792815458	9.600923142492846e-05
10024	0.007767668933136389	0.003267339414034341	0.014538812276656739	-0.012020865146262624	-0.009132384485639071	3.9224936213794554e-05	0.0028480622960448472	0.00014769135427804305	-0.0002736427936926795	-0.0014340726998264626
10025	0.004801074190806039	0.0006081787355527019	0.0008015668968681714	-0.0002690486974773542	0.004377773920786343	-0.0015991976637907048	-0.005596795091695776	-0.00040789517247291667	0.0014743544419199982	0.005978926419423649
10026	0.002342441003576005	-0.0011556305404933354	0.0004841889377760846	-0.0009077929621132438	0.0017955064843791432	0.000995374400423107	-0.0006813564842281815	0.0002046615156308958	0.001389909978636107	0.0023966044037589157
100271066	0.00046003171079497227	0.00013181094671911082	-6.989893568267423e-05	-0.00018366919334218384	0.0002096180805029635	2.4483586763399864e-05	-0.0002466559848455145	0.00015907332709138306	-7.613337933934209e-06	0.0003986429016645814
100271357	0.00030769050221545553	1.4970079354617699e-05	3.871101553939705e-05	2.2532593694440845e-05	0.0001815370288348292	5.250163260120423e-05	-0.0001962953371667984	-3.538536339313477e-05	0.0001371321160080592	-6.336172098176555e-05
100271715	0.005757191590950494	0.004596254552632149	-0.012705795835773356	-0.01215621743036321	-0.009484543394857594	0.00030949163020430867	0.001316349560645145	0.0007076907376652165	-0.001064924461470558	-0.0022798228832490624
100271849	0.008078111372010399	-0.01279848019724308	0.0009812100569787988	0.002040242700887949	-0.005608056485573088	-0.00022417648213437916	0.0018370178018193165	-0.0012200170417915905	-0.00037712353458285226	-0.001462513029786677
100271927	0.00046936502188391494	9.836191432974197e-05	4.634179433883459e-05	2.79258841880217e-05	-0.0001788205227757223	-0.00027660987928882055	0.0001561951824224788	8.428995460258613e-05	0.00014696074438333754	0.0004140499717388794
100272147	0.0002827637271635053	-0.00015525724774256863	0.0001535586848784731	1.948520048301802e-05	-0.00019895129659624637	-0.00030642420386208766	0.0004419609680251557	-5.0228494178422136e-05	0.0001665885849139252	-0.00035712570970932204
100287042	0.0005448242597628218	0.0002016219553748337	0.0003548429060255725	-6.432707443885007e-05	0.00026732445578629807	-0.0002935037631917477	-0.00012580430230281598	-0.0002217850006966555	0.0003023997627067761	-0.0002863348817135228
100287045	0.0006478903861039091	-0.0005398730014520177	0.00010418699206872728	-0.0010687555920133264	-2.2466550335070346e-05	2.730797670789633e-05	-0.00011647333483401934	-0.00014852221258129645	-0.00010769139884850275	-4.620451183740259e-05
100287171	0.0025570673834479315	0.001078792024132763	1.6652453142676678e-05	0.00027095017620751917	0.0004208651856821026	-9.694159384032246e-05	0.0010539039926758564	0.0004941663473092076	0.0018947510281046957	0.000188645656051789
100287362	0.0007522355322112042	-0.0006859240675401371	-4.6177326083100654e-05	-0.0017128177140547408	0.00010389054022711148	-5.659081442197701e-06	-0.0006886652852782999	-6.141854129837877e-05	3.297979424147935e-05	0.0028588075488225114
100287399	0.007089036295345109	-0.01251022797109696	5.192337350629452e-05	0.0033586958886142014	-0.005576384847917549	0.0016098994031696226	0.001666288228334489	0.000487058611863162	-0.0008926332694605007	-0.0024146307368614664
100287428	0.0007195122666976409	-0.0005281308248097828	4.305363550738621e-05	-0.00025608064293174035	0.0007453745609589731	0.0006400854120175962	2.456882865298366e-05	0.0009135275884084274	-0.00035191907869455246	-0.0001823160092993221
100287429	0.0006975035817908669	-0.0003546872568879761	-3.2945465246257485e-05	0.000251789128124783	0.0001182240168597717	0.0004159808464093542	0.00011785760914936457	9.487282841371329e-05	2.50020365325691e-05	-0.00013999621768785223
100287898	0.0005395368869212341	0.00014051765970809362	2.5500899324991484e-05	-0.0001774669346200709	-1.0319257740276567e-05	-4.8176478814627644e-05	-8.926579839854958e-05	0.00020852155805499087	-0.00015072024880985357	-7.899560061744743e-05
100287932	0.0033716994017574317	2.5416057965959844e-05	0.0003263436959443816	-7.822792725491695e-05	-0.0010363768278827757	-0.00034727612757788244	-0.0002542865169153471	-0.00012972763825713746	-0.0005976041263551188	-0.00018725320148754352
100288461	0.0007722257644964068	0.00012246356625635966	-0.0003657265864421116	-0.00040622279192283436	0.00013909990367031154	-0.0004118745565250083	0.0004366048394109506	9.902740985394904e-06	-3.049620781655666e-05	-1.1152942406162857e-05
100288778	0.002660692504023517	-0.006210489496507626	-1.7004046938099605e-05	0.0010811857021197702	-0.0026304502288784213	0.00033080474987049315	0.0008321441990395218	-0.00015164739796035326	-0.00014107791565325738	-0.000860608056322518
100288797	0.0040374721942935485	0.011092223980226947	0.014937630974728711	0.0010449600233969922	-0.006498934477058021	0.00169924155261001	-0.002223644613520782	-0.0019779175416573024	0.0008144955385783347	0.005496699234733663
100289087	0.00030652266287497804	-0.0001850461786869549	2.115209896495e-05	3.687236856586878e-05	6.48605045867206e-05	5.2154091712474714e-05	-0.00013043292423525765	-6.362098998245728e-05	7.898909504075974e-05	1.7174399783329405e-05
100289290	0.0002787382341860294	9.38262820233785e-05	-4.220373473313017e-05	5.635542544817137e-05	6.67555287718554e-05	3.736751516222896e-05	3.3213717698582254e-05	-5.1238262946634714e-05	1.0754634308255732e-05	-2.45479514441098e-05
100289299	0.0002840637096698101	-8.665211272369642e-05	-4.264025487295024e-05	3.135956936152986e-05	8.251220493705885e-06	3.197353081050459e-05	-1.846206535184062e-05	0.00015184816638619448	-4.2731606841531135e-05	-8.415915122539189e-05
100289574	0.0006530433291190779	0.00082810208240196	0.00011979854242205631	-0.0004609849455220263	1.1169215661109875e-05	5.290768702226185e-05	-0.0006747819700995259	-0.0008695364351484512	-0.0006958959437349485	-0.00020874247009149136
100289635	0.0019504641991528958	0.010266484233483242	-0.01313297697038638	0.0007946289039486876	-0.006002194047341693	0.0007968718598317829	0.0012205670573366934	-5.173915590401346e-06	0.00028160295312616577	-0.0011023165568863275
100290337	0.009470003090887141	0.0006087023029175578	0.0006554574283165884	-0.00069612352825076	0.0015439222467857722	0.0007307499787762713	-0.00030669305264621386	0.0001324764468756948	0.001361747145014332	-0.0008226648562761728
100290651	0.004735224778618747	0.0005767187111457062	-0.0008250975556456697	0.0005280466322473359	0.0007149169401846319	-0.002233418523396277	-8.562686776371559e-05	0.0012364164657562896	0.0002274856831967209	0.0007128644185037549
100291837	0.0035157234070958034	6.069992335508861e-05	0.0005634717199218607	-0.0004160406696382423	-0.0005159455826756836	0.00030478056763423757	0.00013294319345235012	0.0001355797332241688	-0.0001021739996457938	-0.0002853778065802672
100292202	0.0021382656840962257	-0.00024234446496432686	2.7968338034555433e-05	0.00018550729880052413	0.0016674443184921564	-1.0192897487083222e-06	-0.0012468423111718402	9.096389222175252e-05	0.0002302846216461242	0.0002024941388531698
100292719	0.0008955429118542614	-1.5958189029863084e-05	5.96585610372221e-05	0.00012388289809160926	0.0006653373004890517	-0.00044708915420824395	-0.00033384796136349957	-0.0006812450645434125	-0.0007498826265220936	0.0005398565419769813
100293069	0.0020823587686615475	-0.0007526169206696362	0.00038476709522068116	-0.0031375334257663858	-0.0005296609006395866	0.0005579166742621822	-0.0005122872716013955	-0.00036476608827548743	0.0002253968046213974	0.0008417275734985166
100293130	0.0030809421637337507	-0.0002837171137633432	0.0007280582235806162	0.0002507303839911138	7.61087489889648e-05	-4.51020072145465e-05	-0.00030992170316646494	0.00037688694205264547	0.0006384020017284396	2.6012078079800022e-05
100293351	0.001241938410824082	-0.00011435989019576096	-0.00019666446891346184	0.00028654022802057703	0.0001260141356398934	-0.00014986144902740713	0.0005368606106831886	-0.00031452079567112934	-0.00021778891929918653	-0.000254277336033979
100293516	0.005297597630274857	0.003986038899051746	-0.012664026012903767	-0.012475919642709159	-0.008945022760383623	2.4458767449846215e-05	0.00315646850819358	-0.0007032178285132122	-0.0005771549705154074	-0.0017151156542526227
100293737	0.001388418101007706	0.0006373343247035774	0.0010353795223236935	2.7229153792527636e-05	-0.0008818082840708004	3.192539603755436e-05	-0.0001033183784814873	-0.0003299753815444006	-0.00037218203135866776	-0.0003068518677270518
100293888	0.009562472308363072	0.0015739410473843702	-0.0013389671588760986	8.78514398469683e-05	0.002934193935559061	-0.00023067832589156428	-0.0014500503266209868	7.682817950519367e-05	0.00040556628588689315	0.0005371284054889789
100293977	0.000258976403460334	-6.202420013096815e-05	1.9735391283167064e-05	0.0001099792403440888	2.8505275051432394e-05	-7.404850719662436e-05	3.782605487626637e-05	2.5428551444387923e-05	5.5360084171747174e-05	0.00013424823983594766
1003	0.0066538786344780936	0.0025238886168996778	-0.0006092952340535204	0.0009420868928859998	0.0028736246397680944	-0.0010752853953303902	-0.0005054418699393301	-0.0009700692701451228	-0.00017742881191784167	0.0012731689412542933
100302090	0.0027533926020881535	4.569044008492063e-05	-0.0006318775619778824	-0.0002743526516008849	5.871627889512367e-05	-0.00014004030311654065	0.0003426058063655773	-0.00011315847520680063	0.0011352136158299256	0.00042190135632098614
100302168	0.00028730751250371107	-1.8951017483438015e-05	3.3639924602648975e-05	-7.466586471105597e-06	2.48253851571294e-05	1.1769928190926145e-05	-1.1443009457478046e-07	-2.2436416344248455e-05	-1.4666832000049227e-05	-1.80521619874134e-07
100302213	0.00028730751250371107	-1.8951017483438015e-05	3.3639924602648975e-05	-7.466586471105597e-06	2.48253851571294e-05	1.1769928190926145e-05	-1.1443009457478046e-07	-2.2436416344248455e-05	-1.4666832000049227e-05	-1.80521619874134e-07
100302736	0.0023481636620755605	0.00026948050086523096	0.000701801133270151	0.0007200411009204985	0.0009925190912421671	-0.00018829359534383662	-0.00023368449679127834	-0.00045420206100900765	0.0009051133993154238	-0.0006784724193367678
100310785	0.002492771965565305	0.00030955374826078445	0.0007847418721332132	-4.1197546610399134e-05	-6.573251622794467e-06	7.070844104465991e-05	-0.000818060671014517	0.000348394326294923	0.0004268376458194211	5.3921649443454406e-05
100316904	0.007281023001887791	0.0035090528187605792	0.015059888488603092	-0.011542375306374222	-0.010354570698054712	0.001117305352572727	0.0038784368099201634	-0.0007959531521465121	0.00014466198218215248	-0.001907226548701522
10036	0.0068338149538513205	0.0106259766314238	0.014987581913093613	0.0023898010260062054	-0.0015923466942235817	-0.0007515075821991792	-0.003158214405640265	-0.00040310929072949123	0.0003252819777010793	0.0035186414836699204
10038	0.012490821663450995	0.005724697410127531	-0.012325296598339164	-0.013649545738585405	-0.005979545078202494	0.0001790580044057593	0.0002738648758187206	-0.0019686320474311854	-0.000123726286761058	0.0006531331107268619
100381270	0.0011550236040001958	0.000118618023789481	-0.0010489867399238564	0.00010191769749576435	0.0010777432106816919	0.000831253703798041	-0.0002731268620502101	0.0017071662492720758	0.0010887874013296688	-0.0016036539366528506
10039	0.0038690805127403823	0.012200447435842742	0.015847116937961748	0.0034353648593662776	-3.761320333352037e-05	-0.0016198194847896474	-0.009001233881406348	0.0005590784933466056	0.0031265278310781373	0.028408887859114676
1004	0.009861584048906852	-0.016732260235926517	-0.0013386280965148071	0.004197584350120349	-0.006506615549636891	0.0010245654285015655	0.002346204794895891	0.0015141345280207062	-0.0037844296276826643	-0.003132111920867914
10040	0.011250675868869733	-0.012356410994532725	0.0020012410603811796	0.0005060137132783186	0.013569118238435792	0.013855155184273152	0.005607532435485238	-0.0010398578302948552	0.025430199792713028	-0.01142644348707583
10042	0.010603319887156449	-0.0016644693188508487	-0.011656667564200819	0.0032696267352978576	-0.011218497238463025	0.001567252069410828	0.0031325349143465834	-0.0007645883904855303	0.0003300514997230151	-0.0025716218798918873
100423062	0.007801246495472462	0.00270832275958133	0.014891193244372386	-0.011291500134116367	-0.0065404253328317586	0.0002443327520525957	0.001513094088795384	0.00230020635459662	-0.0006861914594019025	0.0038844721330171103
10043	0.0031684618462408214	-0.00011259183806070526	-0.00131448449220534	-0.0006803621117963622	-0.00031995042534364295	0.00023321373717302105	-0.0008309150900640869	0.0009453871065595276	-0.00015659268365266006	-0.00099292025802832
10044	0.009318307321770924	-0.0039632968864484145	0.01363304802799669	0.0045883548399036815	-0.012517574253507996	0.0008538106742046387	0.005229686842487265	1.4267352788053881e-05	0.00042472580479096096	-0.0024383645970024207
10045	0.0031061034282945073	0.010386109225894873	0.0149791753833808	0.0008264125899383845	-0.00617764244603359	0.0013426147678338304	0.0012328024886520605	-0.0006436066953652498	0.00015523347917945803	-0.0008044560360678164
10046	0.001568221674817773	0.003170877113561741	-0.00010826182031947847	0.0004660250615162676	0.023690615223986366	0.0026041918115616326	0.028191060874892697	0.0012886876220442258	0.000127158842320657	0.0016033638061586212
100462977	0.0013257785501765275	7.675230651477898e-05	-0.00044403496789513416	7.037156451690919e-05	-0.0002016102868578485	3.785536666161364e-05	-0.0005876401543537348	-0.0006917199163448029	-8.046646816916392e-05	0.0006344965559837704
10048	0.014372013512165558	0.0065571751113828024	-0.013047684100323555	-0.011854139978598995	0.01773323509303475	0.002262998260544443	0.02456758035097799	0.001551166810806218	0.0013531053226084654	0.024381163142742864
10049	0.00877580054899381	-0.00549715397262113	0.002403424111190651	-0.01374575048592003	0.0024969399093461493	0.00018212465617364787	-0.004046101750728349	0.001903723076175264	0.0002617005518763519	-0.0015059556947487449
100499483	0.010027497574299476	0.019493777034809014	0.0011832681499650728	0.021010188717466075	0.015410067010926325	-0.022026978681484403	-0.0034175278518643456	0.022553192344622528	-0.012209857439632035	0.02063812249722419
1005	0.011899336526147053	-0.0001416893780127023	-0.013148173254175674	0.005810093514606565	0.002038473834325163	-0.019781871829945067	0.014448847386852072	0.021595786614067716	-0.0166285341526071	-0.010279354148061307
10050	0.007791183075316928	-0.003349099673217512	0.01407617489634021	0.004616133817376582	-0.009543633785483584	0.0008051510133410987	-0.0027202367276152905	0.00036865396736825964	0.0011186952252976636	0.02318626429321368
100505503	0.0012156710856153772	0.00015489553379712204	-0.0001273510179644002	-0.00043376556448931203	-0.0003266254979774758	-0.00013946388080679357	-0.00020798031918996694	1.0353134873070493e-05	0.0005197271936144632	-0.00035617979468042957
100506144	0.000577186628258719	-0.00027328276989452353	0.00023947691728562083	-0.00016742390457042658	-0.00013229457233111442	0.00023449060317901838	-3.0184307984452677e-05	-2.8922406795842476e-05	7.389931826388893e-06	2.7972011438503623e-05
100507290	0.001779634063468795	-0.00021542519830112527	-1.986076516998245e-05	-0.0002868186364188674	0.00012713497396452057	3.806212759444197e-05	-0.0003984955019495147	2.4726510571350664e-05	1.0680261176236823e-05	6.018074887820283e-05
100509457	0.0012484074621688672	-0.0002989904610567908	9.513534599297948e-05	0.0005301599006530671	0.00013741096722635999	-0.00035695417695051727	0.00018234220777095286	0.00012257948198624981	0.0002668657887844104	0.000647149709984513
10051	0.008660542602180424	0.023815460009509962	0.0008578036785403541	0.0026707824770883983	0.011898419940457768	0.0040270522261936295	0.03290666447163125	0.001954814925656776	0.0004045867190656606	-0.0007200353565863535
10052	0.005540908701448232	-0.00522958713886293	-0.0010815403435335165	0.017077054104359054	0.0066524715490571444	-0.016725533028810028	0.01900801342824989	-0.0009034973967848374	-0.0031941172753825312	0.0008778516424947881
10053	0.005913588000148235	0.009484107508308868	0.014425555689858253	0.0007004054382874983	-0.005049124726520914	-5.7843429428544605e-05	0.0012960570730480387	-0.00010065683181003347	-0.0007595185546036197	0.0008032448718305749
10054	0.006733192296333636	0.012865936680803628	-0.012078383768572518	0.0011783971326939841	0.0033241739381657375	-0.00034864643638003376	-0.009663717354142348	-0.018899709318219608	-0.014254678329309043	-0.00604795468007686
10055	0.012613704904149743	-0.0008024949487339182	0.015717596437781343	0.0046596085991608615	0.005821822612301842	0.021895707696027517	0.01010083040732067	-0.0003434558021362576	0.0062765977535031905	-0.00422038914384277
10056	0.011194810773339763	-0.00186470292529614	0.015054372576084687	0.003871584518863295	-0.006651851125194853	0.0032884034055904094	-0.002024389417303005	-0.0021477336521632594	0.003877816727118966	-0.004034966067601938
10057	0.01013897788339593	-0.011299385205832643	0.0028091459049655446	0.004400162553603929	0.011813105471767265	-0.008357037594428022	-0.018608018332912812	-0.0017251540093708943	0.025152974271442814	-0.010007279647164823
10058	0.0060250891379338735	0.02202812838687601	0.0012355813821397854	0.0027836904032344763	-0.004605670819775507	0.0013308743685345548	-0.00608785577176208	-0.01907139211978469	-0.014184737331538959	-0.007226724989314731
10059	0.011287370566251145	-0.012769486385795257	0.0007325254630451003	0.0023442273543687817	0.0054002933497324145	-0.015864481135545717	0.019494126471757273	-0.002052669218320273	-0.0026698355069533376	0.0018409681432215437
1006	0.008242565662128035	0.005853104756399809	-0.01230444536929074	-0.012073471694897326	-0.005058317647899736	0.0008151547406269143	-0.0011043525323271718	-0.0009219797503717068	-0.0011542303751868068	0.00011341992208664716
10060	0.008578187300898972	-0.008476602900806242	0.0009931377260941892	0.003458626732165033	0.009132114572979431	-0.007949752443474237	-0.020794185710198226	-0.004422178370617177	0.022265500969472468	0.021726722167306044
10061	0.010061193184677159	-0.012460983125835282	0.0008488474273129504	0.0025253660080511602	0.0003492254446701071	0.0007721905408894326	-0.0034656877906101735	-0.0010466632883462093	0.0007500961945496902	0.0034243405031543182
10062	0.005236927001037678	0.0018095025002850436	0.0020995061559714923	0.0020169244960556707	0.008008653297967475	0.0012034464243115559	-0.009364494595977269	-0.020757242885417304	-0.013427279255269944	-0.0050712398071990055
10063	0.0026776174174378184	0.0010103978725462968	-0.0004218177518087382	-0.0007316059671268114	0.0014824430902660554	0.0002881147033727142	-0.00409859780608182	-0.0012842627605455274	0.002189725327147777	0.0038343917113297502
10066	0.003780902948217915	-0.0004910450439696698	0.0005719245997418869	-0.0005661335002619043	0.002096032357421783	-0.0004212579540476644	-0.0024041419591229376	0.0022516690793780506	0.0006922384486428522	0.004343781345683865
10067	0.009188782733911226	-0.013634358524697245	0.000526544430161539	0.0021927958975036087	-0.004544030524499374	0.0016206752682308017	0.0005850565232280548	-0.00028271868937393494	-0.0003789119680782769	-0.0018971543122186377
10068	0.004246824524379141	-0.004481093464432901	-0.001990095600995476	-0.013321051736428582	-0.003565489772917415	-0.00039736305131774625	0.00019517726015570022	0.00015797448109598357	-0.0005414054678297466	0.0004907819766625397
10069	0.0034429140020804053	0.0012622885083361482	0.0008994086238615079	0.0009643594726019448	0.011687444491051064	0.020726514859724054	0.011383741393450147	0.002880058623579663	0.00393169255201258	-0.001056415661673935
1007	0.012498133899325822	0.004637499107339234	0.0008278277744602784	0.006296580906527076	-0.017870586046868593	0.0034949097404723107	0.007811788210038196	-0.0005247741086170016	-0.0019307070853149535	-0.00353431678745721
10071	0.007139830161848772	-0.011950056975356437	0.0002961871839930679	0.002606654372336945	0.0017759640993853963	0.0006666494580282825	-0.01022088360049863	-0.0021598582300433266	0.0042198162124388325	0.020604346412420628
10072	0.002246880845443085	5.256244916152295e-05	0.0003551809092113058	-0.000541219644076913	0.0009155113579300216	0.0009450675783233169	-0.0002385781817930742	0.0001294273538014289	-0.00033783235515911315	2.1386716022809188e-05
10073	0.008317414492123877	-0.013087202029268592	-0.00043675471555997946	0.0018706365607106163	-0.0055482609732074445	0.0004971168468780901	0.0008209905157055366	-0.00012763778079264698	-0.0003201041418089715	-0.0025907152394579317
10075	0.02340357261390598	0.016099217985189353	0.0040572761450894035	0.007683643258096543	0.03523146534724857	0.005382037004837304	0.0036371861498676952	-0.01834004304171107	-0.010455677880562385	0.0272491297804669
10076	0.011461267475222503	-0.0012495978812434268	-0.013860096418088398	0.00430973190194511	0.005328856137918041	0.022195483298763467	0.009804195096461974	0.005431676759767246	0.004358407182987203	-0.006080435050590605
10078	0.005576312972232011	0.0003620962704585755	0.0006593217113247388	0.0005714012194739334	0.007755134330192492	-0.0002859448260197291	-0.008502724378388553	-0.019039664451171206	-0.014780259300128776	-0.006728200307768727
10079	0.011782647285805786	-0.002100735597048426	0.015438649460996412	0.004500375210636411	-0.0032135969812643337	0.001381970541717705	-0.006252697640001129	6.003061884082687e-05	0.0038116264800103624	0.010682023500836501
1008	0.010150506611873509	-0.009441141555970249	0.0014492173605577957	0.00427171608274339	0.02263583335366681	0.020583052583614307	-0.004325656898195111	-0.017224395040749754	-0.012410476923374958	0.0019151717701456654
10081	0.009787598156513633	-0.0032013905890696335	0.014613071651850874	0.004407306313913169	-0.008396314698927518	0.0027699958425482707	-0.001125237405946865	-0.0011108377621861505	0.0037771032761546395	-0.005000912008205381
10082	0.0038712045944043596	0.010144674328128288	-0.013307221157221681	0.0010454848536582228	-0.0056664473807216875	0.0007613185153126882	0.0004269604761952323	0.0007508806790267565	-0.0002693637935052066	0.00028245935045919437
10083	0.014436725335958064	0.0022211356218658595	-0.012088709527344551	0.005554385544037676	0.004063397202883745	-0.006653049637218776	-0.01400296328531846	-0.020887389540018477	0.006265461258803228	-0.020139261002086208
10084	0.011041690466525922	-0.003549179714715885	-0.012166688960827975	0.002634176187744863	-0.01183534982981954	0.0006439696222290504	0.003719711381961197	-0.0004732967152577215	0.0008375877216927374	-0.0028212447011395823
10085	0.006847135853901773	0.002591458786727205	0.013897091602306729	0.017610014253315962	-0.0033178606056299305	-0.0007651490508609525	-0.005849434939076259	0.019585985954890327	-0.01098286316639642	-0.010255623796687504
10087	0.01142421804081707	-0.0005835603666961476	-0.0136830790675297	0.003499404026833975	-0.005946152086441233	-0.004392416586807132	-0.005617040093909865	0.02104767888642378	-0.011879709308125964	-0.011629046729955695
1009	0.006468311178660207	0.00458210219948509	-0.011586035923762467	-0.012628966249859501	-0.005874938062529808	0.0002791619681471585	-2.2430446306248395e-05	0.0016884402725624364	-0.00032677004526412864	0.004167172428003088
10090	0.00916753896242368	-0.01274853982658385	-0.00012676002929770387	0.004168279855170126	-0.001346935684335792	0.0016670540878376463	7.252095828776147e-06	0.0004414544116516146	0.0004775652132120472	0.004222232217199864
10092	0.011804554048562524	-0.003490404488289883	0.013772357325146888	0.0038235444155126945	-0.01085028454283881	0.003318636096643699	0.003399144946466276	-0.00026459309405938586	0.0009365814602628724	-0.0027317866725732553
10093	0.004309128269427789	-0.0003139418372289554	0.0005748388634478033	-0.000789995408440093	-0.0005494527590033606	0.0005732595214236629	0.00037311500665592286	2.221447706709872e-05	0.0007183990557102763	-0.0007035862598137763
10094	0.005351632646310373	0.0007017362856113812	0.0008039334738053595	0.000524173125966759	-0.00029716418954015147	-0.0002570691945197526	0.0006707653053370265	0.0006518014562593169	0.0008428750140315324	-0.0011100896816428696
10095	0.004424334546858151	0.0004433587127665156	0.00028607875711428695	0.00015119033137837444	0.001806177656612702	3.686849598870621e-05	-0.0007162130687293876	-0.0007514416318906027	-0.00016775703670617392	-0.0008565434746550622
10096	0.011736396313168055	0.013692411946104151	0.0016433940974449894	-0.010921530584846673	-0.015683813747119604	0.0017533981716557484	0.004847624155780639	0.0004777211404446949	-0.0003766433345546324	-0.0036347269569582535
10097	0.013925117183030638	-0.0030073515875448423	-0.01237278318948288	0.0027014269013326754	-0.010659767886845372	0.0010689765850303782	0.002919499173090463	-0.00012742665331966498	-0.0005026372040951138	-0.0033839146887456595
10098	0.011835444739178096	-0.014605656359362501	0.0007192847190655073	0.002210805996799418	-0.0031852681842965925	-0.00036873823621149017	-0.0016408461341275483	-0.0003949165711914385	-0.0004005403084273911	-0.00010643115485933957
10099	0.005424132240573639	-0.0008002951924646788	0.0018266692244165907	-0.000891117630886353	-0.0013310750941214404	0.0006694784147227644	-0.00047097068225380003	0.000856319934425673	-0.0005208329105297056	-0.0015265536638405265
101	0.0018290240033574403	0.00030626302154953535	0.00018299776568268456	0.00036637512193854715	0.0067514536129290766	-0.007168671016069595	-0.007477055651057038	-0.002660955763053518	0.023193842137706533	-0.008845090955758392
1010	0.012415601256694013	0.00701894670409302	-0.00033007576034514393	0.007268776447546615	-0.010589688724931988	-0.0002863221331255432	-0.003560050387299928	0.0010508302209783686	-0.0016900780551942567	0.003964514247381815
10100	0.003225257483331745	-0.0003571287946062901	0.0003935833394972036	-0.00040432488052375196	0.00030691308492873957	0.0006835380484897917	-0.004010937364210739	-0.0005038450395495162	0.0008011855448220405	0.003887784192669139
10101	0.003212388528565807	-0.0004923431185898838	0.00020851210747850396	0.00014513013964407217	-0.0006124727132681953	4.626107033698819e-05	0.00019660409314647438	0.00012185542464249347	0.000129568222637854	8.043008947322446e-05
10102	0.0038208494507837687	0.010464222190081356	-0.013624757230492836	0.00048301392415571264	-0.005963928622014102	0.00039727742988790064	0.0005449392457036366	-0.0006972944042551028	-0.000305622253881112	-0.0013273608743814922
10103	0.006419186451641983	0.005813998244669334	-0.01209508068046816	-0.011116871762975456	0.004904167366962199	-0.015670122402017393	0.015803060576364412	0.0003237852032688009	-0.0021831254345909073	-0.0014594268951420156
10105	0.0028632149114908947	0.00033329718884859077	0.0009915655548694026	9.73506002559579e-05	0.001796615208831199	-0.0016745492322386537	-0.0030762763344441397	-0.000322043317447204	0.0014335445666959668	0.0017257089352385876
10106	0.004938901605476842	0.0015578199728880373	0.0013048330467241764	-0.0001071515205490239	0.00746165442614071	-0.004350211628419472	-0.009994226313102518	0.021747087613978804	-0.011123456675374494	-0.007982004657804272
10107	0.0030565528230202432	0.0009882852374724093	-0.0011811961903499344	0.0008080149378701563	0.0001851022807890118	2.69817420160874e-05	0.000508472587691893	0.00031834215914449505	-7.366712578631145e-06	0.0005888984854095589
10109	0.011099091728161387	0.014171731011643846	0.002123809402845215	-0.010768716584209184	-0.01442948123344781	0.0014917501704783816	0.003351210813976862	0.0004961409182901946	0.0005216976832530849	-0.0028467734260714758
10110	0.006264284970230605	-0.003550936230419245	0.001562300069317317	-0.012274433631299252	0.010022866146974277	-0.011600157372542766	-0.01529097077639884	0.01840328922679628	0.009765672075998452	-0.016959668319167655
10111	0.016055926432723494	0.00959528453729879	0.002451503179605653	0.006701839219701669	-0.005184237050763466	-0.0040414541961066855	-0.01385773275129315	0.021631144343990633	-0.010231075781780744	0.018277629776449547
10112	0.009227017154716232	0.004305261247168132	0.014454406424610005	-0.011930578977870029	-0.001758235464153295	-0.006735637739314748	-0.004091326239451769	-0.00325263238505698	0.022309933528544462	-0.010556762616501686
10113	0.008555350741639902	0.014407911916225521	0.0028803771141371485	-0.010250875226463493	-0.010346314681311511	-0.005539416429572057	-0.0025670233738137238	-0.003346703498780645	0.02172551378055191	-0.011446212284603305
10114	0.011169684693724593	0.018585762127688456	0.0034413295621578284	-0.010061778267524487	0.005679693467487983	-0.004415601674866396	-0.021469496053205958	-0.022581777349880365	0.010514919387197006	-0.01881991026357182
10116	0.004650364322188827	0.0010199385927017078	0.001528876240020881	-0.00031528855530202246	0.006035157594140751	-0.004458968685121727	-0.007087356412926999	-0.0030157245924895986	0.02209749164499307	-0.010810982218260665
10117	0.012745091165849327	0.012154297192326254	5.805113837009999e-05	0.004676437436478672	0.004782615613580411	-0.015328287586854856	0.009007826230681377	0.0011548704710960989	0.0005184763244834434	0.010672880480323395
1012	0.003413603048051729	-0.0005953416578216843	0.0009544333385244602	-0.0005202919640759871	0.0003496572918027253	0.0011023024456637235	7.507947019049337e-05	-0.00039012271848331436	0.0009282694682830189	0.0016348737658071239
10120	0.00514623373363421	0.0012627124329626358	-0.000245972313155046	0.001546932279127445	0.008190727142669768	-0.00580797319926608	-0.012202475655720559	-0.0041074173390204085	0.02250220556701957	-0.005237028396441333
10121	0.0047276362485393795	0.0014679547857058808	-0.0009915907800041456	0.00031753776591996504	0.01394514697844691	0.019975093370811464	0.010666007822232306	0.0021727280652813733	0.0022299398952494304	-0.0011286464857718937
10123	0.00268563505061611	-9.106642203514344e-05	0.0008623790422506042	-0.0007008413644257483	-7.578605681060084e-05	-0.00033389165412570847	-0.0003286146019445681	-0.0003825627105131235	0.0006206888708413916	-2.4191271507668984e-05
10124	0.0037505960656638595	0.010799260701597702	0.0152696414867909	0.0016077698349502589	-0.006518757674916914	0.001419946428342484	0.0029146171605856355	0.0012790592563753193	0.00035557005061645963	-0.0008589758969575588
10125	0.008444606594626801	-0.0027786113261605476	0.0153306289566182	0.0044618429502812605	-0.010203153523304883	0.00057294494922725	-0.002102548745300586	0.00023480070410672056	0.0008962415587141962	0.02285966169974397
10126	0.005163714093291295	-0.006089943839307492	0.0002073561716122414	-0.013890841988189408	-0.0028601868619338496	-0.0008974613094515981	0.002110364785125274	-0.0006085723680497939	-0.0010364973355171255	0.00012644696377089968
10127	0.008020688517283521	0.021872119359522123	0.0007582197832689625	0.002393391677208787	-0.010822695142166796	0.0009410497826074766	0.0021631562464266875	-0.0002383400549434341	0.00021711850647338645	-0.0023722879476638834
10128	0.015595259604283054	0.009955346435323966	0.0007135356591764328	0.005810570369248787	-0.003224566868843902	-0.01579326795635195	0.018735376467750118	-0.0038624450930014463	-0.0013982303728474184	0.0033602724890062267
10129	0.00935620374966716	0.011748281365746164	-0.010767152432365586	-0.012596438125782901	0.027947932303674327	0.021511144266336487	-0.019591231568709105	-0.016805293710685044	-0.006682333193450297	0.02145386913400966
1013	0.0046776548953570566	0.012633584788511665	0.01553249378231468	0.0016159490478031679	0.0043142319024584075	0.020242012146287937	0.01414905667067444	0.0037604050114606233	0.0031775379637970975	-0.003025958288952555
10130	0.008359273364961162	-0.00573000160048618	0.0015255790209663751	-0.013190304243971138	0.00036291802198816123	-0.0004189990717323266	-0.0013019099050485075	0.0017671844995533145	-0.0003644945627103277	0.004373773193460952
10131	0.009995116846363025	0.01270724497947278	0.00011964106645747223	0.01859967016127324	-0.014823420170967187	0.002681975779262758	0.004157933962266038	0.0004956236353587581	0.0013890509706876613	-0.0018688024444755242
10133	0.013850914000292137	-0.010976936797192343	-0.0002645572629859122	0.0038263029404674493	0.0033526100700431434	0.0011098927061855039	-0.0080156934470613	0.0005331956706633549	-0.0003698361885724828	0.006570800382765634
10134	0.0111831153936106	-0.012390150932039119	0.0005254890092661358	0.0020491080068949464	0.009881418527393243	0.019907164596583732	0.009225944019518002	0.003101174604430354	0.0023040492934924077	-0.0015541325420286394
10135	0.008736789185504835	-0.014495898411771145	0.0011915527287779152	0.0007079108543355506	-0.006545649053351163	0.0009713142482773898	0.0018392125509570643	-0.0003588146016231645	-0.0010051257244885108	-0.0027062271668533227
10136	0.003063020317285219	0.0015660543918837287	0.0014428008161259222	0.0009757479858602116	0.006659355534021176	-0.008525412349725392	-0.006540347958213585	-0.003565683261753691	0.023451139071652638	-0.008982177769332838
10137	0.009102726682132299	0.005726887809251428	-0.01231655458897907	-0.012977409332524894	-0.0021620747534800127	-0.0025571200988233457	-0.0073060700472320425	0.0191519726030342	-0.011806189169378891	-0.009132344124254947
10138	0.010446110973185261	0.00473414330291387	-0.012479717370457976	-0.013416765344445622	-0.008538024198532829	0.0013720409276977215	0.002891455228475418	-0.00021881078660948106	0.00024943225585944594	-0.0017178353640086499
10139	0.005380418044607898	-0.0064209850984818535	0.0011229780004960483	-0.012539391447696892	0.0009582384290287701	-0.0016386437937893357	-0.00720159000975502	-0.00013036315028944434	0.0004926053357655319	0.02526768608764914
1014	0.007791248240945948	0.01495860990932217	0.0015966873056150344	-0.009952151206227387	-0.005970810964836236	-0.015764142331492512	0.022748845428183073	-0.001742889509329191	-0.0036734857859731414	-0.0002824846320516904
10140	0.012967178445958476	-0.001283523496452412	0.015519470969645496	0.005793871659108198	-0.004843224221936271	0.002530516136624706	-0.0063096343097267665	-0.0028367084591034027	0.002211941098237998	0.00012037557039618994
10141	0.0034557308686900346	0.0004939148458147451	0.000918991660078138	-0.0004235832733235598	0.0015398132228531159	0.0005200921229081851	-0.00037390493453674735	-0.0008493764698134814	0.00133299267084947	0.0007714651910118879
10142	0.009873997920560568	0.023976677578308615	0.0015531294283884353	0.0031461673072650563	-7.464159978820118e-05	-0.0038683932516839015	-0.01251605540150735	0.023816741588727885	-0.012067614823961919	-0.005151343228150314
10143	0.0038843860723258832	0.0005489337144146591	-8.793656783528992e-05	9.878429902872495e-05	-0.00021133626100403122	-0.00020919415044883568	8.971246340018782e-05	0.0001890051429617721	0.0005447107970658114	0.0005400833646397508
10144	0.009176830548984922	-0.0022624433913644433	-0.012744289559682986	0.0036250672417220586	-0.006511530209455225	0.00021246271106904039	-0.0014824573477583917	-0.001273982982964543	0.0010559977090808673	-0.0004151784275432393
10146	0.012865364463514146	-0.01227690223063595	0.00188954925021144	0.0023677527117449385	0.0038449499121781627	-0.006966030453686313	-0.010030440797330464	-0.003420577053823719	0.0225926283680674	-0.009995517103115862
10147	0.008853181631950195	-0.01184022183970288	8.137305871208243e-05	0.003186165234941782	0.0023999857093734652	-0.0047137628233213675	-0.006775143627033277	0.02043640711512321	-0.011616006968923405	-0.009577295956680169
10148	0.0016647725599316454	0.001056539731493515	-0.000980930344093626	-0.000506143717321054	0.002659567238997884	-0.00018449541412768298	0.00471890868290737	-3.6835021569205476e-05	0.0003299931100493439	-0.00025175758015446854
1015	0.008614079741007696	-0.001875075962945117	-0.012741309872870222	0.003407869715778117	-0.0032127083586171177	-0.0068612709806561605	-0.00588848325291674	-0.003048552179656748	0.021862314547611613	-0.011949472419973853
10150	0.0015791310110471635	0.0013969113996890152	0.00229893966443254	-1.532382548248381e-05	0.0008530525140091221	-0.0026860237486900575	0.0016196076656975113	-0.000771580179752941	0.002313350897042081	-0.0012615302216698065
10151	0.001177396685395165	-0.00023288666386854658	0.0018709208212764467	7.989016534112487e-05	-0.0012304703066237555	0.0002474268776449595	0.00029710388409275637	7.158889340167053e-05	2.5308802469646108e-06	-2.5790914164619663e-05
10152	0.015687926861139376	0.0072990602704804015	0.0008202633949912094	0.006280393906537901	-0.017453965799705956	0.0023228841991715693	0.005304611563455949	5.9918779138467365e-05	0.001236991981481145	-0.003690973523199066
10153	0.010051755049557182	-0.013968993388338296	0.0005282823079783844	0.0014474230558960254	-0.004432507884303495	0.0007610300981818932	0.0015726758989942301	5.547759330413645e-05	-0.0010859220744589664	0.0007788440659822265
10154	0.007333887129965049	0.006031847204780477	-0.012575414672133736	-0.014020549763150428	0.0003490112076752046	-0.0024519649736262647	-0.015139431540437549	-0.0007138879530388998	0.0052063361347475	0.029728841308207254
10155	0.014885998855356302	-0.0011096620221881764	0.00037488543682567403	0.0142444423229498	0.017176509757665784	0.019678015981694025	0.00568023784260533	0.005461195871197097	0.0025621869794911992	-0.00260970254520094
10156	0.0022166889703458914	0.0017901674827723647	-0.00063742883695095	0.0013205697889125997	-0.00034771254966831696	0.00014805859282500747	-0.001407573783380152	-0.0008886501897746074	0.0017007501831530795	-0.0004237001190465495
10157	0.010094977378846574	0.005959900033899176	0.00030058848717297694	0.004152698921232616	-0.019051278884294223	0.002433041586054817	0.005803029716658634	-0.00023535905561143997	0.00016821759171832136	-0.003754554674417174
10158	0.0015753388807993236	0.0008320124626404553	0.00060115031824781	0.0007752361219038429	0.004063834667347268	-0.0008696778670454374	-0.0017562120622574113	0.002545608458085731	-0.0002651077115836946	0.00580703700772046
10159	0.013481767404057144	-0.0033753349505008514	-0.013879920221606706	0.0029761809105342003	-0.01152151705848565	0.0007931177541526486	0.00325605313467278	-0.00028829490051284943	-0.00020710075310334793	-0.003621467543378151
1016	0.009713917243871502	-0.014639558042122526	-0.00034123587850272695	0.0045427674677500545	-0.007257691173351278	0.0006701683981897747	0.0024105220121309516	-3.590272593552957e-05	-0.0004197862860592782	-0.0017410050541114878
10160	0.008851446115419716	-0.011480621513391031	0.0012100931371222597	0.0025733820788037586	0.0010605266744921822	0.0005669617684841155	-0.00253775374294605	0.0013706311543237155	0.00010694209454249808	0.005461287931074751
10161	0.006122040450426717	0.001043687904304564	0.0004446657762951729	-0.00014708788414581825	0.006985855241621905	-0.0042180746480128565	-0.008314119782848437	0.022023106951107548	-0.011799244923884667	-0.009131604394274151
10162	0.0027248531548675348	-0.000135765637608742	0.000283755987285265	-9.688527614743771e-05	0.0001894908441312961	-0.0002997234495434882	-0.000974123841012965	0.000562511970718355	0.0010581155366730923	-7.786073689162337e-05
10163	0.012691456084925064	0.00016364895259264424	-0.01321889915618609	0.004757099561284492	0.0030887118963572224	-0.01664256176865437	0.016107954619920994	-0.0017340144354192103	-0.0012455768829662383	0.002254820822233641
10164	0.004430019169137997	-0.005694120764613811	0.0002850866386780849	0.01638649416746329	-0.0022748671141761645	0.00039589874291764146	-0.0023279405294280584	0.0007209335842354424	-0.0016781324987768748	0.0006814353313023088
10165	0.0034850203326122382	0.00011167335776018567	0.00015748087105465293	-0.0009229531143790026	0.000179112233441113	0.00017683993590420372	-0.0016066928658133427	-0.00015474457087780746	-0.0009881389344607733	-0.0002659650643122161
10166	0.008088215685267911	-0.013549195266384723	0.0001847584737385275	0.0025595534699841007	-0.0032277382939920316	-0.0007932049690419675	-0.0022340098890539354	-0.00029380190957609657	0.0017114620037413106	0.0015552026910571701
10168	0.009054119359405604	0.01600473203426557	0.0015248734934483871	-0.00990925752587317	-0.013819012313716194	0.0020106848693141302	0.0024948408384628906	-0.001610232844579237	-5.234855223844424e-05	-0.002331757722335158
10169	0.008021076920833656	-0.01241957328782754	-0.0004964429965541615	0.0021374684134318547	-0.003917801892418889	0.0002217975025265871	0.00017886177093036224	-0.0003567729175043874	-0.0016562056560873214	-0.0009462801957695302
1017	0.017333455173359102	-0.007872908394381479	0.00012081124986260422	0.014194212951092626	0.010555728604451415	0.02135041977099623	0.01197009341033621	0.0026581810748231606	0.0036473849679099723	-0.0021278988552273156
10170	0.0031843860547110508	-0.0009102111884456856	0.0005915793218419075	-0.0011787898076741792	-0.0010486956522748198	0.0009387435064904138	8.335153566940814e-05	-0.0015683580119432304	-0.0006766785340604787	1.7535376064281577e-05
10171	0.004172379101512706	-0.007035959735936723	-0.0008378612399040747	0.015297409682138862	-0.002181661520881917	0.0007108793638011028	0.0009736549383921175	-0.00041169839423515884	0.00037035159318158436	-0.001280535394725949
10172	0.006501553369299779	-0.012685940904443447	-0.00022334470093048663	0.003057570604004133	-0.002582526452155244	0.001840737559630762	-0.0019772029113459245	-0.0010433913200971019	0.0008105212580982592	0.0026168968253508394
10174	0.010881556798076012	-0.014509351455451461	0.000710002768744018	0.0035309966740904256	-0.005314527582850933	-0.0004265026751393106	0.0012431533841523422	-0.0012774505428629235	0.00040111896698606485	-0.002055674426362895
10178	0.012542226369626966	0.012125538449413218	0.0032632358690431146	0.0069183548594292515	-0.0033207490913989427	-0.004310738517791671	-0.014104347161615677	0.02720648262615624	-0.013055996018042478	-0.0028018870600871634
10179	0.004350248180291187	6.313260812016079e-05	0.0003432576715245721	0.00040022203342431057	0.00021890143650832175	0.0008008594528133763	0.00011878404452435032	-5.5386198094044015e-06	0.000418640625289232	5.337512160278018e-05
1018	0.010433653369119382	0.013687582875330364	0.0010464428740138293	-0.010857813263420744	-0.0169003944500675	0.0011008838563314328	0.0035278259440473313	0.0007471255566187898	0.00013917539682953365	-0.0008378739020179851
10180	0.009434956449522053	-0.011965842907279743	0.00239869145885297	0.003532838423265171	0.005470508797554712	-0.006875059335187201	-0.011016732130090552	-0.0033614576774144184	0.023896443331130984	-0.005636889631325625
10181	0.008012804825414317	0.0034208309309346568	-0.012336963271401257	-0.012101566946292903	-0.00931732638476263	0.0006788137885887818	0.0019139037042022818	0.0001388697139678163	-0.0003590331914398171	-0.00198485813268576
10188	0.009825886402224324	-0.004300820186590104	0.001405430965798124	-0.012148743727764002	0.005070822843279984	-0.0006771114048194428	-0.009462674761924701	-0.01979103357693996	-0.01706452312384024	-0.0074994247170450355
10189	0.005564200446829287	0.0009235331826306701	0.00048034007165236996	-0.0005403281784870387	-0.0007509393628951519	0.0002938321729669935	-0.0006108578376677168	-0.00013739174982741245	0.00034053163043216425	0.0003750410137635575
1019	0.01116381149884632	-0.005370679467634808	0.001714895123801132	-0.014010589393636115	-0.0028641794446107216	0.0006068100594226932	0.001189924940944465	-0.0006165655069592232	0.0004973450178249104	-0.0007873324771068215
10190	0.007840635194282906	-0.007209195092057035	0.0003148767287043517	-0.014314909720998912	-0.0025279999757396076	0.0005091591849869905	0.0012671590847098317	-0.0006450826324961125	-0.0009501675728265433	-0.00043157386358304024
10193	0.01117237331167643	0.013654359724684925	-0.0007443037846205477	0.01864279037892081	-0.01598126234193873	0.0016828971897821607	0.005712748725603428	-0.00038430422203511417	0.0012593571543173343	-0.0038765648202366116
10194	0.0021842809212076087	0.0029578940887909208	6.122832034638693e-05	-0.0011103585684363417	0.0068500533294734356	-0.0023254920187877125	-0.005492672498796121	0.0017768437034728717	0.0019199856576938453	0.000388981330502391
10195	0.002715267257972194	0.00037089728288438976	0.0009216878672696145	5.249964983418283e-05	0.014264876214822534	0.019732165357775402	0.012347227846618227	0.0016961229473675774	0.0026040254294754646	-0.0011209302986741737
10196	0.009771756846852667	-0.01256741786325869	0.0008351894563994831	0.0026482160898079516	-0.0015066226899749099	0.0004573484633895598	-0.0009666858119229474	-0.0006072565065100635	0.00016866811355013828	-9.46452523724787e-05
10197	0.010909846553747354	-0.00648542094157855	0.001378249108506167	-0.01482984984687667	-0.0016195685057930917	-8.880744066495142e-05	0.0010356490149355097	-0.000733393692684686	0.0007707691852350962	-0.0014687590409362308
10198	0.008839217743507304	0.007318096385277807	-0.011690542257105193	-0.011658496837740218	0.00888267146518619	0.019495386760610963	0.008451557455769775	0.00471623757012885	0.0014111935055692198	0.0033773851565979084
10199	0.008584305250434346	0.005486071481925657	-0.012992813738540313	-0.012085419267639596	-0.0009531447156118169	0.0016536301533309089	-0.0057469949052143905	-0.020916104236846023	-0.015875424801696267	-0.007574062005696044
102	0.010177675578638906	-0.010204275308028738	0.00042896452651305337	0.002689037053585489	0.010747893790053498	-0.005833298681037396	-0.017240968562822603	-0.004010474736578014	0.02465368752710253	-0.007488921960233691
1020	0.01280422822752986	0.004781968067000999	-0.013440154435106884	-0.013744397766743821	-0.006153411803366827	-0.00045425316328025385	-0.00047629372339139705	0.0004535439562595229	-0.002647294992311452	0.0017464235572954507
10200	0.008708170126225425	0.004658651030065467	-0.012902104352001202	-0.012532580985131882	-0.00982893715139559	0.0006609202605005506	0.003018507255878059	-0.0002827510105011331	0.00028063797249886126	-0.0012614131654187543
10201	0.0009784112401428203	0.0006951856218535967	-1.0633340766836684e-05	0.0001834089836895483	0.00043642532808490895	-0.0009068383987516464	0.00045435969273730165	-0.0005417398984054509	0.0004895643268401093	-0.00010641509557720766
10202	0.0059679432145438305	-0.006800426080938843	0.0005002815258884555	-0.014888957260514687	-0.003157600510431327	-0.0012598199405867256	0.0015872056901886033	-0.0001702931113755649	-0.00028284546558532723	-0.0011251546231576166
10203	0.0051721599610238325	-0.0060042651151541995	0.0011082076577095612	-0.013746782621768764	0.003809954783190069	-0.0015518026525118	-0.005483213325804508	-0.0017708844591209985	-0.0003816322930173349	-0.0034019248413370345
10204	0.0023766817830473855	-0.0004712203120889343	-0.00011391641992504574	-8.935988063558767e-05	0.00024157423123867492	0.00015987933673755953	0.00015711606862598869	-0.0004393676222053533	-3.866010471830055e-05	-0.0005336043271930601
10205	0.0017202302527967298	0.0012168398598223695	0.0003549164369371534	0.0014042104881843887	0.006162933143130834	-0.0046878700362517865	-0.008673933913095871	0.021285927187696764	-0.011047264313559733	-0.00821116238507537
10206	0.005920429245263686	0.012501787475685682	-0.013418357854291586	0.0006689297926842797	0.009721777834545432	0.01982362323871874	0.010023310859336793	0.001640241378959267	0.003941029926436456	-0.001822314630183976
10207	0.011158166690171842	0.006686187516409648	0.01596269576315054	-0.00939899382346465	0.002116599931716715	0.002173561809042068	-0.01331379119136081	-0.020387580423087935	-0.014726116982070814	-0.0012996782485081447
10208	0.009017110546241897	0.006360356917700967	-0.012069586167791493	-0.01102732781686434	-0.0005169190309453187	-0.00043877192513021415	-0.009983636483779876	-0.002131826308110278	0.004928549318220117	0.02182748556189865
10209	0.004931866364069637	-0.0059894874439531095	0.0005919163386957311	-0.0127036198749578	-0.003232910737285983	-0.0003805505308739169	0.0006843309960279645	0.00023064802724147922	-0.0012946171485198655	-0.0010291033529020734
1021	0.011890726242320121	-0.005476804995306464	0.0011967987274225922	-0.014673380955301789	0.001986883963749333	-0.0008045080721324755	-0.0040446374422133365	-0.0004211059637641314	-0.0016500017950727612	0.001708526315372877
10210	0.011907180974469949	-0.0006286672008118084	-0.012790990178253053	0.0037168583944969737	-0.004543779962912856	0.0025237148682566626	-0.004283576350887976	-0.019927302317892387	-0.015525788875126484	-0.009455038149949146
10211	0.004990778075049328	-0.00039679912684378583	0.0002224731599477402	-0.00015466245456584112	0.00017634283010035557	0.0004702350519578072	-0.00011900711457341996	0.0007531067485256689	-0.0006930189799467931	-6.310462355722902e-05
10212	0.005238291669257684	0.0011820803710255099	0.0014490247798714336	-0.0009429112539314463	0.005645704303631089	0.00031309220432570604	-0.004876762462891824	0.002526073046010905	0.001852849773470706	-0.00092981858157624
10213	0.013393693805962673	-0.005093055096952786	0.013274226734284422	0.0027606469940136182	-0.012732172458219518	0.001973352882032659	0.003592719069317613	0.00025938084964951944	-0.0004717564032909528	-0.0016693350210538768
10214	0.009733054622588125	-0.012422676079129027	0.0015192917877470406	0.003956485510302014	0.007059711741969451	0.0009337568720559207	-0.008800469123989315	-0.02155535766812963	-0.015262770736295507	0.0013835652511965748
10215	0.0010260495438444161	0.0014896082263212288	0.002079433432450814	0.000148936240516796	-0.0001661490536502898	0.000693039413011752	0.0008963902136606788	8.789071357498508e-05	0.00014136180061316225	-0.00027078585589850594
10216	0.008355308826162337	-0.0014644087912919605	-0.01311658815381939	0.004405659353508701	0.00022951112098687393	-0.01707629032538565	0.014157298497672747	-0.0013410604004082947	-0.00047452163147377425	0.025215748906175648
10217	0.009523483589057281	-0.0034132954146883026	0.00020729386013623486	-0.01173119209742664	0.006250186581445526	-0.0007057791696172175	-0.007455943036237194	-0.02137384858764125	-0.01394992552410676	-0.004758713780754683
10218	0.0019902796758422504	-0.00024162405125026506	-0.0005852672099315137	0.0003783505869199659	0.00031650556525931317	-7.357555949657505e-05	-0.0002408438113152039	0.00010463250248260342	-0.001083778289613713	-0.00011922361466485919
10219	0.001436139304820679	-0.0024654108498601466	3.2199180013726915e-05	-0.0002181852439646153	-0.0010529538406717739	6.916502672048802e-05	0.00034580488619580956	-4.0798493132429454e-05	-0.0001365241309929567	-0.00029423860711211074
1022	0.005892529669324328	0.0003702848907912371	0.00042682769393472046	-0.0008208786357902275	0.004751470809208183	-0.0005689412507703541	-0.003397204464870195	-0.0016759453063290872	-0.0006549019204723444	0.00412293097101694
10220	0.0025590487104440993	-0.0016143197058232223	0.0008818662191559001	-0.00031021190287310334	-2.019889036935359e-05	0.00022801438261833054	-0.000210186120077353	0.0004042217930868688	0.00029895271941084145	-0.00023889655134935427
10221	0.010000599339948396	-0.004047142144021257	0.014981522242669638	0.003787116866426811	-0.012621976006910125	0.0019847777680750633	0.003609202403561951	-0.0006638456420855797	0.0013151804995479043	-0.0015766238790638784
10223	0.006329174001088409	-0.013633725525559035	-0.0001196689257331602	0.0031516721875787714	-0.0048297126836976826	0.0005919071051938128	0.0016167948792497663	0.0001672508581813148	-0.0007213917118911087	-0.0014225375582952685
10224	0.008299442889545683	-0.0025138349980601154	-0.013059652280419328	0.0029428066623795614	-0.008918507967264904	0.0010652740655525828	0.0010428553809678463	-0.000711719490010243	-0.0007447409030929555	-0.0015710774158143532
10225	0.0028088636927676987	0.0005404326438825364	-2.3574553466513542e-06	0.00015288193948819324	0.001778265192514118	-0.0009248632456401812	-0.0004794852091209222	0.0012833305863373698	-0.00041902370022399064	0.0011914018052480632
10226	0.004081607624168856	-0.0009158030915623785	5.137726434260833e-05	-0.0009885360687956087	-0.000907991681611141	-8.880827355998255e-05	-0.0005915711909425078	8.976622999007085e-05	-0.00031558281888549117	0.00018197064906983913
10227	0.001599836537928336	0.0012020168380882643	0.00020332823065255098	0.00014328487463967425	0.0060114332458742255	-0.003151242688775316	-0.00783550474240251	0.020310376975428014	-0.011659820015119428	-0.00791624701052261
10228	0.012996865429830674	-0.004423692098194952	-0.013065130582313943	0.0034040346539955025	-0.010705393637494223	0.0006765605375291322	0.0020194761626532165	-0.0018512006181954396	-0.0005701808925285153	-0.003116718940085774
10229	0.005278704129628377	-0.007216175709967937	0.00031810987489583776	0.016186439932540868	0.0009045263295209512	0.0005503314936310055	-0.0026507953903955822	0.0030151598468532515	-0.0005504416992206714	0.004735501958475189
10231	0.008914991305267666	-0.013851923379172884	-9.459572040669742e-05	0.0024482613672114424	-0.007200783513583937	0.0010480721816716492	0.0018878492885674191	0.0006227776818764187	-0.0007616068434594321	-0.002321351319088834
10232	0.002378060088126146	0.002481975048755693	0.0013231609740429946	0.0005361195821672288	0.00851834962858982	-0.0002718261178628377	-0.00908775908561474	-0.01969524415277435	-0.015171193848464985	-0.006130949988070039
10233	0.004250209008967558	0.010878728461311401	-0.013020692381013593	0.001996823518715832	-0.004367084260851859	-0.000617181004559944	-0.0007124335029513101	-0.0004412470670774367	-0.0028181693474285774	-0.003039411448542693
10235	0.008438545556356033	0.013813364668857037	0.0009632577395930777	-0.010057890322241981	-0.01720693320579926	0.002371826901021852	0.003536275625887132	0.00017403931854065129	-0.0014760462205124863	-0.0030522873623932715
10236	0.014371262598030263	-0.001653175812861858	-0.012175262330919966	0.004951177311049526	0.0019394719682842882	-0.01628188487875746	0.017816492145785564	-0.0005959404102104945	-0.003213436809381041	0.003305097293417823
10237	0.0035418641564917246	-0.0054104510217752744	8.641309873974285e-05	0.01571371616619939	0.006413016621413926	0.0027020231358126936	-0.00877850982672883	0.0012139811095720015	0.005141945733676573	-0.005006012450066873
10238	0.009567591137845962	-0.005284810495567842	0.0010564946573003036	-0.014176895360032223	-0.003718744516001093	-0.0006398182505552199	0.00021592770593531225	0.00014943966733213504	0.0009020386319598918	-0.0013870150197617716
10239	0.004927913571889905	-0.007405211185769664	-0.0009556223257870297	0.015573322701927158	-0.002380844320112664	0.0011233859661813022	0.0020574663089136178	0.0006451765848538597	0.00012141584325190412	-0.0003594932763141923
1024	0.010597676654278835	-0.006371402301751519	0.0009021082313067914	-0.013507700500720508	-0.0011100027700540723	-0.002416628508014761	-0.0010313888712877193	-0.0007724236629794833	-9.194060219974671e-06	0.0008432779272523837
10240	0.007588769894122161	-0.006614607604715826	0.000912758400577473	-0.013849409291687351	0.000597499657708279	-0.0003069780212614596	0.00027784768716414515	-0.00021507678437671958	-0.0006627516723647712	0.0030401520501169396
10241	0.013882283178592365	-0.011360591530147636	0.001316952901709317	0.0038747056385854757	0.00026872021036986504	0.0017660884847498137	-0.004818929041061811	-0.002657561768911961	-0.0004455845904257241	0.005849063986713955
10242	0.005447455287943064	0.004355737869675687	-0.012563254377916956	-0.012653698953097342	-0.008688421587632266	0.0008309671130053769	0.002213419914872938	-0.00044619327154735757	-0.0003358382782199776	-0.001959092806591234
10243	0.010432445133430676	0.0072161436053585	-0.010598967550253914	-0.011297930450555507	-0.0002632787860561063	-0.0036117985508547375	-0.012579772985002407	0.022824781838934886	-0.01451011628363978	-0.008527951454492007
10244	0.01056203508254314	-0.00154163065737907	-0.011399041709991724	0.0038997028042887048	-0.003984688520800161	-0.015157635933400472	0.021691838519560313	-0.0014902299847298147	-0.0027281793206006258	-0.00015684573944744776
10245	0.00167885336547608	-5.225445450159867e-05	0.00019594536898433353	1.1523924867557268e-05	0.0002518974933875993	0.00010424580530669992	-0.0007089397251618674	0.00037178802016988276	0.00021020503492817028	-0.00011041362645760152
10246	0.011731038955005258	0.006799955845423961	0.01309847262091551	-0.010776024955223031	-0.008074631060694476	3.8834395029448274e-05	0.0010453651690607753	0.0007374059743138305	-0.0011741341466142787	0.0017816242263739397
10247	0.007804204881569602	0.0042288675834385265	-0.013426481062514995	-0.012031562508007129	-0.009154919843147443	-0.00016883095597106302	0.0006527100308006478	-0.0017927195112427893	-0.000373780128857618	-0.0008773783299931676
10248	0.00270768542683322	-0.0006431746170898517	-0.00021543791212294466	-0.0009141042165104887	0.000391205780694173	0.00014208986711655445	0.0007886016024292766	0.0002979849094102274	0.000522557441206934	-0.00032354625473858675
10249	0.005129396778364479	-0.004838171540935988	0.0005410349064220384	-0.013779030369890064	0.010398403745272497	0.018065429296127953	0.012543048587912758	0.0024126262231488915	0.003082397403150547	-0.002003621645306145
1025	0.009794166691720332	0.0010144148373205303	0.0009965274607303658	-0.0003350682730429722	0.007316738468130552	-0.0080191212757828	-0.008237684148815537	-0.002235711360079642	0.023134601003893585	-0.0073963000546012235
10250	0.010368480515355234	-0.004226909564364929	0.0014663884075857947	-0.012372484217966	0.010164474085053275	-0.017090994257819018	0.016273037700161152	-0.002269049344614574	-0.003064948488132224	0.0026398834071019064
10251	0.009611454120862704	-0.003346281324034926	0.015237828614541251	0.005731783055043607	-1.972714227610492e-05	-0.0018513464961443786	-0.012741219840003908	0.0007955393070199014	-0.026409133398816835	-0.017579605879434988
10252	0.013139902318579016	0.007869595520358996	0.0012648845295126412	0.0057526983319988205	-0.006515366721483579	-0.014854616984258441	0.017632700649868514	-0.0014802746344664828	-0.001127398357323047	0.023895027710649268
10253	0.010347371401914184	-0.004997873585519019	0.0004595526159379402	-0.014530551955112754	0.012154691946516211	0.018646300600584434	0.008913596417128744	0.001413847789808348	0.0004760198993678382	0.0010996732317702057
10254	0.011860713655413396	-0.0037615475593666243	-0.012195233355301332	0.00298967381585266	-0.011381489281318491	0.0011299882524169083	0.0030851591916376984	-0.0003025052667252173	-0.0002861627695782843	-0.0034260017478240246
10256	0.007300530004666964	-0.005246447120693586	0.00017233052903822634	-0.01352674162058225	-0.00017125598544900984	-0.0005014453617680797	-0.0015146800113868414	-0.00039619862815744615	-0.0009954663677056142	-0.0006090126433796015
10257	0.00965439980135737	0.014959344160367526	0.0010953827764799374	-0.010026619313388425	-0.0030803653127379794	0.022534347407410966	0.01580943625699167	0.003094541916708134	0.0023212241557822506	-0.002555145794587685
1026	0.01477068603176567	-0.012324403169640038	4.569060974490181e-05	0.001343886201631659	-0.002872988694102295	0.000864032181438293	0.0010725257815674622	-8.139626095626145e-07	-7.093163747986771e-05	-0.0007923881772281346
10260	0.010875448671164111	1.7595689428899197e-05	-0.012317396362339477	0.0031617324703254648	0.008013159750918403	0.02073159572419214	0.005353237543185572	0.0042409273671374145	0.002206112605651379	-0.001787282117754492
10261	0.007384687899724835	-0.0132485196058684	0.0010723841215622566	0.0027777514009101707	-0.006184393736894181	0.0015803920012859517	0.002270943445020139	6.006419094538293e-05	-0.00028520021141175897	-0.0019210487095494113
10262	0.010709472862482241	-0.013059479704496165	7.312138844911405e-05	0.0022082134176074756	-0.0024473527401418014	-0.0007497755281666019	-0.0015770723440770228	-8.694546221201468e-05	0.0008510577451435457	0.0013296009079456724
10263	0.0028760243363753703	0.0022975497306703964	0.0011007509723164634	-0.0010216206960488366	0.015914114179343453	0.018943512244034923	0.00855721773635537	0.004625630650824419	0.002229080464939965	0.004469435184151632
10265	0.0007732263529250083	0.0019157573814087873	0.0006254361169852629	0.00018675185293438157	0.0031756949592703786	0.0008313982740155545	-0.004111668914396611	0.002112892264413502	0.0010681014175503289	-0.0018378262778914088
10266	0.0021956503760930278	-0.0022919959820083017	0.001225023217661316	-0.00133509414578304	-0.00020321226263456154	-0.00042866899693534206	-0.0010710773066658595	-0.0002956654892344553	0.0011487351792484502	-0.001194665015478234
10267	0.002365403380241077	-0.0018401181261119637	0.000592236580697553	-0.0017408426694164659	-0.00022911901640054638	-0.00040476836222276313	-0.0012422189647005076	-0.001120549281290294	0.000378227060659625	-0.0015226947701661912
10268	0.0022473348055209886	-0.0019347605629037898	-0.00016662575194351697	-0.0018583192324615329	-0.0003660463583681616	-0.0002939711453780406	-0.00034012192257028463	-0.0008151129253819113	-0.000681421650322381	-0.0006333219889892846
10269	0.010293108002390949	-0.010546264490194765	0.0008734839967661351	0.004470681921705074	0.01467331660039282	-0.018238481831104044	0.006420450141969827	0.017957433966087663	-0.010298387621965095	-0.009742135889679942
1027	0.005826182982437637	0.0016603491500247597	0.0007560530352957339	-0.00019589724576670565	0.008324503307796126	-0.004168271737777133	-0.012256243031435026	0.020204102480905803	-0.01137217657948093	-0.005560546032935787
10270	0.011189617984139411	-0.0026793641563435965	0.014533362160848273	0.004294544356501732	-0.006913293532955324	-0.0026062683004014747	-0.004895329492469555	0.021179698553992477	-0.011170447468401947	-0.010804491484848354
10272	0.0019075484832355128	0.0009380819285780989	0.0019776227372884296	-0.0014340576010344161	-8.404226997694312e-05	-0.0022534566682413677	-0.0013138122944744918	-0.0006324783278976643	0.00630974396132375	-0.002871441787726922
10273	0.01366744115616934	0.0038610668366614712	0.014134676373158564	0.017931476546788613	-0.006547864231843317	0.001719323592706718	0.0008128832175644941	-3.7367815498200994e-05	0.00014211405424817362	-0.0014713608424788548
10274	0.01333646443662765	0.00918962764247331	0.0014891627815109315	0.005243849601136487	-0.009282803050441883	-0.005361052622633095	-0.005969234943110492	-0.003140999509331035	0.022919516934383058	-0.00732385574983737
10276	0.003833007749987511	0.00999771633917195	0.014219762344234752	0.002153800890807886	-0.005796253125165077	0.00025614022484002027	0.002453182386690319	0.0003968451177671957	0.0014092088540197563	-0.0013087011881557315
10277	0.010600108970714858	0.01481851004349358	0.0019753648307615336	-0.011108124591493322	-0.010842885987113682	-0.0026040728929506082	-0.003922043707712055	0.01986585751833421	-0.012570126669685136	-0.010272380422103902
10278	0.0031563547309975872	0.0008875457398973155	0.0007847365825500156	0.0005901157749722577	0.00044832568053481585	0.0007740328067649927	0.0002312583051187702	-0.0002676960610019215	7.90045460997026e-05	-0.0006251681664755848
10279	0.0023497966770863496	0.011175916200034344	-0.013169359072132325	0.0010084141809291551	-0.003399982309206602	0.0011078841720678137	-0.003373488149630763	0.0005026824925710661	0.0006228865376131576	0.002277360109421477
1028	0.002486228042161294	0.00027766358245928197	-0.0004439093429758148	-0.0006863262595848352	-8.806134061734135e-05	-0.0005328121481603868	-5.6719774028278196e-05	-0.0001539560035597774	0.0008540887956741205	0.00011980061751769122
10280	0.001896608925572044	0.0005447567051435794	0.0008937108164959801	0.0008944276124420686	0.001465004412053289	0.0006904121956072993	-0.0005759303399890145	0.00014285969145507327	-0.0009878620294146506	-0.000137148955729631
10281	0.006265909584473353	-0.013820528324772246	0.0003018984342694519	0.002106829160759995	-0.005731294975911737	0.0009309477975474	0.002038179039360267	-0.00013597999823357004	-0.00011001108776781933	-0.0019210247689315238
10282	0.003038071496804117	-0.000358024955804482	0.0007392992868687471	0.0008072274902392131	0.004727657912714513	0.0006380258290447218	-0.005018534619196614	0.002004180331480993	0.0014983852843349207	-0.0018330881313973926
10283	0.005957738674266767	0.021212293600410673	0.001065618494758013	0.0021190785521408594	-0.0011414979178860929	0.02110289991764086	0.014534398118234699	0.003500752588049952	0.003916063481475297	-0.003846174201573463
10284	0.009118589335578232	0.003113380651660208	-0.013112083239259349	0.01648933602228861	-0.009430188875565623	0.001659207329272269	0.0025810586324489285	-0.00027135691139755865	0.0009133294232677845	-0.0030649314189382867
10285	0.009674616495953425	-0.012712792712006222	0.0012883603854572528	0.0020854047846271513	-0.0017285021887352905	0.0008928194166528319	-0.0015345807664055204	-7.621556504344213e-05	-0.001736926318926705	0.0003941973218962199
10286	0.011538303951936875	-0.002746835088627178	-0.01312199877556738	0.0027863581904763336	-0.009552499333894226	0.001288162364917678	0.002318874319348044	-0.0007085198744970065	-0.0011886277611599797	-0.0022006244492506497
10287	0.002364138428893944	-0.0007115304306650688	-0.0005019808111735729	0.0011554259484496236	0.0005835515542382316	0.0017904910308560124	0.0005097974808222798	0.00023000956464662914	-7.385679023517576e-05	0.00030243277159471254
10288	0.001949913363187079	-1.8889216027352214e-05	-0.0010633903772134363	0.00041232613955124867	0.00022274877599483392	0.0003196089666589545	0.0005899226994194656	0.00014002535301894066	-0.0002862915763761459	-0.00022854517980122808
10289	0.0059435809134161036	-0.0011847318817300868	0.00029761947221510155	-0.0002663317868719374	-0.00036108245768602616	-2.719466567726856e-05	-0.0008628577008615312	-0.0009196718687200917	-0.001091231405411704	9.147022286929714e-05
1029	0.007385501101819618	0.0019086001512409487	0.0018126421154161785	-5.148537435011665e-05	0.0012034808649806772	0.0007396419030103979	0.00029719389317397956	-0.00010967819820127981	-7.034934525377594e-05	2.1075028605669903e-05
10290	0.006735032691368307	0.006299708819224007	-0.011499274526570638	-0.012451064544001505	0.00019926059912728268	-0.004469431380551447	-0.010460898212706713	0.019839291429791885	-0.010725706745948627	-0.007771039004496235
10291	0.012743989210281628	-0.01168260726003649	0.00030120413757101584	0.002418973527906667	0.012419220055913829	0.0214922036052128	0.007392780474699485	0.0017760476885219352	0.006172932586628612	-0.004661623695268951
10293	0.009508833388939174	-0.012190748798782637	-2.603136823872127e-05	0.0028011081705283203	-0.002756667858618969	-0.00018890819527101672	-0.0014471556329551168	0.0009005443785849556	-0.00012480899071463353	0.0006742573998028032
10294	0.010916218986588174	-0.011235171335017773	6.096466128758761e-05	0.002580381868330856	0.004291951595769804	-0.016371066897560526	0.01996150485203921	-0.0010006285450934415	-0.0035282574021650946	0.00027963245908077327
10295	0.0071624190418669575	-0.004615672931230484	0.00010422636106472134	-0.012536295984042444	0.00488825005507113	0.0008213196830675047	-0.006880730218521013	-0.01982185613365586	-0.015459582913475782	-0.008358707644281402
10296	0.0068079377390966025	-0.006139153564552162	-0.0006965080859045933	-0.014326627912946813	-0.0013890183905824925	0.0002241126261500014	0.0014367254437633657	0.0010517088485068847	-0.0009043119201696442	-0.0002744903543321022
10297	0.005000384664904102	0.01178511978758363	0.01607941572238936	0.0009247640117842858	0.010102367844371213	0.022253283451034726	0.00959019243197671	0.005498118022538889	0.003044694404788917	-0.00461778276359219
10298	0.004611377510867477	0.0003485273639055877	0.0011744787339699914	-0.0007647785857516298	0.0008502115513531172	-0.00042984573586958574	-0.0005086701328526697	0.0009409362822909336	-0.0006295520294082358	-0.0008472570743417773
10299	0.012509489034013593	0.0014625557276583773	-0.010968876059408014	0.004621415069377411	0.009629777353389258	-0.005821067680671503	-0.02566568789672528	-0.020431973458705684	0.010192762389882825	0.008488866079949267
103	0.013896162834918624	0.009269714781515156	0.001957232297196892	0.006341612980403411	-0.005138656296155095	-0.0013333871672848822	-0.011139801291095848	0.0014651064491644679	-0.025825072384925964	-0.015024831291923677
1030	0.0020870844018488887	0.0004779232701292743	0.00025396476249543964	-0.00047111661033775955	-0.0004458291300789161	-0.0003540390281295443	-8.572846824040992e-05	-9.45185748873246e-06	1.7746666142807543e-05	0.0006685806189404621
10300	0.003387981838005838	0.002617857098787845	0.0010279901709664165	0.0010613160658943465	0.013980603309371715	-0.006389040487890158	-0.017163470871293395	-0.023738550532212164	0.00747229682796301	-0.017123891580522875
10301	0.0022574805984573476	0.0002672725793448006	2.4788497144056083e-05	-0.00047411538361947863	0.00036491440380810684	6.443274686343017e-05	0.0003560652186197809	-3.718061221158326e-06	-8.825847510484371e-05	0.0003759810725310324
10302	0.006089446766016593	-0.00562363808892378	0.0014194363971129218	-0.013505180399389789	0.0005660497743551432	0.00093345991200601	-0.0015167415601366275	0.0010927587072367812	-0.0003375221068660309	0.0016399426367197853
10307	0.0030817956084904694	0.0014363187363305514	0.0006547765328746175	-0.0004188988451455238	0.00572486464679648	0.0010799793601009684	-0.007009966057257574	-0.001504388235034417	0.005897179519128303	-0.002729648438940367
10308	0.00457646914608213	0.011992293891812772	-0.012696438999813776	0.0035738861138330208	0.010573960937377344	-0.021060502276844043	0.011569289658571237	0.019064996597279008	-0.015028550210898939	-0.007763345204411541
10309	0.0016943330884211935	-0.0001362207239905797	0.0009096423635766308	0.0003926959793648659	0.00031746545564820033	-0.0001038250374254589	0.0003380377364679883	-0.00028163559465656994	-0.0004107041841187736	3.907780142884271e-05
1031	0.0034638421575011475	0.0003615020278300924	0.001003070215081962	-0.0009082094048656993	0.0015602707104594592	-0.00011991788153155946	0.0006967505133858116	0.0001792358779524676	0.0005257683188964666	0.0005653045110749818
10311	0.003796758626897509	0.010039178593251933	0.014088995869899394	0.0012900477143150718	-0.008114680390894411	-4.0389936460048865e-05	0.0024145761338328076	0.0007117935392584326	0.0011491010636028147	-0.001649295828675442
10312	0.004045347840428917	0.009341529826437064	0.01406798620758962	0.0022563631123973284	-0.006873311729302257	0.0014060542503825143	0.0017329527794506775	-0.0009216916175429764	-0.0006649137485957314	-0.001184370183353536
10313	0.008755532601529753	0.005516583469614534	-0.012782436353761386	-0.012703329759022185	-0.004690374382731305	0.0019519924908825096	-0.003949787586026243	-0.001181815020546071	0.0039688474414591585	-0.002688802972356028
10314	0.0035355348359976746	0.0022988206303953674	0.0005050242832468724	-0.0004724217120173609	0.0019570142671604357	0.0006492786390603409	-0.004589087166043417	-0.0015403404936447586	0.0007563062019997354	0.0051223799649064055
10316	0.003804118985575889	0.012577428358863975	0.016692865206058578	0.008503061427633012	-0.0035826825691843847	0.008932734746721205	0.004305928525470292	-0.005908290176228706	-0.003614867300460369	-0.004258785201268476
10318	0.012543090029936326	-0.010133221927738297	0.001393107337524424	0.0030404268579154676	0.012428971267916545	-0.005132915051623912	-0.019656218946641532	-0.020535429934068202	0.008254680703544716	-0.018863295347371467
10319	0.010340110235782423	0.013954642126430898	0.003628308545528678	-0.00957394626333536	-0.014617139589872092	0.0016279351740192721	0.006209589205697271	-0.0010188844411961279	-0.0002654027664717641	-0.0024560343841840866
1032	0.0018152623267736036	0.0001336787003818376	9.594393888905134e-05	-0.0009147291663573946	0.0013695027377068458	0.0007290423639946418	-0.0006104600138765916	-0.0007408478164148446	-6.976470084928177e-05	-4.544186118642256e-06
10320	0.010107968046810818	-0.00481780739948082	0.0018044354101654217	-0.013640566142921844	0.009270430725628158	-0.005300725974915042	-0.011150910182253662	-0.0010159176909375752	0.022065704305310598	-0.012055620974436314
10321	0.00427481906414809	-0.004859349055919559	0.0007390824330599764	-0.013665085539137544	0.009909791104495401	0.019562996390726183	0.011736151683303121	0.002159606901302686	0.0024882578594570253	-0.0016284993144773145
10322	0.004709257449933244	-0.004522507471395451	0.0014292211751119898	-0.013320881937041305	0.0002751495824288934	-0.0004933060420603214	-0.0039345365564291525	-0.001064979493376634	0.0004877078794548159	0.0033829124400836315
10324	0.004425174752558683	0.012947455778123281	-0.014497930395296902	0.0017398223590038022	-0.0051234655538732994	0.00021387383359773612	-0.0003898967400906412	0.0005657662392832547	0.0019402757814552176	-0.0030371995906042478
10325	0.007341939002838617	-0.006075393273651831	0.00041534283559978915	-0.013232110114522466	-0.004725091411195103	-0.00010373897678934456	0.0007085019565799664	-0.00020432210443585086	-0.0003736967687433975	-0.0006698356461110359
10326	0.007233999588631896	0.005582512334393695	0.015720566850602538	-0.012345219690791815	0.0011979816391812946	0.0024662652574288695	-0.011923661797699549	-0.023642392653518685	-0.0117324163594743	-0.011380997669565605
10327	0.0020026221758902025	-0.0006361104507789041	-0.00017520919220655794	-0.0007911636698758238	0.00019478938466386533	-0.00020904561696176565	0.0005728708646254675	0.0007739505917726202	-0.0002853132187568324	-0.0005433485964669721
10328	0.006680534933163518	-0.006714101815825589	0.001884060925130055	-0.013838903848298586	-0.003340226823197072	-0.001504901270684298	0.0005257501422637191	-0.00035975729024716944	-0.0002433036027820728	-0.0016106392034309254
10329	0.0070971105998596075	0.003854493662323013	-0.013247916999085977	0.016466170463886112	-0.001597401881599005	-0.006431739041682577	-0.005978381065162659	-0.0015076508050977998	0.022279654180663123	-0.011803191592689612
1033	0.0038687972935111882	0.0011515536707738902	-0.0005015781370906032	-0.0011958805233882055	-1.1804939805374799e-05	-0.0005190114934873182	0.000908520215646369	-6.193282739637864e-05	-0.00027419073296107974	-0.00041173350567636104
10330	0.006394491093153345	0.0030843140809911893	0.014462746198340249	0.018091138946041897	-0.007652490284829436	0.0010714767589127673	-0.00023884262274311658	0.0005430325665048168	-0.002479719375131245	-0.0002155507151275549
10331	0.004508712228594462	0.009168992660653963	0.013422777309751334	0.0016021346765604787	-0.007396453476543967	0.0003424373799300123	0.002555273544391633	-0.00018475400505493341	9.207347638079477e-05	-0.0005127796928272633
10332	0.008227663762760863	0.0050953341566100764	-0.011965637002058804	-0.01350418415735897	-0.00032341294916048174	-0.006334400592975554	-0.008858134419338573	-0.003338336634402757	0.02104469057878415	-0.008875613008725091
10333	0.004208377582064745	-0.004876313622658207	-1.351852300310874e-05	0.01747314075458286	0.0008240526890145649	-0.0007624878467683735	-0.0009274218790116064	0.002197314430912213	-0.0009803091790034889	0.004283927724131445
10335	0.009738021352893398	-0.003609963365627633	0.01479122704067751	0.005366731025798299	-0.005604439864226137	0.002088688822611444	0.001948926255615328	-0.00125512057589402	0.0009216040877437868	0.0022123623465828417
10336	0.006894528700949661	-0.006743030141285878	0.0011737577869553736	-0.015173263400094535	-0.0030790015160828688	0.00035588089545922976	0.0020965314811617944	-0.0001623210989330326	-8.32856558551884e-05	-0.000912884291488721
10342	0.009858078626956476	0.012820740439514903	-0.013346042677451537	0.001241712109077669	0.015465817412195782	0.020259282189296828	0.003521903021285373	-0.017551148487004543	-0.011281843611163671	-0.008061383850173463
10343	0.010740333733817074	0.00939351540058656	0.0008521690830321349	0.004875996623404422	0.0013246712979666975	0.01842240872948601	0.006697688707592374	0.023469390862042982	-0.008536560219299673	-0.012033605602465075
10344	0.004322094916702895	-0.005054665491824393	0.0009649243253967074	-0.013230599516697474	0.0034229871400323474	-0.004818256524785173	-0.008386621685634716	0.020437821975713633	-0.010672107426860662	-0.008799838162095616
10345	0.011918441945291305	-0.010098808248069838	0.0024684415278719888	0.003925990608457444	0.014771554972674947	-0.009478555300674736	-0.021103010076372018	0.017000507881021178	0.014578795143533935	-0.019769059635774508
10346	0.007349916724997519	0.00448998107056381	-0.01260199356447248	-0.012684827130304284	-0.00803068596987491	0.0009520364313291956	0.001340045270920147	-0.0014200132196603597	0.00034161773993827917	-0.0015720638527598903
10347	0.011052591867634505	0.0074827744360730745	0.0013333901091745067	0.00557695025906358	-0.014775193401330638	0.003042578537936068	0.003670220350175876	0.0015820256455856458	-4.067846942647475e-06	0.002070387682733249
10349	0.008343717102195234	0.01723580997406401	0.0029411209395270805	-0.009245990866662297	0.0020995544306833696	-0.006653726625357241	-0.01780508671482281	-0.02355709936627667	0.00672569490534315	-0.013654067648173241
10350	0.006955639324733905	0.00729230679834585	-0.012667153312588348	-0.01306135298614197	0.009805200490165138	0.02044599661790002	0.009209724363500368	0.0009426416113102448	0.003967570332546678	0.001171584937125266
10352	0.006798858027268302	0.005257323216984618	-0.011799189194937882	-0.012430628478066186	-0.0015053071888163712	0.000447004943433847	-0.0099933376671065	0.0018429169305410427	0.0015736531438622116	0.021618819149782878
10357	0.0008314602399690198	-0.00020924765817408614	0.0003969831346826263	-0.00023567533458126758	-0.00014358968325451987	-6.124721846693813e-05	-0.00012476147257400804	-0.0002540197541882304	0.0001536532019810987	-0.0001785225498213696
1036	0.00810436520567695	-0.012562771462892048	-0.000463577875529058	0.002845846332390659	-0.0020477506635406774	0.001568744458258716	-0.0004043042896076564	0.0009479416134404409	0.0006726327854780793	0.0008368915037583476
10360	0.008541329507635358	-0.012708275492838258	0.0006717013905798702	0.003630269363044276	0.0019157761916713941	0.0014460921165121996	-0.006974226026940177	-0.020147084294923623	-0.015040270379011629	-0.006666752128366767
10361	0.004208543490078039	-0.007379098944473702	-0.0007985969478191974	0.01588491961825768	-0.002880375334290301	0.0012664197655647385	0.0007375368334554505	-0.0006436126324332598	-0.0009881466123899175	-0.0016445257409645002
10362	0.005420169183844235	0.012448246719188576	0.015829590102982863	0.0023907666833373293	0.00256246952824302	0.0008570058826272237	-0.0060250520392210296	-0.019255529981645224	-0.012243347016229275	-0.006421868527458287
10363	0.007182454830956102	0.0036853456057478655	0.0001826480825341948	0.00048696315043216914	0.01970689722510919	0.019744721982096595	0.006594791419754573	0.00102306093235112	0.0018426456197999834	0.002920438812251548
10365	0.0017556991660881128	-0.00017914433385345742	1.4901710332944634e-05	-0.0017174215476915549	-0.000231177244872902	1.1717408399308015e-05	3.206058196417974e-05	-0.00021010321203561284	-7.077558841304233e-05	-0.00021139596128422013
10367	0.01125737102685435	-0.0020730982379588065	-0.013835443155852034	0.0042128581552081275	-0.0035166739682574106	0.001178364274995572	-0.00945262189049665	-0.001301143847488597	0.005351746932642131	0.0206647492719373
10368	0.00937008858453268	-0.0026973870192836718	-0.012721507177910327	0.00407687176398415	-0.0042999306587929555	-0.0022331389884943553	-0.005371095377153062	0.020908988849876655	-0.011744842605145075	-0.010650761921485537
10369	0.00698240488729214	-0.00553392684585325	0.0019265074006628992	-0.012508981107019652	-0.002471404198688651	-0.0003276750686184717	0.00031860507260908554	0.00012202826438528923	-0.0016377003159507833	-0.0002942974917572287
10370	0.005611007103565978	-0.00635647100276196	0.00033063900986857083	-0.012411709335143654	-0.0019537520169512416	-0.0008591007040377381	-6.860146955144527e-06	-0.0022625017777734594	-0.000935455801583979	-0.0014075332504004025
10371	0.009472698832346974	-0.0011444151785599916	-0.011885701879695135	0.004059036685935491	-0.00604679477606204	0.0003271751163880484	-0.0024525837903124426	0.0024198452216831253	-0.0011872563548357223	0.004790552309323322
10376	0.009558934369634486	-0.005355109699838923	0.0014594850336500727	-0.013594127905153627	-0.0009045223216846887	-0.0005973905671611477	3.9488705425684404e-05	-0.000519367002424978	-0.00021833200876184702	0.0011849322231801472
10379	0.0037359089311537934	0.001533293202739905	0.0024988050688294966	0.0014424138860522767	0.003721658604390845	-0.0013610693178755153	-0.005209595474968093	-0.0010918562524924525	-0.0015679839566612847	0.0019520239293596546
1038	0.0012414999029116138	0.0001153757835104645	-0.0020127612528410754	0.00032698302178852	-0.0014056332481489316	0.00011116994920836923	0.00029217701996032166	-0.0002962992473108319	-0.0003376534104443585	-0.0007667172952398278
10380	0.010756567278748876	-0.014477280915850824	-0.0007077167533036897	0.0020588732720172535	-0.005267220323312349	0.0005269347082657512	0.0013728911107477712	-0.0002560596285421677	-0.0008025251649986527	-0.0003585561364308917
10381	0.014307945769150548	0.003216374238789324	0.015157209416102657	-0.011846143921131976	-0.008438801786181623	0.0019025248336958362	0.002596348929465032	0.001023206794979709	-0.00024108299321429013	-2.82094800533414e-06
10382	0.00748640007198545	0.01168281035285515	-0.01282209491244996	0.0005581158369354266	-0.0015502211061663583	0.0005095028994343651	-0.002714612454017645	0.0014925410548436856	-5.055024668899453e-05	0.002345863379497439
10383	0.009264621423763272	-0.00442592640692189	-0.0001987307439304063	0.015742008255179848	0.01244165443785633	-0.015341428516276737	0.013770070030046017	-0.0021975388766944863	0.0006907276493474696	-0.0012382987737528377
10384	0.008564863785455786	-0.012962778028186375	0.002130555163019736	0.0035726174728510584	0.000481145987176993	-0.002703914639543786	-0.009166928165611914	0.0015197287502455132	-0.0014479728974119562	0.026584619085711213
10385	0.010379560505165543	-0.0039321802892405425	0.014259437426292482	0.005599645294736995	-0.0027820364157814482	-0.014874728438283233	0.022293431425110356	-0.0010010073043807857	-0.002585774700809498	-0.0005835315530316644
10388	0.009978055905911273	0.008127946885323558	0.0011909270968032935	0.005980579020295412	-0.012406623832102703	0.002734499437859688	0.004034470000287895	-0.00044177209222051795	7.034386564878764e-05	0.0021041280671604
10389	0.009564413593364946	-0.0011881961428359428	-0.013308762738785186	0.003447489871959756	-0.0011306552532694832	-0.01617241142450409	0.021118826410659004	-0.0015817705120779668	-0.0030298489263663095	-0.00029555531628106847
1039	0.006379927054683978	0.010351408390796247	0.01548815736735265	0.0020183052102072797	-0.005584724055766299	0.0006469594010664751	0.0007524537059846459	-0.0009400342968524884	1.3281499527714913e-05	0.000556985647119402
10390	0.009000893588174299	-0.01418337250888766	0.00037556422344525866	0.0030859251121454923	-0.00536901108532592	0.0010033680677984582	0.0009195699910869402	-0.00017633986373342676	0.001444202803390335	-0.001880893180984615
10391	0.0023583074321569648	-0.00045139898729144406	-0.00017210019458888858	0.00035444704050753876	0.0019382123956462557	0.0004629049426032393	-0.0023190863534727608	7.205332635230752e-05	-1.3351342623955276e-05	-0.0004067806039477948
103910	0.006092103599210063	-0.005801000575066418	-0.0010848279017318012	0.01669166133841642	0.008332846782729718	-0.015057660521689753	0.019300264536978265	-0.0011465450287240773	-0.0023283658329483264	0.0015190043014753824
10392	0.009137098826828548	-0.012222846304479139	-0.0011028110918798715	0.002864678040233617	-0.0034986182131521116	-0.0011245382052037336	-0.0016992084217762734	0.0005638729908821967	-0.0018928569173712964	0.0016819201739320326
10393	0.004044216815491942	0.0009449251312205261	0.0007195032359894033	-0.0005934254998297366	0.0006744593020591722	0.0006826209835792391	-0.0008168820162616025	0.00031334647380811784	-0.0008230778146373169	-0.0008658820735368264
10394	0.004007460880414322	0.0008708876788258746	6.162279423501558e-05	3.3751812188984e-05	0.0019728723459535467	-0.0006415814643437911	-0.0014931316467852254	0.00043096455177688773	-0.0009012521228388641	0.0018568758974445208
10395	0.013030107772944813	0.0024615998949489965	-0.012006173247137555	0.005897166715221571	0.01653165258883577	-0.024817368989087225	-0.0016512071889173228	0.015965971811618736	0.012883153865543397	-0.02125578221962768
10396	0.011009443857607947	0.008111188413742771	0.0014410840741842167	0.005004096184774944	-0.010757774502101263	-0.0020777901895298635	-0.005177293146853145	0.022651015339289905	-0.011011037049127917	-0.006556895652545808
10397	0.00984015689419375	-0.005082999476636049	0.002214351901157532	-0.012671104966454846	0.008678939792992923	-0.005929955904915832	-0.015158566118068251	-0.0020215329520567164	0.02367445239506971	-0.006512308114986781
10398	0.0021718004892252725	-0.0005582034790761325	0.00015900039321558324	0.0004031370152331602	0.0006835925928779077	0.0008337175208027896	0.00018969952035529955	-0.00032674240747876995	-0.0005617908025122032	0.00026122691617736535
10399	0.015120024245097594	-0.003950484927417941	0.014817203017201954	0.00427561954865704	-0.011262349815082758	0.0001927783377356993	0.004035435829673652	0.001287206033195531	-0.0004889783741493669	-0.0033438937179534876
104	0.00295335713798634	0.0007650974436480355	0.0008212634624151498	0.00015153636258812065	0.007127218210326787	-0.006540799430494147	-0.0078192831037072	-0.0027329207325006584	0.02270151719362405	-0.007120548047033137
1040	0.006026553631613931	-0.005385938466556167	-0.0010744646746782853	-0.013251896256394741	-0.002156370433933796	-0.0017071598504136273	-0.0022901359301105233	-0.0007439264278658225	0.000961742260806281	-0.0001335466884416752
10400	0.005495796998499014	0.0037419307246747253	-0.012659184353512319	-0.013162120706308303	-0.00901474934002967	0.00058888832633929	0.002151861241618955	-0.00044401220483693146	-0.0003503710688057185	-0.001780763172115361
10401	0.011122019067180852	-0.011708656317568462	0.0017072341918677044	0.00306337689914093	0.004944239846627555	0.001864377440382118	-0.007752804275374251	-0.019896419181345205	-0.015409044931773912	-0.0018677815709983927
10402	0.007685290717299824	-0.011728241497824777	0.00042060370746659727	0.0034493093801003048	0.004276052596769059	-0.017056870687367123	0.02069064897454206	-0.002380464954619393	-0.003843744715502681	0.00048689676412427244
10403	0.00891183058528057	-0.005253676526195279	0.001977285577391219	-0.013678797466425278	-0.0009690791604379589	0.00020446083946246683	-0.00042496470175223456	0.0009353893768065296	-0.0014085402671950614	-2.6887361682336064e-05
10406	0.0019041290950747379	0.0006983689012122676	0.001585294688137988	-0.000621939126401928	0.001692625609256401	-0.0012259078570131126	-0.0008757063863828834	-0.0003468101023441637	0.00029608623575297057	-0.00045214663930947814
10407	0.008211627167649059	-0.002733438346487779	-0.012681921273617398	0.0034579041291465944	-0.01002677074234053	0.0015171585138009811	0.001295845679941678	-0.0007430761489433117	-0.0007091552732758755	-0.002610589258202354
10409	0.004751807689111199	0.009027195776937582	0.014748847551857545	0.0014608423003778463	-0.007678902896861251	0.0016258044783033776	0.0025249927300863813	0.00021180201425890214	-0.0003520234099104034	-0.0007560261357885574
1041	0.0024896606290456713	0.0006362346448345634	-0.0004920374719275675	0.0003207926752040712	0.00030521583969363457	0.0008368500494376794	-0.00015365857797590857	0.0010081686608888417	0.0004902364791172424	-0.0002025995003785001
10410	0.0056151933531241255	0.0005774758111383824	0.014552412913780469	-0.011974687030799418	-0.012099841188722149	0.00033047027832832916	0.005457271422823188	0.0003281362885649794	0.0009141512626201745	-0.0027872841331782793
10411	0.010201015686928785	-0.0036962793304251766	0.014656051650711712	0.005127213874092191	-0.009438261371413936	0.0011428034494818553	0.006863225225000131	-0.0009911914129519773	-0.000579101456170459	-0.0024273791022013146
10412	0.003643950220355445	-0.000559144917525119	0.00020724542652861093	-0.0006690649525532794	-0.00023279797887985456	0.0009595968013104755	0.00040723753674177	-0.00038030038263315907	-6.139447556810454e-05	0.00044921927865869274
10413	0.008386505357067755	0.0029241870739377725	-0.00014224154617658075	0.0009058928373447834	0.011667737261291014	-0.0006204795871030396	-0.016314392364602158	-0.0003945487073605875	0.003994125368829973	0.02531120644006964
10417	0.001764417444194616	0.009272356058143397	0.01405800789761328	0.0017938151823253103	-0.006934310646035085	0.0014530935844163976	0.0022345197232351583	0.0002888989025017794	0.0005308037486810153	-0.000399366958319335
10418	0.004714935919135528	-0.004610908158577525	0.0009432187407989483	-0.013115882845887914	0.004879783121106887	-0.004958864711036951	-0.011254092572455873	0.019537385286467875	-0.012239017346621363	-0.007208520039327851
10419	0.014288540170764762	0.01559843333553208	0.00225323877657195	-0.012037285149475137	-8.047043064271365e-05	0.020100180848045674	0.011805999014329866	0.0024966587844146297	0.0021072629420303916	-0.0015433290295837048
10420	0.004631821490801674	0.02051206553277717	0.0015093784423232013	0.002523172376753579	-0.011103370788171231	0.0010471599763187949	0.0012064414323539221	-0.0004843084636756307	-0.0010301790996570658	0.0003296818012090804
10421	0.011152512603525493	-0.013463934794180947	0.00018393125155443865	0.0024596548073171375	-0.005889732416930007	0.0012580203728934933	0.00042326875658067477	-0.00027207988889348155	-0.0013350320610135066	-0.0004968706556327801
10422	0.01093873298589697	-0.013817487827537845	-0.0014179482723695102	0.0018086972756975427	-0.005856838946889396	0.0009019574692639201	0.0005117217069905994	-0.0015362957359478077	-0.0018114705512252782	-0.002142123557268527
10423	0.0029386847253239584	0.0011144387228781347	-0.0012732048556970447	-0.0004707451325258286	-0.00042519508418569906	0.0005165631207829479	-2.8802976813478973e-05	0.00023301028201144292	0.0002900239288556445	0.00017765697915741126
10424	0.005204749648605716	-0.006713857708651692	0.0010699600152487753	-0.012962381153337135	-0.002562320029055192	9.912546118851138e-05	0.0005437526866094452	-0.0001983165429872197	-0.0005816556764359258	-0.0003150553208253714
10425	0.010349214069608023	-0.012357867824635565	-0.0003429938687454407	0.001352542579150458	-0.005865083183110816	0.0017473228825096794	0.0019697197577804846	0.00023930931877957047	0.00038505415754345643	-0.0025202437578123434
10426	0.013832775104664265	-0.00272291155760921	-0.012228213257368427	0.0038602182981168033	-0.00855600680498746	0.0013237367345363899	-0.0005884318204672116	0.0004923388111783944	-9.343553478813163e-05	-0.0005870235243100963
10427	0.012871226896185473	0.007591779217036569	0.0014035462446415918	0.0056415477792823585	-0.015899012622649828	0.000804075771837095	0.005019872148502225	-0.00038873660054325037	0.000516207009705486	-0.001739178291226471
10428	0.008728368162957677	-0.0035035665412097928	0.014217073452717697	0.004620246768490807	-0.010846380207929886	0.0019517924313027536	0.003164175081691985	-4.574967733376519e-05	-0.0005578367638573807	-0.000627801228013183
1043	0.006265395022538099	-0.01413004364114788	-5.2025965397933386e-05	0.0025389182859612337	-0.0058089185654172535	0.0006158671191563773	0.00159678498435616	-0.00027086026980322674	-0.000102114916780914	-0.0015599681564511163
10430	0.005014047092418347	-0.006757788396549766	-0.0008841076567520443	0.016902237396893744	0.007125665716063104	-0.01621408575266981	0.018361972366048068	-0.0006248997086598073	-0.002449164000488272	0.00143935070757359
10432	0.0053873032316625515	0.001460457327606328	0.0005582715645838902	0.0010495835832418428	0.006425475979124801	-0.002526549961634632	-0.0065702901727170086	0.000893845561262746	0.0013122607350725332	0.004352913002459288
10434	0.005151834180177373	0.020349769322688838	0.0010468603613493469	0.0031222385592772346	-0.01343711376237042	0.002470267490438257	0.0036030403933479706	0.0008783845621683245	0.0005416923045972081	-0.002031525463500877
10435	0.0023140652500307068	-0.00038558260479357246	0.0005123745705485684	-0.0006999260621287048	0.0007203813514224918	0.0011689360184940604	-0.0013363431315627078	-0.0014653423872619052	-0.0012182605268060988	0.0005757822452669713
10436	0.009384465559453593	-0.011882687346804074	8.788408924787705e-05	0.003315291545820937	0.0030102087219431445	-0.0045317769077734375	-0.012928080505727359	0.020642472793481963	-0.010494118770195255	0.015874282325036
10437	0.004438112943398723	-0.000549974906784813	0.0008087146054570533	-0.0008551912014285554	0.0007733408466410318	-0.0005130586244795749	0.0005812439618264303	-1.910570886106559e-05	-0.0007818534031289923	0.0004731193199310679
10438	0.003618412973224254	-5.393546294374521e-05	-0.0006740241907045692	-0.0013248497778771883	-0.0007815894217750781	-0.00018325108390297652	-0.0007244924360050361	-0.00019992550817337862	0.000455397426224383	-0.000731391268868124
10439	0.005498214868804643	-0.005188112728454757	-5.5697125627224185e-05	0.014865997881081927	0.003007606535373048	0.0015087565986214118	-0.005532001240548215	0.0001237472090319057	0.0045513795940000665	-0.0029071443448158048
1044	0.004830411354984262	0.0014282149628368711	-0.0004759610185779249	-0.0001704040545450041	0.00035787448657641945	-0.001114228799901963	0.00036948273302754483	0.00031091434066848005	9.153903253596621e-05	-0.00013188105720757665
10440	0.00862388094661555	-0.004442308903453697	0.013975977085998719	0.0034582831931000567	-0.0134393041210957	0.0018166741490603768	0.0041879694727352795	-6.2417725248250245e-06	1.998451574409894e-06	-0.002515069507629737
10443	0.008828533328259634	0.006417930104513252	-0.012345896389467778	-0.011853213837291045	0.006325255776581639	-0.014811645797498933	0.015456340762893915	-0.002875805503405702	0.00045692296863031383	-0.001722755526173723
10444	0.00722569940245587	-0.00569443670003447	0.0015167971136308708	-0.01337742894466935	0.0028376767706089294	-0.005911883872632898	-0.006320706042619104	-0.0030629400089276777	0.02186738353793429	-0.009200723545388803
10445	0.005914871840771059	0.0006625060501362258	0.00017565195991629446	0.0003119542550983715	0.0024727196991599218	0.00048100635437339117	-0.0008219138722300191	0.0009009707944373384	0.0015189352080745018	-0.0009121752246076017
10446	0.003770615427209854	0.0008695788652976413	-0.0005129500699749373	-5.4084593981926855e-05	0.007489978322510258	-0.0004509585201871987	-0.0032762918717359323	0.0015301446394294948	0.0008812312677188673	-0.0019102185505802012
10447	0.005262338367430612	-0.007678435137828622	-0.0003507255947933839	0.015376262953223844	-0.003121014196576341	0.0007344774135761357	0.0014385229584291336	-4.579336184796798e-05	-3.243589408494535e-05	-0.0007837750588720851
10449	0.006568643475241365	-0.0069153717741607355	0.0015941240529250304	-0.013059489436603294	-0.002759472163194949	0.000847932486028491	0.00023476652981509343	-0.0006076283333056804	-0.0005238598655222675	-0.0008403656079429445
1045	0.0021736483486362577	0.00021059957204057656	-0.00013483507108012766	0.00033438263788019553	0.0008506225910082059	0.00040754110471747463	-0.00024081808510726714	0.0002696373188190146	-0.00022352325733647095	-0.0004050511525533355
10450	0.007962858956996543	-0.005903983549752969	0.000610024375583305	-0.014563669515133921	0.010076101451369496	0.01845021580523539	0.011450881460587016	0.0012711488431261994	0.0020490260616030593	-0.0016494696337962084
10451	0.008691560299100625	0.00543435308515506	-0.01259307045812666	-0.012490560171184458	-0.005109980204905866	-0.0011223880826394179	0.0003884219301156121	0.0013464985771488444	-0.0006242795708677808	0.0026111589843706286
10452	0.0053698733405782495	0.0004684701273104665	0.0010238977366582851	-0.00021340534188384077	0.005726090672188058	0.0007329904473954506	-0.005955998546797391	-0.0016564692328670915	0.003942652184436929	-0.0014921529134052055
10454	0.006206966489842188	-0.0005876313768359411	8.67612179952664e-05	-0.00012774434399686073	0.000389932909880351	0.0005962906062539172	-0.0002669430522971638	-0.000213595801575418	0.0005391422344270498	-0.00026423911631580854
10455	0.009198571939961118	-0.013664820381048713	-0.0006804429170141539	0.002434051681542496	-0.003778035082932983	-0.001580604342895561	0.0006311652702550631	-0.0004019306091110382	-0.00029115117038681443	0.001465743914641542
10456	0.01346526752022451	-0.0027163990418810732	0.0015308466997089327	-0.014625878852159994	0.017424053426513597	0.020463141851915116	0.003717667125867833	-0.017871711958461153	-0.014676145569766218	-0.008159679407092287
10457	0.007108080907486078	0.005347149834232869	-0.011528242904387117	-0.011308539537829204	-0.0046054453467040705	0.0006630934165515758	-0.001332273476433695	0.001777273143432923	0.0005162524218634665	-0.0027323049786094323
10458	0.0065136662955520555	0.0009482526447614354	0.0008263798132352009	6.138185469281198e-05	0.005188296669010405	0.0012414384034091122	-0.006828247605693573	-0.0016567326541347602	0.003312407900017284	-0.002977967747379545
10459	0.005415921698001798	-0.0004367464206950425	0.00041835117889093746	-0.000726424588348474	0.001768319012963769	0.0011112239985341904	0.00045569405928186086	0.00030119228453267367	0.00048338499445910865	-0.0008909614027975255
1046	0.0009087128168249013	-7.25779510397845e-05	-0.0003753094747776131	-0.00019363806226016422	0.0003161125078519476	0.0014693677383016347	0.0004923535014550954	-0.0006111019611439472	-0.0003667849202404693	-0.0003601529641883673
10460	0.005883980511393201	0.0008271771109363977	0.0012283999846868466	-0.001519796186308333	-0.0007683632818350435	-0.000590191763157787	6.962412113171341e-05	0.0005671452249476152	0.00034210630065310073	0.0010385922939210959
10461	0.011267934409138727	0.007693986448626135	0.001374991268622223	0.005392381999451877	-0.013439205890633325	0.002693350664386373	-0.0010694940136632034	0.001834856411221257	0.0014348631275275683	-0.004396476300465836
10462	0.0013375564291487666	0.0015397971956554136	-0.0006854074352770132	-0.0005605006826558562	0.004890975525586269	-0.003610456240606009	-0.008522717807653494	0.020701716795896854	-0.011375675863470274	-0.008631715551571011
10463	0.010696315641889845	-0.00048207051031188484	-0.012609693298791583	0.004345281741354356	0.0017840869227616222	-0.006713684017173142	-0.015764921383151286	-0.004008170698657293	0.022778809162132672	0.015996190356066874
10464	0.007860442556678568	0.022590563801055386	0.002038781949509834	0.003745782285015347	-0.006491961004721789	-0.0019746947515682633	-0.006884155386973491	0.021114386135215508	-0.011560163871145125	-0.007724249327974156
10465	0.008552739787865294	-0.013311764847955114	-0.00043573374268444514	0.001957751775201327	-0.005581522844318468	0.000662467185136071	0.0015847650343863834	0.000726079050318965	-0.00039610290803906756	-0.0016591420645599
10466	0.004046969923235007	0.00011131647934167084	-0.00036934576201948466	-0.0014837399981767415	0.0011751922436804196	0.0014356707972177788	0.00038446137928601997	-0.00015573312112641133	0.0013021387744413158	-0.0006799842838581916
10467	0.0047393946364148905	0.009718544579877962	0.013890218613977516	0.001703014331021573	-0.005165712772531277	0.0015740569789049275	-0.00013641049795900671	0.0003803149955996847	-0.00010613549599912412	-0.00045164586896074036
10468	0.008569684869611675	-0.013427026821961724	-0.0011722549666979263	0.002037646747717146	-0.0043411910436181485	-0.0011829550878782013	-0.00018323719279577996	-0.0002643331628285662	0.0030803657185275225	-0.0021311449660776477
10469	0.0066835205568271504	-0.006360797954124045	0.0012670605242879659	-0.012964484251814871	-0.0009762743123242002	-0.0016346255065185639	-0.002847559680286108	-0.0007941834860204347	0.0014173912810524724	0.0013168417640799933
1047	0.010578503473372717	-0.0029947914638667134	-0.012848886522776925	0.005001193659293693	-0.009136890113043698	0.0023969181490512185	0.002144147016255233	0.00010101196859649888	0.000222968933739232	0.0023323147919283582
10471	0.0036075852694114428	-0.0007507607810053448	0.0004409314619556281	-0.0009209888260453683	-0.00022138061543693473	-0.00010798176901356738	0.00034990004887117506	0.0003797119721394127	0.00046647320378873065	-0.0002407765150914332
10472	0.008965427954060617	-0.010682420220218612	6.872445635395253e-05	0.002131757600083516	0.006150355244075926	-0.016397119435843235	0.019054817650033338	-0.0022988075495228113	-0.003034114401179718	0.0027508165088624605
10473	0.0013549382060944195	-0.0003015907870985315	0.0006861396741925715	0.00030265490918947226	0.00029385084469112186	0.0005716104750822253	0.0005546620532814213	-5.833929074737255e-05	0.00042107860663487755	-2.9299039958150814e-05
10474	0.009371006610082196	-0.006176909920906548	0.000764706335371717	-0.013238455208208919	0.008086853648717146	-0.016464663814825302	0.017720414764894308	-0.0022626957629901454	-0.0022066718354188733	0.0007512603538722542
10475	0.008818687972881468	-0.012336365547154142	0.0010119868648720183	0.0029667727433339685	0.0021523707557665485	0.0004368539024715888	-0.006996886130141444	-0.01986784952197165	-0.015578374714987185	-0.008557789882947904
10476	0.003829963029442796	-0.00011902547529586199	0.0002083400210709867	0.0005622025695733101	-0.000935819616245669	0.0004931718830626864	-2.876179654401624e-05	-9.282269049655662e-05	7.962194905914256e-05	0.00020668967168367453
10477	0.009121362458230257	-0.006151071542774812	0.000589789778610223	-0.01342701952615942	-0.002641471179737675	-0.0009430963423364402	0.0010125469105958843	-0.00029840560539609384	2.714407980290071e-05	-9.725322089378021e-05
10478	0.002646472343032347	-0.00024800533621311793	-0.0003261294987094379	0.0004360354835285203	0.0006844994316773401	-0.00032007994828717147	4.7542957415533816e-05	0.0003506690226114026	0.00031191122105685213	-0.0010523261904170481
10479	0.011019036322334938	-0.0032450791975345487	-0.015787302844203783	0.0023120061816386582	-0.013674608130852103	0.0018334720360993568	0.002906484962220219	-0.0012111242709666905	0.0007707891517697246	-0.0033830742839993898
1048	0.009311943730318437	-0.015967165244789614	0.0010114514047447226	0.0027128293052297793	-0.006784099297548178	-0.000243448667737729	0.004668263482719496	-0.0007789966301120617	-0.00026320137056126854	-0.001347990223255344
10480	0.009781913634378542	-0.012047636645040716	0.0010626468598205858	0.0030026639563745165	0.0028091223461516367	0.001485325079918787	-0.00723141973042689	-0.02075225448400731	-0.0149196087189695	-0.00755064418579028
10481	0.0023528849501426885	0.001041598716760869	0.0005280273326021798	0.00017793400683694562	0.00537849603536488	0.0001093194901706907	-0.0027892090412187306	0.0024805093384177024	-0.0019076517370492558	0.003706603385188236
10482	0.028303229267162583	0.006339222392107398	0.016320292947991144	-0.009435941541766142	0.009933196509195798	-0.004689505718423071	-0.02033407635006809	-0.019473705073887192	0.00712914964083341	-0.01663535036543608
10483	0.010163107721458653	-0.012188063915740647	0.0008066991149198943	0.002482207580226661	0.002040867914765212	0.0003576481534862798	-0.006890326599654492	-0.019131975964169004	-0.015165289910306436	-0.008502790159358484
10484	0.004868952999598224	0.000322629882772111	-2.4480403057404468e-05	-2.276192394511456e-05	0.0014620397741562823	-0.0001701736407460048	-9.11413188355101e-05	9.636660194177747e-05	0.00011361918159098736	-0.00016262992298969535
10485	0.0036818008960295577	-0.006148365863326486	0.0001744408222032251	-0.013542805654365029	-0.0029906788726805733	-0.00033645768581779467	0.0006404466915769725	-0.00024131482249334954	-0.000995230090527392	-0.0006091613660908578
10486	0.010023944580553907	-0.0027743464352606288	-0.01410551665569571	0.0032643071197867575	-0.009101312424756803	0.00032280152551001197	-5.284678977453599e-05	-0.001083281276637414	-0.0019895739374604714	0.00019962110184533867
10487	0.003989321487354782	0.001146917744659939	0.0001999588690106604	0.0012370570967546752	0.009929761314287033	-0.01737496808999626	0.01840961913570401	-0.0021345059897225076	-0.0037103465761322923	0.0014741177368588789
10488	0.011633029016160534	-0.0021678755441334775	0.002259790013577486	-0.0012759273251614074	-0.002165143968401942	-0.0023784245710871026	0.0019972654885810352	0.0013617363587507046	-0.00026489552542739464	-0.0027621945741142092
10489	0.003942327664805697	0.002362853898959579	0.0015238337074324555	0.0008877926004441563	0.016867099192261436	-0.005481677839185355	-0.016721573872730905	-0.003516848103252276	0.024767966306374185	-0.008467339506194379
10490	0.007032081180838547	0.0011907695547284962	0.0009300127079638965	0.00017563099421258064	0.006402878183370982	-0.000698032804901287	-0.007608654364184369	0.0008275592117119915	0.0031866106159449898	-0.000673796100835542
10491	0.0067536219990403075	-0.006053778328879384	0.0002175916040167701	-0.013521846613485287	-0.001020598740830302	-0.00014305188369168203	0.001862658110604999	-0.0004086521913198091	-0.00015324085344279911	-0.0003152368771409747
10492	0.017358620973304168	0.016269971377685516	0.0008539481071637391	0.019952090821991633	0.006574131976609842	-0.013946127630958633	0.008107856793043886	-0.0007899796414478956	0.002650272370435638	0.024235810685097888
10493	0.0026072759104489402	0.00018465584640529455	0.0009386816784061598	0.000439623637725665	0.0029692620946951366	-0.0005855211731246578	-0.0024088283622666407	0.002546980086040528	0.00013238604915773007	0.005010152030847244
10494	0.009710298074044355	-0.006430665258525186	0.00069346429020926	-0.013996513710756756	-0.001701751630208718	-0.00021677980820107053	-0.0002404882347617114	-0.00021536158515556424	-0.0009469120696599765	-7.251409011378245e-05
10495	0.008776327685344091	-0.010668681783826038	0.00087932847163271	0.002117895972531812	0.01887132920434055	0.0027209707892951298	0.02977180301464254	0.0008525426546441459	0.0006968300880307132	-0.0005081913641816167
10497	0.01424849890995646	0.00929594608321563	0.003593202222568896	0.008190031104240318	-0.0045949615363655005	0.0034209698817828675	-0.015238782594735628	-0.016982041950836448	-0.01336991959612424	-0.005912929097059599
10498	0.014548120617801868	-0.00027932952795318967	-0.012514240652823808	0.004562031144723983	0.0029397019877288343	-0.016463115697450986	0.018371922558972454	-0.0019779227462854536	-0.001717582619188153	0.0010694275168285472
10499	0.013150621813002127	-0.0033940802502046914	0.013727626163262494	0.005189718967072493	-0.009138204133760167	0.00031344668312177415	0.0015602757748004034	-3.5102530289311496e-05	-9.431554606464139e-05	-0.0004991191803685747
105	0.0035371095643276264	0.010473518536366673	-0.012009703516822332	0.0015097267544935142	-0.006870710927604427	0.0004899681966746711	0.0012916592230834546	0.00014994849919403432	0.0003127629536825989	-0.000913794073118585
1050	0.00568061548985677	0.00033598595543421576	-0.0009038703678643425	0.0010963077686712323	0.0012564237542576138	0.0002229371648133731	0.0001270131156204416	0.0006133309264849974	0.0002198123650814948	2.9682315014251598e-06
10505	0.007878418377163281	0.0055753073666982515	-0.012830416958376268	-0.011966256219231126	-0.0012634631108065172	-0.0011826615042496561	-0.005687100089792522	0.0021429771640939597	-0.0007634208846224117	-0.0008146509304336006
10507	0.010358823671687112	-0.009660297932071132	0.0009968338032080963	0.003713000883693155	0.02202024759770152	0.01625381434782818	-0.005560016329627808	0.02690981067033362	-0.010434083805440803	-0.009911791085181204
10509	0.002781657605990895	0.00910528016110895	0.014328788162076972	0.001971616390878322	-0.006510850339091787	-0.0003503810117875594	0.0033852773910265812	0.002034742321514484	-0.0009600903911364639	-0.00151857715360628
1051	0.00519973408050515	-5.643652621058745e-05	-0.00045824163654725205	-0.0006773054123822158	0.0005057218256459377	6.81599412169101e-05	-0.00032993952945680816	0.00015580302690266335	0.00014041482476727892	-0.000361046897134104
10512	0.0077549888399146	0.008388412897624733	0.0162473965547117	-0.009308668997205189	0.017864761884978906	-0.023724300495924906	0.0006597954235580934	-0.022780368906083814	0.0043975260921469365	-0.012527229384868645
10513	0.015123567610608714	-0.003727186788255979	0.014346594068724	0.0018808442253411331	-0.016059365236818283	0.0006028977606078661	0.002698616161267603	0.0007117581657448318	0.0009926121898248285	-0.0025067659943043253
10514	0.012568247491057121	-0.003011969190612972	0.014428880453966075	0.003429118503569536	2.4223521339342995e-05	0.021954508041325094	0.015184173452128842	0.002704500662607306	0.002673998990335838	-0.0037011173674186405
10516	0.0074066344327014914	-0.007880581099643976	0.0028093800676304535	-0.011744177594545263	-0.0030181485421096844	-0.00010346813745818622	1.2436999834388343e-05	-0.001169338727860842	-0.0015754945860053165	0.0002582125502609724
10517	0.009107169294738959	4.162771498033846e-05	0.015316138072156102	0.005109845267359774	0.007221596264435077	-0.008314486215058883	-0.02009434198369935	-0.0013525329543726536	-0.003139317895909541	-0.02476280233107372
10518	0.004232032058547104	-0.005637417119239888	0.0010906030219223096	-0.012917331746108379	-0.0009893339674638543	0.0003230315423047178	-0.0031389688792003456	-0.001557884965907366	0.0004889998555264047	0.0031675572343311713
10519	0.0072686571031457215	-0.006189858713545867	0.0005067217265024846	-0.014197545520251917	-0.00374175621980484	-0.0012419404930488914	-0.00020379647388331655	0.000731847569582822	-0.0007933779138495651	0.00023296957151262244
1052	0.0027342791041306655	0.00015065972838269464	-0.00047138772440221294	-0.0005415154258809189	0.0010435102970426182	-0.0005973959729410752	-0.0005462720536395454	0.00013394015373154462	0.00017896359733485625	-0.0002582807856763767
10520	0.0023323639343302647	2.5023396737454996e-05	0.001542494666770297	-0.0005122680595305301	-0.0001417856457970175	0.0009818930962832407	-9.945318689633012e-05	0.0001557717690115444	0.00012342152465797478	0.000697077921677744
10521	0.012381253999103134	-0.013210278999092108	0.0014648042665314975	0.002988682857175075	-0.0003369834396296071	0.0012765391005685922	-0.0002862526167077536	-0.000698021651806769	0.0004354843767973571	0.0050339697183121625
10522	0.005285030527639584	-0.004970347094921319	0.0004648431697953417	0.01576991115698547	0.0040535363450193125	0.0015093041053444757	-0.008299754031226422	-0.019203445735980065	-0.01383882781688679	-0.008032469560822238
10523	0.007779125887781147	-0.0075372996096620595	0.0007830602912772579	-0.01354474303391005	-0.0035312216430256516	-0.0005607518571879135	0.0011544134574427904	0.00043271317844118423	-0.0008432187132736341	-0.00019760917488804286
10524	0.009288887979485665	0.002763304979415532	0.0012891300095351141	-0.00047341752012797304	0.008447475991201714	-0.0009537985795861352	-0.011616699127249193	0.00281573092188595	0.0022918751337416146	0.02557003993232821
10525	0.010081247471176762	0.006545812761553061	-0.011952073556097415	-0.01173049255507429	0.0034932044363750205	-0.017658404383678352	0.017115821780971895	-0.0030271303454773328	-0.002068146980194132	0.0009889463088855837
10526	0.013984364612021696	0.0021362689216399334	-0.011813160946648226	0.0021266073548059363	0.01802629939742619	0.015961224605600278	-0.005870096368024597	0.00561312334031917	-0.024825535316669766	-0.013389934383288522
10527	0.012692381180178425	-0.0035219135100627054	-0.01353770529526987	0.0027350911467421348	-0.011072655101897711	0.0013715265921985592	0.003376233370461236	0.00016733332919676022	0.0001607814396678161	-0.0036314825807534134
10528	0.0129864179067901	0.0031811704371660053	0.015578637911652241	-0.011817769411753032	-0.008738878317036416	0.0002946508559472947	0.0027940622401135423	0.00015198613538759548	-0.0019365279331517921	-0.0008053288210307884
10529	0.011615109359540745	5.883264748563379e-05	-0.012091495665365064	0.004721042099189052	-0.003408010787738061	-0.001652617401791832	-0.0037914570187288256	-0.0013515051791273959	0.0006206619921360004	0.025199586058788595
1053	0.0043893822223332315	0.0014258000469127958	-0.0004925455602796643	-0.0010274788678027358	0.005033834426222612	0.0012931091781160926	-0.004312152836342995	0.002515160622828192	0.0003880480218253944	-0.0012779753832508698
10531	0.009949119445145684	0.0140114630844584	0.0022635311103326554	-0.010762103432986567	-0.009981191462838816	-0.0017572681863694914	-0.004249764875127748	0.02103174809534977	-0.01052244641055067	-0.009540548173129201
10533	0.010409892388610835	0.004940193447329831	0.01540540248967325	-0.010834107729144242	0.0013984102018667363	-0.0038399026923087998	-0.010280993490056236	0.022618082366580496	-0.013633521895093795	-0.003650229324751437
10534	0.00729809981443863	0.0015359559215819862	0.0007456347470332603	-0.0006666944068254436	0.0033376206816691377	-0.0012474708532306603	-0.006853007759358363	-0.0003446051072635976	0.00036945757335603437	0.02466456244411485
10535	0.010250168823912727	0.003266667705622373	0.015229411847568309	-0.008628739084046712	-0.008106812289765793	0.0018703174733847266	0.0006671019160233718	0.00026843417041984025	-0.0005096786133324758	0.0020134648136367647
10536	0.0033739405172805016	0.000587630704289102	-0.0010829672675417331	-0.000637593057058923	0.005445630782456789	0.0005559113023174426	-0.004259327243070575	-0.0016315047094849603	0.003502626595536716	-0.002898259237316506
10537	0.014206333908185771	0.0007272600737180031	0.0015011815459740072	-0.0013321637254815257	-0.00010552471424626683	0.0002772169078018659	-0.00024796465197226907	0.0019494874181260934	-0.00025793843283766185	-0.0014068748774410695
10538	0.0025460015731972193	-0.00046846082006792776	-0.0004983614295869552	-0.001022413508089854	0.0006151390868881894	-0.0008161867592061733	-0.00025749874187124065	-0.0010555444681998752	-0.0002089269062530068	-0.0009597822007618417
10539	0.009220235287678185	0.0032466216557952023	-0.013689969199996847	0.016437029248998074	-0.008045582204387626	0.0019575573784144608	0.002164336553948222	5.126188467473191e-05	0.001945777699332598	-0.0013856469230278043
1054	0.002482397865885853	0.00021444912341759116	-0.0004134651206169354	0.00019840543317292263	-9.57124999215378e-05	-0.0001734670350564193	-0.0007194071873065981	-0.0006724846977335558	-9.487277968365388e-05	-0.0007886372457646965
10540	0.013576703290909767	-0.0013915248874028878	-0.012621041011846327	0.0040407334880470285	-0.0019929016533888526	0.004376361801745812	-0.0038826804937540905	-0.0013855527585957229	0.003074194624655584	0.001332894296008925
10541	0.011833367007401757	-0.0013425139484114573	-0.012528940233892508	0.0037975766028958175	-0.0019671542161048784	-0.015515766747528208	0.020639733587293693	-0.001589356536335163	-0.0027746574149462616	-0.001196698787526355
10542	0.005904901838185112	0.00024479467889278487	1.4127588510868028e-06	5.317781346635126e-05	0.00034177514269627363	-0.00031756876038470367	0.00011380823623109788	-0.0001514743687689916	7.585130779264385e-05	0.00013165912254567294
10544	0.004603789535091735	0.010951487793822755	0.015166215508167715	0.003768737827720493	-0.0009322298863117089	-0.0010750582791408685	-0.002174843803290281	4.405324481074985e-05	0.002206950953177597	0.004170110136498385
10548	0.007491299693914329	0.004349925565225486	-0.012051116931579172	-0.012221438703679621	-0.006308830714748531	0.0013105961075004185	-0.0017995915988062478	-0.001821981997398515	-8.949681981061033e-05	0.00227199240284475
10549	0.007257695072067868	-0.005110441273167253	0.001575744996680136	-0.014247179139116087	-0.000732167277115488	-0.0014646704494964294	-0.0022845624817701637	-0.000732142369619115	0.0012396369077138662	0.0014819039009465458
10550	0.009974990316615915	-0.014377873256562647	0.0018322434519442265	0.0021780242346876957	-0.006329874712223994	0.00018319441078818745	0.0020744673078859164	0.00037539414385618264	6.901035595220051e-05	-0.0009787658702205923
10551	0.008697691526703006	-0.013147289587445411	-0.0005417910246835148	0.0016183853222367073	-0.004913899398841061	-0.00013973349263009743	0.0015036079904582889	0.0006858509983441851	-0.0007699725885982765	-0.0006476297395757997
10552	0.009713203814343522	-0.012518158835907317	0.00020733289213303762	0.0020997832718957442	-1.6359079674778873e-05	-0.0024995806425716664	-0.007356242804206453	0.02079786201266566	-0.011116606221287318	-0.009449792344505874
10553	0.009446937103396025	-0.003737750401567702	0.014191681801661134	0.003780854334945193	-0.010358741883246666	0.0009412700740170413	0.0002771819173377385	-0.0003499180974147272	0.00035798395352291387	-0.00014836726957560392
10554	0.0019937501186519935	2.0826053799963515e-05	3.726009000005734e-05	0.0005644871081510299	0.00014124815794511588	0.00028331382284697495	0.00011089926547178797	-0.00025072337349271235	0.0002875710328911174	9.915600523548077e-05
10555	0.003101326047583789	0.001562637520725009	0.0016367576809365062	0.00027949340021593056	-0.0008212714093354222	0.0014094959121553926	0.0005454297668343501	0.002406831858483372	-0.0012912082540767575	-0.0010555229739605575
10556	0.003377361041184198	0.0006197613068507327	-0.00023999810446928785	-0.0012032401389903823	0.00229450011134924	-0.0003556536942507262	-0.0003323670907888955	0.0011900830110837272	0.00043133649708324543	-7.305260320952484e-05
10557	0.0035050052871827284	-0.0006545752813137037	0.00029494693744241957	-0.0014915088596692244	0.0004577204646886193	2.351602659293955e-06	-0.00014760775731135082	0.0005531847586032153	-0.00012163579968602065	-0.00028578543560267995
10558	0.007341410329906238	-0.0035382793385315115	0.0010116666864466058	-0.012632263267347846	0.012593046064273609	0.020957723338660483	0.008004534611536634	0.001460203148930999	0.004146083346629369	0.005235859078850563
10559	0.0038654619025943683	-0.007059492502729124	-0.00021974423135134153	0.016158463029238977	-0.003857639003479117	0.0009424576534284422	0.0011650594192528117	0.00034516138430385883	0.0007096869228854795	-0.0012818620780908634
1056	0.008220687396840294	-0.011554707091370386	0.0006661621420315316	0.001978407051708811	0.0167964477667346	0.021446252834414075	0.001486877562353588	0.0029683403364417025	0.01003181919157805	-0.007576171249787815
10560	0.005443768136936337	0.010656274219503855	-0.013481086158237841	0.0011493880000070828	-0.0042994885664701	0.0002154460543026152	-0.0043325556288460665	0.00045878555562346403	0.002488736727428998	0.023169984176118295
10561	0.005657884940583947	0.005957760021576502	-0.013174275753043653	0.01632650041365421	0.011115572608011522	0.014959419410939458	0.004730719302317012	-0.0001685686852237376	0.02527906962460461	-0.01210847449663164
10562	0.004386783550099635	0.001969074894281485	-0.001420897574550524	0.00017546215732017694	0.011571614266552378	-0.017311112448576988	0.01725469940627275	-0.002112300664092193	-0.0035620810638514085	0.0011675547793463892
10563	0.0015110240607228384	0.001114943960355133	0.00022419351601384903	0.0008837441516066207	-0.0009031281466458438	-0.00046396386383635956	0.00045383110086261305	6.317163813543197e-05	0.00016486918109084837	7.746482324310437e-05
10564	0.014659199514997188	0.009486273951222812	0.00189861871965482	0.005520719545761289	0.003113741331675566	0.021516575876568158	0.0044349814513516515	0.0026187595768954563	0.004975765530696502	0.030328724399822753
10565	0.014009656013649329	0.00936741169334779	0.003775557449711658	0.005742194996149912	0.006280413221671093	0.021954400410727	0.00961817697071761	0.005032044817877031	0.0034272469527526416	0.008022373549903216
10566	0.005547035633635448	0.01382128719913934	-0.01726025546548719	-0.0014940950836211918	-0.002784492284958298	-0.0006103839621535507	-0.0031700249840756044	-0.0006668054070850408	0.0015588063793109549	-0.0004934530640833148
10567	0.0064049747110907175	0.011005111397964139	-0.014485443961402234	-0.00025209303872797536	-0.006607120417900192	0.0004124478343970498	0.0008358793166194929	-0.00048722616104605003	0.0002158411936726563	-0.0007882224779138979
10568	0.010878458881084492	-0.0016063154031652116	-0.013928540265730845	0.003357412920837962	-0.009111185676692654	0.0010436803764623654	0.002791110453989812	9.000158069108867e-05	-0.00024393845609112645	-0.0025846283950591575
10569	0.009113658813100743	-0.01242173490621261	0.00022178262691881372	0.0022330814746592455	-0.004357720803249699	0.001504805119745169	1.824030036564835e-05	-0.000457477705170499	0.00016258664020511927	-0.0006416743176310604
10570	0.0029220348220122252	0.00027757805496553706	-0.000741276659558594	-0.0006226850877455392	-0.00011604628315075049	-5.253979670709287e-05	0.0015858670278872048	-0.0005441559052773345	-0.00029625123723614965	0.0002287787766097731
10572	0.0066731754067473085	-0.004975939719067911	8.238352237909219e-05	-0.013698860224986174	0.011422616373377187	0.020224503851578417	0.011561727146083925	0.0031122797444584783	0.0024302544297928894	-0.0021291685634615446
10573	0.003477745598353452	-0.0005403452554376111	6.216349606350796e-05	-0.001015651197599327	-0.0006275296106256804	0.000300739119860256	-0.000523836945026159	-0.0006249982703688546	-0.00034790371556437993	-0.000540407373694351
10574	0.011703343710183757	-0.005592215724345812	0.0008618841546630686	0.01459724819862187	0.006930540068976668	-0.0035272583489991236	-0.01039790808762788	0.02383226427555854	-0.01146260534440083	-0.00399505664224965
10575	0.012707405409149709	0.003910529285528317	-0.0116880657847	-0.013660609663738105	-0.008430536893481671	0.0005518058588373538	0.0035101245415884593	2.5754215018507852e-05	-0.00022668526805066312	-0.002291457509649236
10576	0.01652497990393643	-0.002723484773862793	0.015099452865181258	0.0030387206663529177	-0.005146275971975233	-0.0028333673929273233	-0.0049879676854605	0.021648766734162113	-0.012191865303745598	-0.010717697616742808
10577	0.0031147154547113156	0.0016471487932011807	0.00013696128846109112	0.00015091919341436412	-7.665433953413143e-05	-0.000714035395754443	-0.0004505578116662459	-0.000614159700604736	-0.0004530967123089533	0.003120337476735124
10578	0.0004793136639239939	0.0001771606017915012	7.350832003434881e-06	0.0002324099719610494	0.0008888596676827067	-0.00012034612532334615	0.0001448166987456727	0.0005282949163469773	2.6432334110301387e-05	0.0005074743620230664
10579	0.0070974311517611475	0.018198118583071878	-0.011053256759062973	0.0022912186085431306	0.03898109148709303	-0.007156817309781118	0.005551993273638367	0.02071146635976041	0.01197165084609207	-0.01500194270465968
1058	0.004678519998984851	6.716812562554273e-05	-0.00031266343948817564	-0.0004451752204340925	0.0002997228237456269	-0.0003892233989491431	-0.0010124567449840672	0.0001215591017509441	0.0005633044242334477	-0.0003439418338194174
10580	0.013569345876518146	0.007699474375280129	0.0016935005826529208	0.005696779402326798	-0.01424512966779046	0.0007975686879815041	-4.956519754962642e-05	-6.517389315833883e-06	0.0005342779280957082	-0.0016315630983727897
10581	0.003327835833916306	-0.007610814313064472	-0.0009739205751186435	0.015325791988891401	-0.0019362008736236193	0.0011902651709037307	0.0020710359020434145	0.00014440143197084164	0.00035279718004700483	-0.0008220011591592832
10584	0.007620718019608156	0.0058043070020558	-0.013326807513922243	-0.012360110619294483	-0.0022179006769481166	0.00010956131792053632	-0.0050680790070539985	-0.019111771631557854	-0.015658457531227542	-0.008824976635549552
10585	0.011948510787894027	-0.0018247313935385403	-0.012973319515663365	0.003743444967161967	0.0002438942571905419	0.020027708265596193	0.014861962245574484	0.0013411104058775605	0.002835503393824863	-0.00495573117148529
10586	0.003963657391683292	0.010793466365006327	-0.014366598861253906	0.00019246018719366672	-0.006499983412513958	0.0014615980291381074	0.0015637421348270399	-0.0004990120370803435	-7.564736298701484e-05	-0.0004143914585409236
10587	0.002996559608916107	0.0013256116583480171	0.0003578108907176566	9.731949958322424e-05	0.005822723828612636	0.0006995873773843621	-0.005044896787130421	0.001218126297401192	0.0011757698728489452	-0.0009002558503222575
10588	0.0046306011487186535	-0.005388108007181919	-0.0013035257888198359	-0.01191539373732163	-0.0024622057690915013	-0.0004370563716643693	-0.0003142555516175179	-0.00048678145027862	0.00045623461811017776	-0.0007634598401875472
10589	0.0031281338405060527	-0.0005668379490219454	0.00013598660978929707	-0.0011254893814256128	0.0016482280066082056	0.0018021783905412668	0.0008008154995625702	-0.00027102612751684783	0.00014172588405237708	0.00034371574720570716
1059	0.008550373114316832	-0.00509353652373209	0.0015327019522739336	-0.012983385203129758	0.0019135171822105552	-0.0001150474199064649	-0.003359842417789376	0.0022702987620181595	-0.0007537234375886337	0.004909575009939333
10590	0.00602513661153416	-0.0072425239619956045	0.0004534417130075308	0.015566228077075155	-0.002349469236758089	0.001571744008878917	0.0005251412655979418	-0.0003458994065694952	0.0002697830390257982	-0.000500118058910252
10591	0.001228034104249787	-0.00026540373032646114	-8.46722272239733e-06	0.00020263517493954874	0.0005231877125228645	0.0005431922490749752	0.00012644832722427793	-0.0002048056833385252	0.000560151634486878	-0.00022164348441488344
10592	0.013222419613205113	0.017813154750477813	0.0019111698099551434	-0.009286522291068902	0.005552667557507427	-0.013534440283436476	0.007779769405203095	-0.02162877455635291	-0.017498181376857786	-0.003032067807714879
10594	0.013961337308670201	-0.010135363402882255	0.0011751846714923926	0.0038803491563376992	0.019355586149950935	0.018641546309607532	-0.0025206395925188555	0.006597302867217164	0.0039767166265509205	0.024354427805967714
10595	0.00021143191459493702	7.04489233159192e-05	0.00015788366266120414	-5.119870367357601e-05	0.00025876499270698246	-0.0003043404010462011	-0.00033697194055757056	-0.0003956170525464007	-7.849689825999522e-05	8.077427821726239e-05
10597	0.0016896800398186326	-8.794633481450807e-05	0.001066176621690616	0.000495371736738861	7.243361718032712e-05	-0.0015982645926816575	0.0004879440902290734	0.0004972537454326429	0.0005466923590600738	0.0013071107153984768
10598	0.009256044949272823	-0.006830846366303922	0.0011585711886531367	-0.014385820316198996	-0.002457286650392892	0.0001573721833490338	0.0013041949885911994	-0.00010152005128538218	-0.0003824301311347192	-0.00045996344787215237
10599	0.009889750741229	-0.0020396138681737694	-0.013393240400433767	0.003990113076922314	-0.008279752742785543	0.0003731205547387412	3.863529716321155e-06	-0.002229193236080407	-0.002098416501731284	0.0008408079415873033
1060	0.012458349772546666	0.007426844638246594	0.0016550488794182694	0.004788767955621139	-0.011116661818103278	-0.001410319277086556	-0.0031966892912922906	0.02034596237685022	-0.010927824562849141	-0.01156148485660876
10600	0.0023724305458980733	-0.00044978987290232635	-6.415467776073117e-05	-0.0009672849668466641	0.0008489438345855079	-0.0009787351081396748	0.0006391458503999518	-0.0002587825686482974	-0.0003826571634128342	0.0006151726439066112
10602	0.0038267759243956695	0.010876900134043748	-0.012961782193879487	-0.0005546453348141076	-0.006384563652576677	0.0008304954645162463	5.665354706020241e-05	-0.0010114554618160263	-0.0011473616124131772	-0.0014244526932233827
10603	0.0032151845432261588	0.0014861503957556378	0.001133037580941241	0.0003863705816477508	0.005080824472231503	-0.0003212086982736103	-0.004582338892985673	0.002503524217242116	0.0005744937131757145	-0.000998045036908591
10605	0.0064789549953501325	-0.005823751807830399	0.0005687434442546614	-0.0131421486415118	-0.0021294937836635634	-0.00047690791667183945	-0.00017266914234744578	0.0007492849045806184	-0.0017450425210798733	-0.001082921583925384
10606	0.008771184229456929	0.003755074860445817	0.015438397733484112	-0.01166465768130232	-0.009224545898650256	0.0009250543186233176	0.0024155930287565156	0.0003305153744076258	-0.00010569297217569993	-0.001147811070475557
10607	0.005722411314437217	0.009741637052929535	0.014289800203086652	0.0011837642626705987	-0.006205816542312829	0.0014979889156002985	0.001448463312042528	0.0003699521843565851	0.00033259830449684796	0.0004725114327471282
10608	0.0016058703790223948	0.0004789552604709285	0.00027362502076656517	-0.00048659658402437086	0.0007714299982486473	5.048371584770592e-06	-0.0010104336958121785	0.00046453705324159755	-0.00037961279563198416	0.0005753260830161642
10609	0.004649926978667891	0.010772585733892925	-0.01396968713221404	-0.0008704500018270627	-0.003952791571646784	-0.00042546010674749166	-0.0006428507207653631	-0.0006771862350294141	0.0008354698455254589	-0.0012223734376313453
10610	0.0040201939426897934	-0.005103035454211273	0.0008545762418932046	-0.013081995516981578	0.0017696964901688411	0.0009717397101239809	-0.004760328161535813	-0.0014326833416586572	0.0032944663015600254	-0.0030723711643657293
10611	0.01015089347176381	0.005276661768085994	-0.01247588592364843	-0.012779271901570754	-0.007452338134563455	0.000890505176375991	0.0006243890822552837	-0.0021161201821455738	-0.00014585066607284192	-0.0008736084669784865
10612	0.0031020880832447455	0.002365168748797313	4.4353622297444e-05	0.00037508229444899887	0.01628632671616852	0.018689622675791797	0.00807216308384934	0.00337617094599486	0.00217146022589019	0.0007348635531673919
10613	0.009381788570916618	-0.013789306735033301	-4.935964944515792e-05	0.0026541507479450645	-0.0020881879545181794	0.00040901459267026115	-0.0009785136117799545	-0.0018508182307183185	0.00019482481333090115	-0.00020915600909476772
10614	0.004183090449803589	0.0001082025953775241	0.0004250297949007253	0.00025453787222313974	0.0005071433805499757	-1.874409821964835e-05	-0.001179707470102763	0.0007534974711712257	0.0009263344373688133	0.0007898950446718704
10615	0.013492771981765668	-0.0011697722052881052	-0.01238239450862835	0.003306585177364408	-0.0035658823415938056	-0.007738015358846387	-0.004321619917204911	-0.0038064180132123177	0.023549998044507872	-0.011475992289655856
10616	0.008075808576175411	0.019673881855201043	0.0014147547635836473	0.0024797943076324937	-0.014214359244459625	0.0022982479546335005	0.003990379214735859	0.0005496152246288754	0.0006531231154681351	-0.0018798438009476055
10617	0.011275102381727683	-0.013902154181226131	0.0008245762057459301	0.0011183818575712995	-0.0025588687697084404	-0.0013301838069481205	1.0271488340654954e-05	0.002672683370286758	-0.0015029633801692745	0.0022709326463537702
10618	0.009518674195222942	-0.00459659958624337	0.000961982810624753	-0.011663743397671905	0.0021689634206709467	-0.0013674883413126086	-0.00758609341582014	0.00043942917096228775	0.002111819919040101	0.026202393978858454
1062	0.014728143433631435	0.01443046625209344	0.001784018892354549	0.007467634947100002	0.009939760103507084	-0.017269021769200723	0.000776252746262305	-0.023131483112936183	-0.016418503177789943	0.02081687768140304
10620	0.008270287052910058	-0.01208756031687975	0.0010905974246713745	0.002354828359615593	0.0018556837260886789	-0.006918718012465291	-0.007316418411993247	-0.0015069389783994938	0.020999622884879963	-0.01038349464382899
10621	0.0036310189291652705	0.00030045875701839483	-9.43668939175802e-05	-0.0005012862305824234	0.002129299026136437	0.0004030494821718746	-0.0010315145574244112	-0.000557938931930398	0.0002428590167813438	-0.00021808028027704075
10622	0.004616822243846436	0.012215392997806105	-0.012685377630381092	0.0011113255216086248	0.010061297146454167	-0.022728173321311378	0.011775513205565588	-0.004438085703174306	0.018617924003384093	-0.008419251444700921
10623	0.009912285328814233	-0.011915448712570898	-0.00018985231673219812	0.0033886216025588094	0.004153942131984186	0.0007395861667992597	-0.006614574450093107	-0.020214505477101935	-0.016243326752861036	-0.0064412774660501425
10625	0.0102926179359704	-0.011670455943755554	0.0005955421559092262	0.003448299128875869	0.004579284201402614	-0.016076409104578363	0.01942379246519753	-0.002453374047468478	-0.0027054803034975605	0.0014102477115474595
10626	0.002189887146319987	-0.000417698351324662	0.0005507061528347523	0.0003680972830806806	0.0012976709263857328	0.0009642949973084003	0.0016243829164198002	0.0005355257000067591	-3.244654932847546e-05	-8.712979015405415e-05
10627	0.0041252012325700025	0.001119698281242874	-0.0001623771477889457	7.933090986600978e-05	0.0017035988790328213	-0.0004655526455295887	0.0005258237245678651	-0.0003891732251659007	-0.00044732813590027593	-0.00029125576860961376
10628	0.012739791753683727	0.0070256208805635125	0.0013658700133170024	0.004618030160323642	-0.01866942471722846	0.0018475909431032143	0.005136722173538438	0.0009467449594060415	-0.0002077602974347462	-0.0030214477541254153
10629	0.009295594280514735	-0.013611134237951416	0.0006930050775019906	0.002173916286760584	0.001628426235005341	-0.005744569398072508	-0.005283313455841563	-0.002613967205901801	0.021740821463628317	-0.01091824122011975
1063	0.012163479751545133	0.01921548702980495	0.000987866708887327	0.019486421151168092	0.02197282688118622	0.003417539397538028	0.014500282901502322	-0.019115914213538546	-0.012391655693436312	0.019997095551082228
10630	0.004058521802739176	-0.006975983140876397	0.0006761781213288331	-0.013234788683812225	-0.0018491666235000465	0.00047481069759736794	0.0010958863706109173	-0.000591612178566745	0.0012978569143833338	-0.0010470185607037374
10631	0.005077467473816789	-0.004221767051575239	0.0017465471514538375	-0.0124435399398812	0.008721704767921458	-0.016312875521766752	0.017589816010109043	-0.001907625308480409	-0.003388306924592866	0.0025925737658218486
10632	0.0085294126097475	-0.013514594491223662	-0.00025461055416878915	0.0025428341973372107	-0.005953031914623857	0.0009603652074515714	0.001520943125087586	-0.0003343727663306234	-0.00012849914327876926	-0.0020302110957996686
10633	0.0012867057280889294	0.0005375409262970327	0.0006151674489344223	-0.000491447150316719	1.8032760763036253e-05	-4.827897265510865e-05	-0.0009940238284774647	-0.0010654570819454505	-0.0012605456711950397	2.953588183360381e-05
10634	0.0031086564070718363	0.0004447054196083172	-0.0002142490057893487	-0.00010954997370479217	-0.0010971114420193955	0.0005116522195851292	0.00023364078337414568	0.0007518927215024728	-0.0007364365296874794	-0.0005763501094826357
10635	0.0021478878372241865	-7.494611323772063e-05	0.0007891165957212414	1.6948838388184754e-05	0.00018963517850276046	0.00026560453509329944	-0.0013512313688573106	-0.00047177034361726994	3.149657538469965e-05	0.0009289791554404135
10636	0.004641434067935487	0.01319070976365663	-0.013235948589077253	0.002664453096270451	0.001953542926312512	-0.0030799323360221967	-0.008810746350470133	0.021357344348803157	-0.011792449667195715	-0.008617005330921206
10637	0.0014762289332246334	0.0014039531021475982	0.0003269891644962342	0.0008282785635953914	0.001002627281731602	-0.001081787852905054	-0.0030768623191699544	-0.00033198046818641114	0.0017315891796871202	0.002319431250619691
10640	0.0070635843067772455	0.010364113687873912	-0.012438842564398464	0.0007276844593768689	-0.005977129156393036	0.0004612115880740817	0.0011623493190943465	0.00010729929193821365	-0.0004066547904931278	-0.0010174212302137772
10641	0.006614924168912464	-0.0043631623654701865	0.002005855666999391	-0.011590905562623396	-0.00042926048901187477	-0.002308185269593848	-0.003203770155112988	0.002164336863132231	-0.0015687417616849046	0.001525646041795605
10642	0.007399676526993477	-0.006616011889756327	-0.0006470463221874566	0.015433201458983135	-0.0013517129975960142	0.0018219494271871626	-0.0003033123286017409	0.0015265992638528235	0.0004497445647585146	0.00025905589239689114
10643	0.011732717621749444	-0.0027578820813151986	-0.012403437994967863	0.002988845424357473	-0.009955885462675123	0.0003101026104600581	0.00276638694538911	2.741139594559915e-05	0.000392093420012511	-0.0017207385373643048
10644	0.014024750957493075	0.011287223154002726	0.00241644824524644	0.005804010811155244	0.012506991472090171	0.016420711645316152	-0.007547167002276452	0.027934221509989678	-0.006271627338587828	0.017526750270055555
10645	0.004785047952951923	0.009291937008364745	0.014389258622437114	0.0026930322203879697	-0.006285396332372629	0.001229461422908613	0.0037830030464881172	-6.782685855358071e-05	0.0006490366141693556	-0.0009069264219074585
10647	0.0027534262855630235	-0.0012099436207106719	-0.0005747203354160977	-0.0007632200705374475	-2.986595370646082e-05	-0.0008186538870534007	-0.0001694454223003688	0.0008029546743783887	-1.2335123638738405e-06	-0.00018415693398112808
10648	0.0073113916296604145	0.002326154325140991	-0.0008167273189810886	-0.0005569878838767903	0.0020032362790765217	0.0012373995586278219	-0.00023600965953675783	0.00066718115067893	0.0021703417839104146	0.0004187145124546155
10650	0.0004804137490365236	-1.155287561020804e-05	0.00019794895609272011	-8.915899582314994e-05	3.9224843177209594e-05	1.070722643992284e-05	-0.00012870326793821367	-9.696384019094863e-05	-0.00011167473239740688	0.00014554644836956113
10651	0.005225647613039988	-0.007868641258006162	-0.0003180148088615108	0.015816998005796896	-0.00218263006786988	0.0007495787115686555	0.001413572683206245	-0.0009984270815978295	-0.00020303468273733828	-0.0006816666027139171
10652	0.007735325384901591	0.0023472102598775255	0.014620843047938387	-0.011703798160535623	-0.009966820083406934	0.0015308562319404282	0.002963124628132337	-1.885586313273238e-05	-0.0004945310843835804	-0.0017916816086150417
10653	0.008076810961332238	-0.0009865747896388552	0.000830657408316512	0.0004342006947799537	0.001591847594442301	-0.0013616272647292923	-0.00017432432322788413	0.0008450513708720793	0.0004805681106043011	-0.000958520499588292
10654	0.005432490752671124	-0.007157568365380933	-0.0005824207203010748	0.01724726945177249	-0.0044666894547038885	0.0015160184747425056	0.0010187074039517817	-0.00014018453135021007	0.0008598560083376168	-0.0008773817584273659
10655	0.003760532989203133	0.01927396287683464	0.0009722531168602857	0.002668660769525251	-0.01284889003461202	0.0016220931635048794	0.003162213589109833	0.00013763344439992936	0.0005504467767313112	-0.001108817337509383
10656	0.007098016511505257	-0.005760214016255569	0.0007828573398181507	-0.012669145807877796	0.0009542093460768333	-4.0145830174116824e-05	-0.004173600989326274	-0.0019019203427791875	0.0010326974254350123	0.004554745212991263
10657	0.007470189506031981	0.0011144671567823758	0.001230545377961961	0.0009338585140900971	-0.0001848218622287064	-0.00090983884258751	-0.00016489347623416944	3.331489425430132e-05	-0.0012833282226176078	-0.0002816611165833498
10658	0.008455508561071306	-0.013760519611065974	-0.00021850964848711807	0.0026315968740436404	-0.00501745266099664	0.0009261888069434434	0.0011196076856991425	-0.00037910416940181577	-0.0017288902191547565	-0.0016291400442394605
10659	0.008791622374789667	-0.011608560273775152	-0.00010951100617163405	0.003924945534454671	0.002950877302917898	-0.002081998779180072	-0.009841621126382306	0.0009090763707685007	0.001493463245365934	0.005733546913805747
1066	0.007616776238610963	0.004953713619697462	-0.014543893676574559	-0.01506855663944734	-0.012144886559630419	0.0005428078386046019	0.0021449910696656038	-0.0003006199715421957	0.00013066850839860736	-0.0013982055742681654
10660	0.0009625636975149594	0.0011919789827696742	0.0007159610341936935	-8.100699526804118e-05	0.006635309885327259	0.00034712026556927254	-0.008308365691821083	-0.01967612000835321	-0.014514206625754632	-0.006713778941161561
10661	0.0024877980939228494	-0.0002385051380837694	0.0002740061971267646	-9.411049601635511e-05	0.0012200212901945918	-0.00035946013160696884	-0.0008189298425236459	0.00020598755428950642	-0.00031688182662681906	-0.0010020794919534859
10663	0.007445534176132514	-0.004341968971172168	0.014311659547764458	0.004269865129897263	-0.013118893100579912	0.0017176539815136292	0.004582106122813267	-0.00014702311745303157	5.012833226413553e-06	-0.0025869184309921626
10664	0.00745490397417385	-0.006265868739027818	0.0013761382120129728	-0.0133981505618425	-0.0022699499036417992	-0.0005310789146433459	0.00030505713055746514	0.00036438411388155933	-0.0006873733390302778	-0.0007663269863835095
10666	0.001869975738379092	0.002213744692334081	-0.002442161400376012	-0.0011309754610380259	0.002484109365399488	0.002252521404140267	0.0007769765132175204	0.0010639917584872778	0.00040381788758158256	0.0002549565718995674
10667	0.010967548685808274	-0.002096424926588117	-0.013158823305946999	0.002964248625764062	-0.007938708274411087	0.0025275992087894	-0.0021017435229907303	-0.0011684451374291533	0.0007231632163166731	0.0016271958419503886
10668	0.008021291198909085	-0.005117280359267104	-0.0007064216089364407	-0.011426813122201614	-0.0034141979221970925	-2.7488176219907585e-05	0.0016815258624262636	-0.00167069425669899	0.0005177848285038714	-0.0011116382897614944
10670	0.0043848122687468166	0.0002934081270702105	0.0007952710373792866	-0.00039317566997847206	-2.8565069490663385e-05	-0.001222377159360107	-0.0018261820212564718	0.0015789065178115043	0.0007032180963149444	-0.0003014160731743073
10671	0.0081105326700109	0.002502565630096303	-0.014594958323877232	0.017076222574954662	-0.008166255284856108	0.0021056728566026055	0.0017039285349511367	-0.0013790840449619522	0.00012484218366420085	-0.0013731935765674804
10672	0.010684863972756716	0.007002705589811322	-0.011830114356144802	-0.01165883289456867	8.818466737960435e-05	-0.007806782645111152	-0.008073434575438913	-0.003698595180430538	0.024862766036834523	-0.010097521572847655
10673	0.01100449649640678	0.004988674383548057	-0.013231688549802388	-0.011598491431298845	-0.007380091207295267	0.0015194454622274778	-4.9794811767339544e-05	0.001218645822489498	0.000101418995697473	-0.0018622366202412789
10675	0.001557121523984432	-0.0008572402101241456	0.00027366005721716526	0.00019453170985969485	0.0009601914292883301	0.00013800080168167986	-0.00035088621469153177	0.00012608042038168377	0.00014363763237171536	-0.0005903291431256087
10677	0.012662313265150424	0.0022248273419507737	-0.011075964313019585	0.00432152331267643	0.0056520652804877905	-0.007308966355273767	-0.021596468137790117	-0.0013944469516745136	0.027115188394896062	0.015135745518309244
10678	0.004085989411841064	-0.00021461647846436347	-0.0003531130361071918	0.0016972390254146243	-0.0007351860361572536	-0.0005046869586898798	-0.0006425629794740016	-1.624445234611676e-05	0.0013138151785502441	-0.00048717747195870436
1068	0.007307198457838133	0.010664587480802281	-0.01271687497222779	0.0008411001850163377	-0.005068673885673866	-0.0005079202275883838	0.001404337485525939	-6.816745314534397e-05	-0.00040647703800829164	0.0003886652964032309
10681	0.0040379664025331045	0.00013672828813696597	-0.0003252284293152004	-0.00077352990537069	0.00046641446407654836	-0.0008503922280568397	-0.0015322422426645305	0.0016460481815477456	-0.0012139603632803796	9.955992278309179e-05
10682	0.00931162993078801	-0.013745018211908468	0.000283254502320657	0.002943456748808667	-0.005522069190307913	0.0006249578883586743	0.0037167192034661487	0.00025861931254701596	-0.000797196939032965	-0.0016026076180748737
10686	0.0073078742097865005	-0.010703222010926886	0.0006247246913221311	0.0033604934568930325	0.008106088631744597	-0.016945078601362153	0.017193006100710215	0.0006588305854136451	-0.004297288039959409	0.005444311182031716
10687	0.005673663479265927	0.010767821833718029	-0.01336504920305328	0.00034697372515841524	-0.0035454495358481935	0.0006437440416488862	-0.0006683128193608448	-0.0008547702386921745	-0.0002665534227843917	0.00037339517177890246
10688	0.0008705941757439527	0.0005337240694317371	9.562292695739864e-05	0.0003768327432071432	7.199106584657513e-06	-0.000935752249152471	0.0006171629069909802	-0.00010668824944651201	5.2787790456596704e-05	0.0016784177595108012
1069	0.01228927344483445	-0.0032312030793908374	-0.012688439259653114	0.0022824891465503283	-0.010247850603898802	0.002987335102121552	0.0020491646207686574	-0.0021418370243716264	-0.0004706493774519411	-0.003051807120837204
10690	0.0014963731193439933	-0.0003980827749028291	-0.0010042357633171118	0.0003880463357607806	-0.00041953201708920876	0.0005100864520822521	0.0006909295732677451	9.044830861193292e-05	3.593439691740621e-05	-0.00027257240680875466
10691	0.009125899374795732	-0.013857926207634992	0.0002003208619436453	0.0016164742794224684	-0.004671177347780833	-0.0003797795492516411	0.0012615521886687828	-0.0004554792003539218	-0.0008625246283238135	-0.00041969305437240643
10692	0.003578422336326918	-0.006349992481893752	0.0009305366889652297	-0.012757597071622561	-0.0036563738052248634	-0.0004022147024505775	0.001240635634126878	-0.00043319263078343194	-0.00040935659110329336	-0.0006179609187209618
10693	0.011684176734652687	0.004176244013660901	0.015613942490971198	-0.011934225393504467	-0.001736397833065829	0.0014646564706886178	-0.004669496078764569	-2.3236211382650467e-05	0.0016087512363167412	-0.0028833879097358516
10694	0.01189825514765517	0.0030991433096770092	0.01520570752103031	-0.011927125085754336	-0.008625067449332767	0.0012888307499913684	0.0017415774384461147	0.0003709649925729058	-0.0002354621207239537	-0.0022954587538110876
10695	0.0046628399707230065	0.0011637794003962873	-0.0007380452637001834	-0.0022435475377660017	0.0006003255547100617	-0.0010500756522270165	-0.0017877021813035878	0.0002312654033358089	-0.002222627320540425	-0.00012520256663886475
107	0.011528356832534448	0.006192777102459094	0.0017377397332530395	0.006494701161695399	-0.007686866069545484	-0.0012744683195234725	-0.00368792506624085	0.0008580889712478424	-0.002412203943700582	-0.007468347806975342
1070	0.009351370174079504	-0.013495646281428733	0.001333516680150773	0.0013074389205320772	-0.0027872755866772897	-0.0004044658169477207	-0.0012485701734672636	-0.0017905573044053758	-0.002463038561207233	0.0007091734797948313
1071	0.002529475155479201	0.010389981421348839	0.015765753276610856	0.002700533174679463	-0.006956701611157354	0.0016110082931319427	0.00362477142072929	0.0001979275781285034	0.0004204108079210546	-0.0005658250248325373
10712	0.012490348910435345	-0.013142895500817495	0.0010570233574179139	0.0030149128387456973	0.00041971829517057594	-0.0032004790717511705	-0.00756532289946165	0.020155221580503223	-0.011779255777843438	-0.011401815028376104
10713	0.014778369433719931	0.008480298069388282	0.0029251795391561104	0.005682632718605356	-0.008416464035447943	0.0029509629757659985	-0.0018430714795130592	0.0014208519355469085	0.0009369550085086041	0.013296836959640183
10714	0.002796918626574146	-0.00047198497907674595	-0.00023075816662529073	-0.0007887355869226106	0.001193373820339882	0.001349614310755129	-0.0003278820308810723	0.0006024077982641813	0.00011997431438545949	-0.0006704839819249273
10715	0.0006259933959639338	-1.4663566256249339e-05	1.1979488095423801e-05	-0.00012116551053487244	-0.00027344175242632234	-2.7516775018679078e-05	7.057475910686183e-05	2.900410921948258e-05	-5.423790510475487e-06	-1.0636152834879207e-05
10716	0.0025886627903172746	0.0025099000578549515	0.000482798689838705	0.001498889529458667	0.01406583357109303	-0.01612850256488575	0.014793241439117586	-0.0005239935153138088	-0.0030060706151938967	0.004134156630743689
10717	0.007165954801076023	0.005090932904793743	0.01361476946970771	0.01792047279119855	0.0037214076662880693	-0.0013302597544529004	-0.014877864962287974	0.0015538986684152406	-0.024096211916856333	-0.016197702069886983
10718	0.007498786450824568	0.014503869343098262	0.0014475655801948883	-0.00989587070805944	-0.013600771311672526	0.00014556207112568568	0.004778560139076944	-0.00019153255258387347	0.000682673828969089	-0.0002965235825213316
1072	0.0060268584923587635	-0.00021527609490752737	0.0003569375973308948	-0.0002456311636648207	0.000892443714877903	0.00020338378462632673	-0.00041784686784067214	-0.0009077912590244577	-0.0008512561612626313	-5.494574822126223e-05
10721	0.011070745317048013	0.009814114274335055	0.001639493035800131	0.007683484001734694	0.0016663393863558514	-0.01396500724878445	0.015355103962864453	-0.0031126258318497366	0.0012959212829809913	-0.0019085738045543678
10723	0.005584321069507369	-0.00607805091190376	-0.000452244469545069	0.01544370747205782	0.006746412484090146	-0.01580982930086432	0.0195414459052911	-0.001739237947877043	-0.0033855678827769244	-4.087940041025356e-05
10724	0.013455802335947753	0.00042566693339326486	-0.011173316756032699	0.004576895954712668	0.0065208960218534505	-0.009037153560751868	-0.021366389894166837	-0.0016824114548467965	0.023659192592414297	0.01686283075427267
10725	0.00288240804265726	0.004317906523051683	0.000819182496354661	0.00014020193670047517	0.018127057635792743	-0.007313909414003442	-0.01946519149605372	-0.0041553495261534915	0.02694531090961522	-0.009451356129022554
10726	0.007028646525610213	0.00038220901131045675	0.0014309476182185644	-0.0008896747239982078	0.0029048320508319116	0.002712918687814132	-0.00407574591365007	-0.0011199242461834838	0.0016030962511115123	0.004371951263063406
10728	0.009511933171612738	0.003041033010042798	-0.013086513013337978	0.015945604841814898	-0.008358869830533487	0.0019106961111296655	0.0018920535075793764	0.0001692605617936684	0.0006656529899061869	-0.0024993035467547847
1073	0.004778291423444651	0.011192388733455278	-0.013385570637414836	0.0006959696575923635	-0.0037854356475371617	0.0013891507615083625	-1.4433525093555402e-06	0.00017263558617411763	-0.00026288384909648095	-0.0011504563192099488
10730	0.011229366234032404	-0.0013649911782045723	-0.013225066894894064	0.003385867399491601	-0.005774230437828515	0.001592389603662072	-0.004795724894328576	-0.0009579035211678792	0.0016452125183381997	0.0028949472292480434
10732	0.007895992660204458	-0.010671032578279047	0.0006746741673965426	0.004079260465040251	0.011430003045363459	-0.016070081035387592	0.012505594069399875	-0.02134250717247085	-0.018057060280221245	-0.006316484829880331
10733	0.004417636908973075	0.0012756219206890567	0.0001362481303841366	0.0004815349093451011	0.00027417234180387924	-0.00018497701639067908	-0.000495222309830616	0.0012771273701150314	0.00048510322109409943	0.0014635605622022921
10734	0.0072752667410222955	0.00725462270202241	-0.011950844413391627	-0.012000401686344149	0.010208913693196332	-0.015817216856145445	0.013296534393241686	-0.00012222008997140276	-0.0028586439308329594	0.0013714949405639683
10735	0.014301491105696493	0.009893903122455331	0.003786218179242647	0.005674091887286915	-0.0007803116579362858	-0.006941707192932205	-0.014054066426197453	-0.02113074767017298	0.008396837660809883	-0.01078744402896827
10736	0.003232504587001462	-0.0006132772125364987	-6.000097773694344e-05	-8.751661965143768e-05	-0.001108567587495416	-0.0005089786532868698	-0.0007789771296899109	0.0008603482119403921	-8.395010119529285e-05	-0.00022572973442807628
10738	0.005940944918115075	-0.006553125376953796	-0.0018174591131604248	-0.010820858213337257	-0.0014251109507853893	-0.003533860342366678	0.005109791772677331	0.0003904033150148286	-0.0016493469903397556	-0.00026283486174844966
10739	0.007565372524677107	0.004175152032130596	-0.012545552795815389	-0.012127404531137339	-0.009514757738186951	2.3885895079877678e-05	0.002036949228944086	1.0981022343298078e-05	-0.000969869115952791	-0.001660113995700169
10741	0.0015749990382011372	0.0009752257140855102	0.0013801399417621468	-0.00018028125087608804	-0.0009622845401863431	0.000674724037763898	0.0002320864012404021	1.2973935991465882e-05	-0.0001319700360141381	0.0006409091524681397
10742	0.00624273896005239	-0.003767621807532631	0.00272780399865082	-0.012799935890545103	0.006754092653239456	-0.0007985081190437317	-0.0075688515289557634	0.003544486299061193	-0.0003263159023087627	0.0027273043203907823
10743	0.002790309707971634	0.0006989465673540733	0.00045482033795005676	-0.0006540872112851284	0.0003916959395285519	0.0009927793447424423	0.000831188645480341	-0.0003067920620438177	0.0003686021121614272	2.0435056937280503e-05
10744	0.0005105402561475609	0.0003451960401835883	8.970636440463103e-05	0.00012305876487649417	0.0002422579824195905	-5.419062262091698e-05	-0.00043271296020305615	0.00024662969773916625	0.00022916618380891069	2.8745505263175093e-05
10745	0.009457768371818314	-0.0014178822842444588	-0.014295747856126459	0.0016024821289296587	-0.011258779392343043	0.0012412752026991992	0.0013594260339079912	-0.0006932045093641435	-0.0010659047509442565	-0.002278711021261181
10746	0.011298097486489385	-0.002715978785490338	0.015241529544788468	0.005069255199350527	-0.008164883023772017	0.0011399510441007536	-0.00029498927545850144	0.0005394076325945375	-0.0010104747528389944	-0.0009664310234620483
10747	0.005467222065747538	-0.0068643581672537465	0.0015552740415466755	-0.013893615617084873	-0.004586822046449262	4.97324263459363e-05	0.0015123609956505962	-0.0006387546680097857	-0.00043786998445948915	-0.00033917333185264477
10748	0.0020989429324127467	-0.0012936346286724493	-0.0006705554781140865	-0.00041085387264980824	-0.00031493128075409126	0.0004537632122906641	-0.00023942111618437877	-9.94819019614797e-05	0.0006720158418971056	-0.0003427967988082183
10749	0.009908493140947869	0.007141096616479416	0.01541185041321392	-0.009912729534665977	0.00754237737118374	-0.015465402878874926	0.013546821746060768	-0.021563388548350593	-0.01829336345175294	-0.00597889575051963
1075	0.006039317468881373	-0.007734311102712532	0.0006952753811021612	-0.013794458632824412	-0.00214634482592431	-0.0007234253991614264	0.0015691984191919272	-0.0003189274355575056	-0.0003528385373561136	-0.0006986002995066223
10750	0.002158380283936589	-0.0005689946364027066	0.0003612694499634727	-8.22054002006119e-05	-0.00022189077106405376	-0.0003566624278935051	0.000339723346253128	8.801634610119304e-05	-0.00037282186407532855	-9.63815576187939e-06
10752	0.007346930707073844	0.005420722691132203	0.014315366917347479	-0.010288561615360485	-0.002376058374525604	-0.00044690782834179367	-0.005486692372206889	5.607199859135765e-05	0.001778839448896679	0.02749019567989141
10753	0.007754825475855364	-0.010587085717225575	0.0005634234882436695	0.0032068782579419124	0.016670499564306603	0.014796560294136403	-0.0001933906445439369	0.022603407901804064	-0.009219024622135164	-0.008219844157494792
10755	0.005309828244113936	0.0013122443901675686	0.0005769961855118302	-0.0003514224058929177	0.001013850580408274	-0.0013028969251892939	0.0013015451080624328	-0.00011939154612591983	-0.00013865799348507173	0.001098689861857405
10758	0.007125327312735735	-0.006006676879457797	0.0017354096270581704	-0.013005977975454146	0.0027120570559859315	-0.006389727656199187	-0.006771097329274492	-0.003210908407489454	0.02164208318536159	-0.010209858851542939
10761	0.0030209858548386572	0.0003373883885857569	0.000595694012015065	-1.1113893303616163e-05	0.0036364835840721472	9.65548143912825e-05	-5.886601264340374e-05	-0.0007702625154228307	0.00018288109733407765	0.0031580137583257116
10762	0.005726186848678304	-0.0003918296763017892	0.0006905251959253641	-0.00025992871224222915	0.0003098471183998666	8.557797814285375e-05	-0.000415678777602849	0.0005541678518838543	0.0012795823542121085	-0.000764445458332258
10763	0.011218809435769994	0.008543493814533032	-0.011329360249329937	-0.011133495979262735	0.0044527268270947	0.0012948780535966588	-0.011822517304147939	-0.0004143822385078925	0.00082458328324106	0.0008938575744831211
10765	0.016587980907295657	0.012097953506396525	0.0039826905158426166	0.006147957637981783	0.0049210476336502326	0.020106898231284535	0.009817859991317816	0.0028787383493885906	0.003438119771089812	0.003727222085915052
10766	0.003912726402500154	0.009394476975311537	0.013381354731334429	0.001962023574310793	-0.007997648311679996	0.0017709577489888552	0.002140884853583446	0.00012854485363353836	0.000633517897510199	-0.0005962203997283128
10767	0.008976414669257837	0.012800546205743111	0.0020556994036120104	0.017772323872217895	-0.012554001379223115	0.004122937862127795	0.0005214831869325775	0.0018817933907603294	0.002572804530075397	-0.004745443757692762
10768	0.011067275408749262	-0.013441354013384841	-0.00021688705466127523	0.0023213664813590586	-0.0032258388755873777	0.0006950201052515126	0.0007864986092822942	9.419939789160719e-05	-1.8561914181015902e-05	-0.0016330229292021796
10769	0.014172754492164501	0.0071755422864396455	0.0003787249315188988	0.004823105025958046	-0.011914204821989564	-0.004741935370624457	-0.003737939499215842	-0.002864991397431787	0.023773862607158174	-0.013257153053839925
10771	0.009676809898057097	-0.013480551669624367	-5.701076429138768e-05	0.0025056043401436565	-0.00543816728958417	-2.8625460422631876e-05	0.0018375698171437499	0.00014772482484410546	-0.0007541202794030307	-0.0016590398442539527
10772	0.003938426388192817	-0.00025549598107157343	0.0006045318845553997	0.0005292047863589599	-0.00016305648609357513	0.00023174064225373755	0.0003563444944840373	1.6957855366281782e-05	1.2151660175815544e-05	-0.00040591181309731567
10773	0.00402179921335758	0.011670288941414088	0.014430481611256324	0.0017395857698913513	0.005237215228653465	-0.01756326948675448	0.020550860825900488	-0.0022000309104202582	-0.004005482622965094	0.0009564551237398318
10775	0.006900378609991395	-0.0057816616944165525	-0.00011474964160603734	-0.01423540793665168	0.01019916731247037	0.020042986199933773	0.012283645090922002	0.002566865706439496	0.002840042142595619	-0.0013226384315736747
10776	0.0017173714376191769	0.0011496028604817956	-0.0006597024484393725	0.00021821283480815	0.0032202295743278776	-0.0004749473928851018	-0.006801927444400694	9.427015112555721e-05	0.0012116984826809306	0.025971041445422914
10777	0.005779667422933064	0.003443501438207124	0.014974073709282202	-0.01082105994233368	-0.0066851212189244676	0.0018824726051691204	0.0016039876452264156	1.0125351706076977e-05	0.0004834176352355842	-0.0003369675106994675
10780	0.0067281467152202675	-0.013470927196868127	-9.727717056506901e-05	0.0019803194495249675	-0.005028916957064147	0.0011197318938880056	0.0014212826703595852	-7.103190776168142e-05	-0.0010868559589537721	-0.0017085587064869174
10781	0.0014164213165205688	0.00035178680939145564	0.000618846393544026	-0.0006457651936598406	-0.00043220009657285745	0.00021509838374859832	0.00020933019221002752	-6.849488688419294e-05	0.00032140274213866864	-0.0001414092982881198
10782	0.0067771806269914464	0.00529580068325574	-0.013353488002519957	0.017681546973197328	-0.0011575823420937135	0.0024044665359039983	-0.007321201147463594	-7.696492700023023e-05	4.2056899795413165e-05	0.00427285533703877
10783	0.011034053925011143	0.004349550280563184	0.015512409216526274	-0.010645119863278263	-0.006912466698197495	-0.00021847170413413222	0.0018432948011112076	0.00039492240132353064	0.0007445713987579196	0.0008548434770707869
10785	0.006050071482089511	-0.00816479697282837	-0.00013975001791052588	0.015412742957067344	-0.0030936395428028942	0.0007362413097146901	0.0011682311106359104	-0.0002628090421861793	0.0009520755417960112	-4.500489083361642e-05
10787	0.013030448883441516	0.0002363570252884378	-0.01313073677272303	0.004638073634172751	-0.0017811403280806005	0.003094779783635068	-0.010042127024771004	-0.019517625900818413	-0.015124989338012068	-0.005149131253528105
10788	0.008331675023882504	0.005395353038698989	-0.013086239508012628	-0.013637375722699931	0.005353168014324849	0.021099391268243443	0.013996188149146035	0.002956495440237682	0.002543575831541995	-0.0023260508099765993
10791	0.0074217795782163054	-0.014335066762150012	0.0006730392926358258	0.0019392532506308767	-0.00630806186947423	0.0005822186521015029	0.0019028215707497978	0.00025031561350353663	-0.0005897958720445147	-0.0017436653966059314
10793	0.006511290713259263	0.004048140524657679	-0.013037855861590146	-0.012508956323089878	-0.007757580164520924	0.0010598101971417825	0.0016427333760153015	-0.0006562111136691907	0.0002682513387476121	-0.0013256395254275968
10794	0.008930443568540699	-0.013211056840666497	0.0009706790192522594	0.0029129144189039163	-0.0043178610828772685	0.0001929543261728453	0.001554874478682449	-0.0004181933986552571	-0.00036141780868544283	-0.0006457438851226647
10795	0.0032402672596510244	0.01305724771753131	-0.012890766112359512	0.0021905087792188347	0.008684657908362666	-0.01676555367080517	0.01572384523277207	-0.00019641806336002511	-0.0034944712920765186	0.003207349684662489
10797	0.005716332856678108	-0.006088063499333774	8.622635110770267e-05	0.015122939886386768	0.0001562268819080041	-8.056535457363305e-05	-0.003998913436270702	-0.0008804746897279628	0.0021973251535368204	0.002027217045401966
10799	0.0021257424389027504	-2.0278698020605436e-05	9.356471144058769e-05	-0.0013935432454912457	0.0023342219097675925	-8.480759915592563e-05	-0.0010853788612783094	2.1557837999367815e-05	-0.0005478603310442602	0.00039129099677665343
108	0.011034056837895592	-0.005390403680543291	0.0010538075352533925	0.003915534332996608	0.025562421152333637	-0.01877686590164829	-0.008865922389585239	-0.0008877839974167116	-0.027352168436767174	-0.021099423539558453
1080	0.01750088533382813	0.014919283093384868	0.001698167781882626	0.018906463620141218	0.002814738926363779	0.02169935029291277	0.00941858147672623	0.0022904053371358064	0.003321214174017417	-0.0011139698476063508
10800	0.0004557560961985623	-2.9198513631046597e-05	-0.0003359552980473728	0.00011515987571008616	-0.00026442015922273484	-5.60792679162699e-05	-1.9747901583549733e-05	-0.0002074091872991214	-0.0002219200692395374	-4.082689081574873e-05
10801	0.0038922625253503228	-0.00014514945480217613	0.0007880878173299582	-0.0014299814411418666	-0.00015561294081684155	-0.0008453027879686521	-0.0010274736421750932	-0.0007764977956981431	-0.0017422946352553894	0.0001224850212488199
10802	0.014286472919608715	0.009874776766464255	0.002039449176869893	0.00589006041952755	0.004804172870176879	-0.024776753466081013	0.007995046212489136	0.01633738206294909	0.007018044275904616	-0.017027011712660037
10803	0.00337990801203832	-0.004754730012036651	-0.004422403701925276	0.016896840546109917	-0.0047585465313784705	0.0011278800031813494	0.0012115700059812454	-8.594785985282915e-05	0.0009028965424325214	-0.0017059759332032558
10804	0.0005869316004044731	0.0010158711708877436	0.0014762208619692923	0.00016170267452375093	-0.0002487791910402407	0.00012185786571773428	-0.00010607388858542892	-0.0001781519290055778	0.0002063279279381415	-0.00031079966374442905
10806	0.009332688180853447	-0.0026835894235509327	0.014330143220089204	0.0037236498769594316	-0.010421981239617264	0.0014728446273334092	0.00284871125169312	-0.00011583281234201707	0.00107159869593271	-0.0003795222557125123
10807	0.007061479656113399	0.021491843768628997	0.0008859948109178981	0.004010486804422793	-0.0034172268524372525	-0.015236724273469922	0.021319088172336107	-0.0012442297492777758	-0.0026688728947290236	9.620329006741083e-05
10808	0.01358491094535098	-0.0012580208058397078	-0.011735857921254271	0.004017931293867876	-0.003518842708788721	-0.000197908514040627	-0.010403915142761773	-0.0015125600781806267	0.005075028660703358	0.027991574053466594
10809	0.0007702260769448085	0.000430042947813362	0.0001986954436502739	-0.00010485843994436175	0.0008865800835393534	-0.0001600308045815109	-0.0010213036848917346	-6.739817003201076e-05	4.699524571064968e-05	-0.0001933734706460332
1081	0.0014761706720525017	0.0016921328835900228	0.0008775026670242823	-0.0007958129061528956	0.0006491229417607255	-0.001345236008190999	0.001360054087324248	-0.00013228861756440518	3.713827237182582e-05	-0.000462303422135982
10810	0.010240328066860517	0.014884307149869151	0.001628072187890354	-0.009489049442606768	-0.01009799515305086	-0.0030856367283501472	-0.004420105509023984	0.020554938618830263	-0.011780907432436307	-0.011467247587155116
10811	0.002503912085417117	-0.001006197906436351	0.000529405905547145	-0.0008006539030255553	5.0560111273712253e-05	0.0005103896621796979	-0.0007087554122326912	-0.00027335903690176494	0.0004328519940478078	0.0016079536627194822
10813	0.00996173852327745	0.0049377307584518425	0.01519452058835031	-0.011172968249844116	-5.663951722280622e-05	-0.016627328874671835	0.021342283251152533	-0.0016186486856010812	-0.0026949722700182347	0.0004929712184121052
10814	0.0020279524917807584	-0.0005886498992966851	-0.00032150539028443496	-0.00015137419245780468	0.00046717415762263147	0.0006620098440654531	0.000567253397929386	0.00041659020217639774	0.00016947661473082918	-0.000777130908619375
10815	0.002486279192016518	-0.0005421572484151239	4.136065745130575e-05	-0.0005208544977397456	-0.00044723991073592563	0.0003460816045761013	9.235901947580263e-05	0.0001753479263993887	-0.0002451067281079436	0.00036836618339355806
10816	0.00038231822361092923	4.9974916722801625e-05	9.22482700317201e-05	3.886248160377086e-05	0.0004204130193610992	-4.8297273751606766e-05	-0.00015798299504625452	-0.00012980488217803529	-0.00011966195898746284	0.0002259244280926589
10817	0.007557450896371349	0.003345341669915756	-0.01413290804025509	0.016881327891919488	-0.008099229093098868	0.000625444976769083	0.0023006494746811196	0.0010162388231807454	0.00017138689074178612	-0.0021163431214834523
10818	0.0037795229808888927	0.0005640324052592939	0.000811224627004078	0.0004821591766659519	0.0015070837978688094	-0.0005677617457641471	-0.00026215122440455697	-0.0003735070931913995	-0.00019718909264255897	0.0009223457702477553
1082	0.0011323740420202282	0.0014518012733174184	0.00039083757793364186	-0.0006972119071716929	0.0009699384672570431	-0.0010966299379929541	1.1274112152964349e-05	0.0002158093525704546	-0.0006074765858380537	-0.0004792102334781424
10825	0.002824275213200248	0.011309112112234888	0.015028881534034455	0.0023769538549859954	-0.005138174564760412	0.0009885851076845325	0.0013402366581704381	0.00022560432016298056	-0.000456452198117204	-0.0006569755886870252
10827	0.009346738229634066	-0.011790911158751617	0.0005058020596725443	0.0035559397494797024	-0.0023540368028073713	0.001769728575486855	-0.0036488666550078676	-0.000514746673740071	0.0016099691894086398	0.006008721763858093
10838	0.00813353050096937	-0.002133465173810118	0.013802489532799944	0.005243795842023634	-0.000517382875277317	-0.01626155922849428	0.01974678036173754	-0.00044912995498707953	-0.0034805578842879202	0.00127261037686989
1084	0.0060043054758991445	0.002969219912189581	0.014777832980399716	-0.012266455147853775	-0.01074413278274564	0.0007909978420905014	0.0030957873636450845	-7.512151569883043e-05	-0.00020131228407656713	3.815252788745927e-05
10840	0.007492667730498465	0.005660391770992802	0.014070388696952933	-0.009459481934324726	0.005193066408625456	-0.019291526895286154	0.017553073145657776	-0.0005942193118706194	-0.0020876776849294613	0.007167425424111095
10841	0.0016334972181304048	0.0016851042852897814	-0.00038809541416298443	0.000699184569651719	0.01106509143174166	-0.01644886271361555	0.01875096799314722	-0.000586669113389732	-0.0029682683681408525	0.0019243449544341857
10842	0.0026546405233723804	-0.007441097004996628	-0.0006392263313615853	0.015463634028124187	-0.0035218820700706637	0.0010174788725441069	0.0013816727160617256	0.0008226690808583462	-0.00017663291962965693	-0.0015405421172747925
10844	0.012959149604131727	-0.0013044453331698459	-0.013709066243604698	0.0035702664880907964	-0.005934974048752748	0.0010097743856331291	-0.004973063008573008	0.00011464826212122765	0.0007182637861142622	0.003378407090085547
10845	0.009497031804759694	-0.012691316244047826	0.00047887860622149083	0.0017602692347356644	-0.0006258446525149204	0.0005369455868280432	-0.0021735481319714086	0.002721666588875902	-0.000636017731445721	0.004766065398207198
10846	0.009932197355706749	0.006927822226038597	0.0002310444065553084	0.004591374791956498	-0.017563915578659946	0.003587517325560472	0.0034788025007029054	-0.00032098562345009247	-9.754548745272933e-05	-0.0022750676344852235
10847	0.015613992180334104	0.015317441856308449	0.004471327955839098	0.007989602229533864	0.024142696146414688	0.017046722548700852	-0.01981756676840781	0.005207658092268656	-0.022696777834676624	0.014025223092664359
10848	0.00467294598201267	0.01114593930542013	0.01519994311996255	0.0014592646264866302	-0.0014103206576031044	0.0019629785940197698	-0.004242477609339962	0.0018947737018100116	0.0007416767607424567	-0.002811394311624869
10849	0.003749768195415986	0.0007198875543424717	0.0015192210844059235	0.00032366365066641926	0.004750223773861241	-0.000553828145427407	-0.007599479422571422	8.456702217978403e-05	0.0010857055498486483	0.027959420801083282
10850	0.005481170957905258	0.00510522625362905	-0.015096109305909131	0.0160180348850197	-0.009851794463788328	0.0010737490465845985	0.0014142090486948086	-0.0002131047216902448	0.0025399659440780943	-0.0009260680670606298
10855	0.006913394534955342	0.0036989556569133678	-0.013236080855442634	-0.01338475870223247	-0.009254988356489548	9.630282171271491e-05	0.0014841199638338408	-0.0012691054220084143	0.0009608647144715027	-0.002240701084991377
10856	0.013842200984115219	0.0037601964089507244	0.014529679328186614	0.017228454880166475	0.0005334032467561917	-0.014356758612891977	0.02101511342312243	-0.001988179364888491	-0.0017375178577469354	0.0006136531632117358
10857	0.00881362683581101	0.0029651411811463563	-0.012102937262893163	-0.011980389965469872	-0.008670363830411455	0.002376273015500903	0.0022639919230371566	1.8765377285179102e-05	-0.0003469838780956014	-0.001974806116808639
10858	0.00845490988793591	-0.0036032723209739395	-0.014331992279125978	0.0031651036395609526	-0.012283694455364485	0.001294648386515409	0.00431921721365	-0.000177941503252143	-0.0001542065683199874	-0.003288617560510774
10859	0.0017565007087260343	-0.00027940059914975977	-0.0009565831807702087	-0.00013111614692229543	-0.0003697566499581797	-6.500933352675937e-06	-0.00028606379890813954	-3.381406593064084e-05	-0.00041429839250370126	-0.00017236558526716658
10861	0.0006817452753032689	-0.00014365592180565022	1.8602477494983934e-05	1.4939665599692135e-05	0.00016843364542204207	0.0006801416616914979	-0.0010020668754651748	-7.261780886593197e-05	-0.00020812347435722963	-0.0003281896176350384
10863	0.003208119898140818	-0.006035323344757328	-0.0003259232680136134	0.016076690325733688	0.001145708821545219	-0.00010019456164120519	-0.003463221757009339	-0.00019213572070979077	-0.0009796797846299676	0.0019037981940751786
10864	0.008090510185940305	-0.010310522297588751	-0.0013297907183242735	0.0009812142756926957	0.009723120669685788	0.019349079285304004	0.008997459239881262	0.0017641512542863156	0.00461186007704874	-0.0004345683615301016
10865	0.002040827966721098	-0.00040574286673199786	0.00017000650661204376	-5.7648543083777e-05	0.00016909917894744573	-0.00018486539426242765	-0.0003791505422070586	-0.0002436127214634704	-0.0002094547370108615	0.0004508877524344447
10866	0.0003843875095823264	8.553967464909479e-05	1.825476843322625e-05	2.8616417129218897e-05	-0.00012597156759562944	-7.733534498774847e-06	-6.0431739101964104e-05	0.00019528491900436926	-0.0001147782245708476	-0.0001099390099258556
10867	0.0063949178611983045	-0.012934405871299903	-4.765754387658552e-05	0.002859827194760571	-0.003426591015387353	0.00028292586374169775	-0.0014501805784533724	-0.0004875061666734411	-0.0017127016477816082	0.0005994011979413123
10868	0.005381397110702224	0.000658658967234816	0.0005144986847931842	0.000764314043051377	5.9107524738422016e-06	8.033479615734007e-05	-0.0002809685185965536	-0.0007551082213231944	-0.0007008605433702081	-8.375616645366077e-05
10869	0.0075980361854639114	0.010573809544481349	0.015122175617943504	0.002849237461727476	-0.0017006883379020149	-0.0010361148270134266	-0.007539500808881062	0.0011878622516132554	-0.0005601659547097387	0.02659332232819256
1087	0.006329218822828766	-0.008287673248300523	0.002303237725771407	-0.012542070474801522	0.0020493875793483963	-0.0017468186851602326	-0.001390814199029678	-0.0019750664487248894	0.002973004874867646	-0.0020125071798104475
10870	0.0018344713984864763	-0.0022348110137925723	-0.0001279149493118328	0.0009550034334662191	-0.0007424531452626658	-0.00015368917431248004	-0.0002036441817800377	-6.114546060669174e-05	0.0009931492042967488	-0.0006016698230654436
10871	0.001365132190311253	-0.0013129520037859308	-0.0004938849133416516	8.940977353346841e-05	-0.00034725272666115203	0.0003395825829656279	-0.00028208057192675236	-0.000901590159526559	-0.0008997164788686475	0.0004015125066884204
10873	0.003341541326442606	0.01260672336277282	-0.01255833342427276	0.0018507244718355647	0.004647471627031513	-0.0047729188282367285	-0.016815251054820506	0.020630164815791482	-0.011200647673824064	0.018369476302165056
10874	0.0045802782111928775	0.012245934194602908	-0.010688394417988575	0.0019173451350572065	-0.004015388801090443	0.00036083449182715846	-0.0016516070439616724	0.00016423217774437374	0.0015643184966698232	-0.0007154245987007118
10875	0.007988247154881585	0.005964752365342041	0.016584654305276145	-0.010516893751898094	-0.004156180923234989	0.001898810728585146	-0.0011257821614918822	0.0024302253895315804	0.0005204590438934399	-0.002456645211249755
10877	0.01083889067151573	-0.0006338757256788434	-0.014821398365559464	0.005242717169806981	-0.002834036040782533	0.0014443348311399499	-0.01119881080491298	-0.021488845493037898	-0.018257311128301822	-0.008604990847917477
10878	0.005075000521837666	-0.006379135657175783	-0.0005834314194716884	-0.013307686215252188	-0.004369882503131182	0.00012963845679305456	0.0007708817469330524	3.65339153979104e-05	-0.0010861042516001106	-0.0012399065151704003
10879	0.003146892209270405	0.010094889807302198	0.013619238158935487	0.0015525553173859703	-0.008023572962125839	0.000914213292484266	0.002606482645757817	0.0003798075266220225	0.00020702863065501361	-0.001113476198442946
1088	0.009396976605957346	-0.015424161979916641	0.0008210027534454236	0.001672820277045367	-0.002456548619811259	-0.001850218673452907	0.0011340700098362113	-0.0008851857423906325	0.001647734943232114	0.001399973845578078
10880	0.0018994152552492892	0.009632662446943078	0.01391703307353599	0.001919960595401541	-0.006499334081547525	0.0011537949382017887	0.0020650128975297157	0.0003696178462800612	0.00012207485573035188	-0.00010809679577958008
10881	0.001678004132549852	0.002062008948891855	0.00037009362849476957	0.0007349071327177613	0.005533099285469908	-0.0014748141124053225	-0.005008413684697789	0.0013201964851315235	0.00021381530199635464	0.002484176555403504
10882	0.0030537364875285536	-2.020012807080604e-06	-0.0010624298166933964	-0.0003478173971638323	-0.000596893575169044	0.0002406542178421861	0.001174500971931058	-0.0012589995563184423	-0.0004510378976611872	-0.0003356936871425295
10884	0.00639572840985894	-0.0060184835899794835	-0.000736904250176308	0.01461901714603103	0.004090999335323395	0.0018770687999719862	-0.007310986521805093	-0.019825308233005483	-0.014430373533766075	-0.008096049231717582
10885	0.009550867496721108	0.0073247717851705986	-0.010997530713019411	-0.01238245861204758	0.009972740605347731	0.020476190063692362	0.00522334111380373	0.0013221451859232022	0.003264387388263944	0.025644985939935392
10886	0.005302832073182824	-0.003487219876712512	0.0012170158238279897	-0.013661970893891779	0.014273611807048678	-0.02274174755514896	0.009926696443409015	0.018112066155798776	-0.015535301661779622	-0.005479259241217903
10890	0.008425656322828164	0.02057069618859421	0.001068115283153962	0.0037220235359210754	-0.013393864421450694	0.0021224185127773857	0.0034163435779132893	0.002378022750521403	0.00015799932455031577	-0.002686563356892368
10891	0.013792012039579358	0.008258536140793226	0.0009424985677758159	0.0063309412348682755	-0.00700378943922204	-0.013770189352279858	0.021793519247124776	-0.002293542508291753	-0.0027542874768227083	-0.0012418271609403217
10892	0.010712266261543686	-0.004119507920596377	0.013556887061046175	0.004663602192178524	-0.013395577315509333	0.0022898887595523454	0.0038307755930409903	-0.0006264284325222502	-4.388835442925413e-05	-0.0019667592595934112
10893	0.010010025261939653	0.00775814588761589	0.000993759930290081	0.005248420207041892	-0.005348142408011645	0.023103944077221165	0.015454226841773496	0.0025887269541793024	0.0037344888242213663	-0.005125099562304009
10894	0.006562014663908283	-0.013869599238199392	-4.206735087941423e-05	0.00138668489881077	-0.005617302397580996	0.00039174708854414073	0.0016907968773324253	-0.0004412348339182707	-0.00052745803963267	-0.0015875360517734968
10897	0.0038559927132090707	0.008392973174074517	0.014167595920789752	0.0017650494230370469	-0.006941477518484489	0.0011251758326439288	0.0017930509232596573	0.001263786019386323	0.001437934196860254	-0.0011258831854262087
10898	0.003788893608577829	0.0004706904002894755	0.0016626078759543576	0.0010034216441627477	-0.00021916178581145963	-0.0011698963071722832	-0.00011031247301654973	0.0007720165570591727	0.0008912660175766356	-0.001530734070841203
10899	0.006997701324893962	-0.014108485958823221	0.0004420707775464494	0.002010703072772715	-0.0051757856698126424	0.0005990527920013672	0.0023368719507496955	7.478793757422096e-06	-0.0004972392784094188	-0.0018026063382236052
109	0.0061311801092564485	-0.00455336229887708	0.0010507745302898608	-0.013346159111395538	0.001270031918401581	0.001161631930752418	-0.004226149303554089	-0.0010539887228233316	-0.00043886910406235806	0.003717213780438719
10900	0.0043881934864865475	0.0019466197601943245	-0.00042405959217860223	0.0005970928801277623	0.005950729751875894	0.0008197302639881224	-0.005676134356236727	-0.002357153025586914	0.0034918866399348933	-0.0030463254675924586
10901	0.007722319579604416	-0.007699068068493186	0.0013230802950829732	-0.014247887035779675	-0.0010547608068756124	8.214414478800695e-06	-0.0014723260680381352	-0.0012913817463933322	-0.0011478130619339026	-0.0007429940086596122
10902	0.012438288548121746	0.0070092643427035264	0.00024379371245434093	0.004967550780103762	-0.015353277365455205	0.0015825942723814103	-0.000934334794539775	-0.0003597422097620991	0.0016632501535026032	0.02239229896251967
10903	0.009190426754129783	-0.009575492802554764	0.0023333603335113045	0.0029081904953020244	0.00945527547225854	-0.004384471792601219	-0.009670049635291724	0.023085973625706996	-0.012440451967687807	0.006227656320313357
10904	0.0013709670236758174	0.0019622318243980707	0.0008633815604357321	0.0007662832844040041	0.006408298125289989	0.00021083384583464392	-0.007880619929313938	-0.01965878070232978	-0.01470927959386322	-0.006744831546173477
10905	0.004534426425003629	0.010919178100172768	0.014124932887129063	0.002703243085800664	-0.0030000427799442998	-0.0005759133418172512	-0.004787330416285753	-0.00099827010604818	0.0006131381776743118	0.024181057543058875
10906	0.0028300976315520534	0.001454480209290052	0.0004392767499001905	-0.0006636106149355812	0.0024761279988519736	0.0001974639294869668	-0.0020106747910412642	-0.00038902488257066333	-0.0011946732049975559	-0.0006782188247380381
10907	0.00944278828382074	-0.01281879233432444	-0.00032712832511349677	0.003958544981815015	-0.0040929663223385395	-0.00023968196040224249	-0.0009070965439807869	-0.0006857998637537972	0.0015457188416447536	3.154990190108468e-05
10908	0.005599596164792131	0.019949756435931783	0.0010124743657636422	0.00262016935244653	-0.011439765463920414	0.0013105475259147074	0.0021138740530789943	0.0003701348224443179	0.001507560744502416	-0.0017876063166164507
10910	0.010833154249177752	0.003933093841106248	-0.011384358496291519	-0.012322079564156768	-0.009842505752845825	0.0009229926990142177	0.0021330811746432432	-2.4284589053310252e-05	1.8522504270932787e-05	-0.0009707513072666611
10911	0.004476186577858088	-0.006544019022641881	0.0010096286231578075	-0.01462765994572299	0.0001279799128661493	0.0032987655885606836	0.0013426726330244838	-0.000271322381795958	0.000920049980168885	-0.0006646608611106607
10912	0.004902989162380849	0.0019240652522779652	0.00029648252215971416	0.0007681221199476967	0.012086453339975088	0.01993583261825378	0.010997131787102545	0.0027977448707204237	0.0036154806116462895	-0.0009445321790346697
10913	0.0070603413961803875	0.00585992060220335	-0.012076749233014477	-0.010897553804803204	0.0003660541288890646	-0.0066205350737098025	-0.007832972430108713	-0.0026534225107110935	0.02319388028662678	-0.009422551324170724
10914	0.011275583632820912	-0.0016231817022433982	-0.012343068725831477	0.003225024742913413	-0.004223906317894271	-0.002913930043054507	-0.0066276147478548	0.021182962542923445	-0.010422114608870246	-0.009174281485076895
10915	0.014710867955678997	0.0024305158730123398	-0.013028968156949023	0.005149977954967629	0.01651990457615049	-0.022030387659600782	0.002879413806165115	-0.0037979214651766755	0.02394952968832391	-0.007944073372207452
10916	0.011885925918916584	-0.003931105047070929	0.014814667277547607	0.004225463075306065	-0.011267196967131429	0.0011753441139515423	0.0026370668112071687	2.489947115405059e-06	0.0004478268421574784	-0.001260036618837317
10917	0.0062791137459251726	0.0046595254753051445	-0.013631818550464705	0.018325049857178987	0.002204667927943099	-0.015298556754533003	0.019600934352505428	-0.0020932486259259294	-0.002658285600471772	0.000604865983237312
10919	0.013400749695781157	-0.012282711101330364	0.0007425045403811744	0.001400888671009817	0.0007673493356492863	-0.002756396002071355	-0.007764806983525128	0.019815120244282326	-0.01127817176765129	-0.009174128413140383
10920	0.0038891014738071496	0.00033749375754383193	0.0004061022759912949	-0.0009528432549327032	-2.699760383620937e-05	-0.0002510884073827563	-0.0006658099374412471	-0.00033827398843054373	-8.763181198699461e-05	-0.0005498178564888951
10921	0.014336707178829827	-0.014064859095377186	0.0011402385515923133	0.0011939378757721785	-0.0057686010678497275	0.00012964050566716145	0.00144436880714238	0.0004793353902648508	0.0005611059290481422	-0.0022085453040295937
10922	0.002039015018488746	0.001223742703469385	0.0006627065053564402	-0.00012356980694672607	0.0133018606266873	0.02027117375812046	0.010541192697050502	0.0034114650793926754	0.00265604853543932	-0.0013241223252431554
10923	0.004594148130688913	0.0014794326678936405	0.0005781670879402998	0.000481398829442542	0.00617026932334401	-0.004395837566899264	-0.008924208052747839	0.019946137402592826	-0.011039366691666257	-0.007817686431311489
10924	0.0067672265151524	0.006495352966761104	0.015111866545370905	-0.010419146008324725	0.007045710849268269	-0.014983775678277104	0.014757339610118147	-0.0029002128203295748	0.0009634605857794144	-0.0009950093940198268
10926	0.003887387039603926	0.0024763926176169515	0.0008427251767857672	0.0009412094548044506	0.016478508807901263	-0.02483963334215327	0.011572150881688552	-0.0045103622906166665	0.02015244535180441	-0.006557879775111391
10927	0.010346444524234392	-0.0028305778541072254	-0.012581439319726077	0.0028624293781971365	-0.011101345966961947	0.001063581113243616	0.0021372886685013135	-0.0011576811700209117	-0.0012150205829006412	-0.0025872773222395166
10928	0.00661730076413255	0.003317727976108624	0.0017358968752957155	0.0006688817406690526	0.01463486972755094	0.0005911594559060458	-0.017471045059458446	-0.018322237483473565	-0.011526484097058953	-0.005464769149146312
10929	0.0047583019448661276	0.010894645002091502	-0.012314465815121833	0.0005774336558804217	-0.005045785851533099	0.0009101768986878	0.0011862087472738737	-0.00034690390586879645	-0.000106346854989781	-0.0016725976137001045
10930	0.0004011847255738878	-0.00017599761907258608	0.00010718299647245413	9.787347038683132e-05	0.0010393600125983813	8.867104234898676e-05	-0.0009485843330539627	-5.655715996118892e-06	0.0008033083381800692	-0.0006016898745966851
10933	0.009506759790952307	0.021133954929178606	0.0017389109548022978	0.002534694690741231	-0.011175006781939627	0.0012186537743948541	0.002721932136424923	-0.0007338345116366387	-0.00027051543366724863	-0.001346350477025913
10934	0.0007515098393126393	0.0003438132911755139	9.801439508009905e-06	0.00020824785249674794	0.00015979689288869942	-0.0004709258725200411	0.00021008634408547244	0.0004339728828384195	-0.0004741567213121141	-0.00018972698410875093
10935	0.0065088159464910395	0.012537368330576231	-0.012562127611032014	0.00014842917768708255	-0.0042126211228758915	-0.0006298882460595739	-0.0019869471243683687	-0.0007759350279690987	0.0009494918327178292	0.00048538413042128765
10938	0.011460849336544801	0.00693092426942057	-0.013409105998337325	-0.011694528595227967	0.014200269752761719	0.004129485766490681	0.030709689314250676	0.0003458846721734174	-0.0005829800744234657	-0.00036308028522422347
10939	0.007057249125803594	-0.006042432096940917	0.0011572973315966812	-0.013351394910415322	-0.0004332216038180764	-0.0006454490876337566	-0.002324162766179358	0.00040460752365543707	-0.00038441353506642217	0.00015598240095504893
10940	0.007945286012478662	-0.004979878092437782	0.0004992470632656938	-0.014346248856147548	0.004538584275471965	-0.003562842134103735	-0.007612736997999481	0.021193890506843296	-0.012160237550387455	-0.007793612740659218
10942	0.008118669401070346	-0.011744470971496598	0.0006081977153205618	0.0032565933317248515	0.007790070356816973	-0.01628373072838338	0.017451681356764216	7.28172929736052e-05	-0.003744503867753326	0.005325401936083267
10943	0.007862772729908986	0.004138959639275082	0.015487315974949234	-0.011502845169422673	-0.0030172181001551328	0.0028120421519696732	-0.004918486279377001	-0.001618856257312066	0.004982469760495403	-0.0027559814383376104
10944	0.004333406947652246	0.0011631455194331375	0.00033626824684240516	-0.000714623249941977	0.004844322582911954	0.0009366559275970905	-0.004848328550992148	-0.0003791601122090135	0.003288984827558226	-0.0013511414736120067
10945	0.0030624274837145245	-0.00015119489090156373	0.0001559082186116325	-0.00023459765910683686	-0.00040846062930664	-0.00015026115741163383	-0.00041095481868805067	-0.000971388823053768	0.00030675802871955177	-0.00037155588616164393
10946	0.01203172670629454	-0.01078340778972024	0.0014591237388029833	0.0026746850146297375	0.008048479385403547	-0.010411368299928187	-0.01465422418298564	0.018008430974706714	0.011542801220694792	-0.01783937467503874
10947	0.008092920815938027	-0.01258627000235568	-0.0007363328328721565	0.0038160508956004272	-0.002997903894057315	-0.000922602002307691	-0.0041708052413521966	0.00030611209694043375	0.0008861496519342173	0.023427875082868952
10948	0.0026716824587772196	-0.0005793135752154676	0.00045595567378109165	-0.0013950384762730773	0.000757765857576326	0.0019296737290047735	0.000712576367876791	0.00018859494518664856	4.798445332885752e-05	-0.0007718668589082146
10949	0.003940319755611649	-0.0001846907618019079	0.00031392766449696676	-4.413249843457135e-05	0.0001943360252930815	0.0001861770921056489	0.0005431792517852748	-0.00016870526788674345	-0.00016947154294287111	0.00012889300750187733
10950	0.005776400593380846	-0.006856171041129446	0.00047390438122093794	-0.012922334460646293	-0.002915015143500716	0.00015034254518492014	0.0006958649963345703	-0.0008063308992269728	-0.0006541652193175092	0.0007705930575490132
10951	0.013416120930697628	-0.0112346584878372	0.0008164708714211942	0.0010931450120045436	-0.004126357271233031	0.0001580660220671978	0.0014858259268527654	-0.0011782656098901817	-0.0004698520924494738	-0.0015109905252795725
10952	0.009558359813411039	-0.013919061757614976	0.000999642204884564	0.002252382703429766	-0.0052855614778777845	0.0005447318404227052	0.001147858880239808	-0.00045361639878572135	0.00012538011507525008	-0.0025831805083741397
10953	0.006762572765566965	-0.006064741612968331	0.000557585651634083	-0.013912060305725376	-0.001697117016291363	-0.0011968226631418476	0.00040660846739087376	-0.0006136334078777364	8.084478586445482e-05	-0.0005285895713996012
10954	0.006118367201413331	0.013659698903037483	0.017503110637660437	0.003314452092897313	0.013198320178721648	-0.00332696312332549	-0.023701504435441615	0.0018055357469976485	-0.02590629090308821	-0.011651414264154877
10955	0.009152990019319646	0.01457095904367209	0.0024964332222682547	-0.011631740759793422	-0.006705779760414278	-0.004625490096027298	-0.0075981586943798295	-0.0005757996989551143	0.023115680945293593	-0.013089660183843832
10956	0.014971131476056427	-0.010321823138206643	-0.0016642894005632232	0.0027980858258117207	0.007503005872806041	-0.016363487555475984	0.0192579007545485	-0.0022062515010418857	-0.0021710951913180634	-0.0005943379905052595
10957	0.0029348177763819016	0.0010069710853108647	6.41444936333097e-05	-0.0005704359536931441	0.0066034707754717694	-0.006651471720043727	-0.007433047037643839	-0.0032265675441145885	0.023226727062917295	-0.00991027143228115
10959	0.00483538141906572	0.0005327309931409648	-0.0006410000407969618	5.7003302509222305e-05	0.002169106941160862	-0.00016823801926292532	0.0014518319156275892	0.0004062894480344715	-0.0005375733733903798	-0.00020192318486964342
10960	0.0030070922076222903	0.0013160183338618604	0.0005310549041683222	-0.0002990729119067277	0.003626494616631742	3.47613141206883e-05	-0.0037025084906609413	-0.00037691702944326575	-0.001859153548602086	0.003976690576586158
10961	0.002360994822033946	-0.0002536977596891181	-0.0005981991049652183	-0.001647743964054957	-0.0005721103190703461	9.434057965689649e-05	-9.059464210147641e-06	-0.00040940024140533667	-0.0003922115409270649	0.00015623498244384017
10962	0.0016322255976583978	-0.0008172291416059072	-6.719397153251971e-05	0.00021925733125766915	0.0009497057744920503	-0.00046835556767990726	-0.0016268814256243853	-0.0004925297228259645	0.0013421182351438994	-0.0012176434597650084
10963	0.010806072858915008	-0.006072549943253929	-7.034959375226011e-05	-0.014087189874204735	-0.002486404501396046	3.850685453386729e-05	0.0015857921910391014	-0.001187315940832732	-0.0004389264455607408	-0.0009617581702823944
10964	0.003447090344120011	-0.005939275697731624	-0.0004668838407560767	0.0162262150482866	0.001012195334458436	-0.00011058630110890668	-0.006734262178204234	0.0003629868894113629	0.0016409085070120373	0.024663180560344767
10965	0.007223087639152587	-0.014215656281044663	0.0006786809095859947	0.004250306113270805	-0.0055366951485545934	0.0005504149734986159	0.0006799349692468132	-0.0005038014689130821	-0.0005493105700438138	-0.0008834383955612645
10966	0.003165589562267083	0.001329948821489835	0.0005167600731473643	-0.0015852362003598024	0.01254306218651374	-0.0050872912135308335	-0.014060977418007312	-0.004107361655722595	0.029032373942159354	-0.011386352436428255
10969	0.007805378649531927	-0.006941714025765967	0.0009062025338111006	-0.014084350625295948	-0.003296933249399947	0.0004767873964374365	0.0010087653602958986	-6.526566859740801e-05	-0.0008301690194340414	-0.0007510230141571322
10970	0.00593566512298821	0.0008219445242259767	0.0006434301370786995	0.001236331702243966	0.011245205331040908	-0.01675478718997966	0.017933549656670163	-0.0019140615621282804	-0.0025596068147603914	0.0007269241610844346
10971	0.017579012658058335	-0.003264838858366789	0.001992520686825679	-0.01286136631925466	-0.0008275587618184316	-0.00016522953371029623	-0.001432072698800978	8.912246767992585e-05	-5.952001102405568e-05	-0.0010236125978034655
10972	0.0071960662510050675	-0.006913842621845053	0.00038246765949319464	-0.013679743273208169	-0.0015305293378782062	-0.0002688554141507545	0.0016483178328341786	0.00017535235091426345	-0.0015970656449880477	-0.0014327060645628307
10973	0.011861276237650783	0.0006061352871764957	-0.011971284913098675	0.0033157215705593318	0.001505746106436788	0.002021506481329026	-0.009357045542040325	0.0005788167630080208	0.0031584095385517046	0.0017577606277027831
10974	0.0008096830571653901	0.0002839181955618955	-0.0006300551887860019	-0.0010598861190314977	1.7501737769994535e-05	-0.00037237046582589014	-0.000515974377407611	0.0013295496550321754	-0.0005746270092267961	-0.0003633808029314583
10975	0.0012601281429346623	-0.0010331349740879954	0.000979153007209325	0.001565571478194271	-0.000384251572187171	0.000732118953833188	6.081749712723889e-05	0.0005742444843546878	-6.084848495829173e-05	-0.000510740739577068
10978	0.0046118184798595386	0.01067124115978514	0.013920972717616973	0.002015016407422822	-0.004571228001887593	-0.0001849250381805843	0.0024793893028892122	-0.0010251686009480473	0.0003441653856904155	0.00019748214577686765
10979	0.008556906094961257	0.004164846082845598	-0.012331500490974071	-0.012629201641418859	-0.008822316354099757	8.671830839066384e-05	0.0019049963614785341	0.0002576226612605644	-0.0007277447256311037	-0.0016862155587808662
10980	0.010655346028402946	-0.00025685994446638104	-0.00014408893237594447	-0.0006737425572246055	0.0031569654995313246	-0.00042723640159676507	-0.004858615345973864	-0.0013424805349874416	0.0015151998353164842	0.0019628984736406833
10981	0.0037192264855871343	0.0012726040031002521	0.0004828572787852735	-0.000758093523960889	-0.0001260757039840636	0.0002861934513315697	-0.0006008524781023954	0.000916374153726353	0.0004679757526454851	-0.0008681485886318884
10982	0.002951991896585032	0.0006060782627352263	0.0005317832368754467	-0.00030805568844340206	0.001220079485901326	-0.00014297525294565042	-0.0013461558201004766	-0.0003331119830654005	-0.000784894480307232	0.00016296462564963378
10983	0.0051397074375554635	-0.005953963294688483	0.00021320622030029723	-0.013314457554518069	-0.0038236173907640024	-0.00034964633163235375	0.0007260859809408618	-0.00033603839844354637	-0.0010344756547698171	-0.0007811551875541056
10985	0.01329199988475228	0.009747995114261016	0.016113162999192424	-0.010151582259485233	0.029920707563389937	-0.00633872545993028	0.012987173003442766	0.000773826344333046	0.02039943322665015	0.0023911060470839865
10987	0.02210733728963455	-0.013340082399188831	0.0003317680223495422	0.0011354109734936565	-0.002211259078632694	0.0004439726656467267	-0.005834007084292206	-0.0012416180222276038	0.0010019783622476108	0.02378176443896432
10988	0.009665135740330962	0.006941280652479314	-0.012983998576695844	-0.011531765695313263	-0.007113096909506853	0.0023957244000714574	-0.0020499972518536096	-0.0006782793426540233	0.0002428730649570173	0.0014665279452551257
10989	0.01233191787008257	-0.011821414076447495	0.0007441910736574756	0.004060188774464795	0.0026558211730256906	0.0005911328042486237	-0.008363853422393005	-0.021271090805887193	-0.01470063660579184	-0.007645485298826175
10990	0.00038744102645463544	-7.220165314770652e-05	7.526288821387266e-05	-4.249508807003307e-05	-7.211067731409337e-05	-7.921404269550606e-05	6.651944132152517e-05	4.535298001974097e-05	-8.82241367545012e-06	-9.19956014535223e-05
10991	0.007450616472544648	-0.012121989873192693	0.0010054770698312804	0.00247129886574706	0.0012584259920252496	-0.005463704341916568	-0.006486120809895315	-0.0020372052508627098	0.021682306812441328	-0.007984275814512281
10992	0.010016485231191686	0.0018220602033503167	0.014402694323994474	0.016694550348732417	-0.00568630729125762	0.0011281921416079314	0.0013510276416064868	0.002594364771190126	9.681416309680139e-05	0.004565242950657838
10994	0.005998085533736772	0.011296068450908671	-0.012987560080609828	0.0004338803803854923	-0.0033920715455335025	0.0008847665946020729	-0.0016323753665855943	0.00023010997075022095	-0.0009477697391053791	0.0015278349018126125
10998	0.002292834961895499	0.009918327149060106	0.014401211628581066	0.0018246858692525126	-0.002593981994201752	0.001676606147848093	-0.0025510939629048188	0.002435343759324947	0.0009827590504288004	-0.0021841396603279697
10999	0.0022314311610930216	0.0005216162013997248	-0.0009097901838057179	-9.657101574512709e-05	0.001703275982925097	-0.001348095592227738	-0.0004787208642790313	-2.7790259726952862e-05	-0.0007060619874014674	0.00029810234336380615
11000	0.008487455945071581	-0.013440995373061284	-0.00015444945368151545	0.002847813340324811	-0.004915080001588687	0.0008702121694196408	0.00115395407394933	1.9825653439010133e-05	-0.00040616462452810857	-0.0014292228812557517
11001	0.003946120741330399	-0.0005112658391535807	0.00010362000684112337	0.0004904276466187946	0.0024009666538378394	-0.0008031336108423402	-0.001636400443404708	-0.00014683961871351232	-0.0006281844504204246	-0.000753362709917552
11004	0.010545380914929531	-0.013769312870529491	0.0006385833524319654	0.0010588494311920937	-0.00479496804538079	-0.0005233419479666537	0.0018768731837422862	0.0016557029913154525	0.00045770453873433185	-0.0030364036257115893
11005	0.008578189978322897	-0.0020763405660180765	-0.01457549772319223	0.003294666767175365	-0.009670105523354044	0.001245956364424696	0.000854174692999523	-0.0012160797282031984	-0.0005989488906280635	-0.0013554913500495942
11006	0.0027454122398203793	0.00013029308572990163	0.00042347300023507504	5.543105285026919e-05	0.00038717261743683996	-0.0007808765499184156	-6.067138782523564e-05	0.00032719324667338374	-0.00045828013077603533	0.0004711335434911227
11007	0.007821800281762407	0.0013624668927042934	0.0002762670031621005	3.931860635946001e-05	0.0007569125434895705	-0.0010769642691874114	0.00010545047836983454	-0.0002759103817209992	-0.0006424332827501124	-0.0007659965406600619
11009	0.007776065848912794	0.004304635931761579	0.01479570374077886	-0.01113900436590388	-0.006446711846302506	0.0004046607973242756	-0.0006105618934274003	-0.0020000406094479676	0.002129380590660419	0.0025079425985471216
1101	0.0056803143287455	-0.005473568539147548	0.001538121756038256	-0.011736497554223017	0.003666495192849406	0.00013184180066984098	-0.00815777551225979	-0.02021544344367201	-0.015287204064053268	-0.007434891113005556
11010	0.0033757000410549486	0.010895049189831455	-0.012823254337390944	0.0017838320524582467	-0.005466859614114634	-0.00034487405994853616	0.0018427540159484314	0.0015643039392523046	-0.00024895889611492274	-0.0016314999482479448
11011	0.00943059093698026	-0.01225829811377149	0.0009512507069189473	0.002466379099444591	0.0016117591511106498	-0.004183814068011106	-0.007907273801129149	0.020681595880672077	-0.012134077435858223	-0.008424387313862225
11012	0.005988564768233195	0.012258162830966207	0.01589389208694367	0.0027913195461667668	-0.003792018279340341	0.001507663555077274	-0.0037350529058676443	-0.00031234819759129993	0.0004629494076261391	0.005625835708540201
11014	0.002029506343746712	0.0011158531095815138	-0.0005284149299626119	-0.0007232749962862794	0.00012652765822742046	-0.0001348123059008107	-0.0004530304731931936	0.0007852851726370938	0.0013310088646304025	-0.0008418874472909669
11015	0.002829472615277517	0.00014327150266997478	-0.00020424599204135472	-0.0009860448709643197	0.0002071531092183932	-5.8033400174143685e-05	0.0011022638188155265	-0.0006460735734683742	-0.00046742369473599927	-0.0009136336046347257
11016	0.006829136514874889	-0.0065283172398432	0.0005512131100282972	-0.013410989493682654	-0.0025456400485970505	-0.0004391667197874426	0.001123568833205435	-0.0010319033178596614	-0.0007445368435164858	-0.001080775230539532
11017	0.007150459885114118	0.008766188394497108	0.013765453450366739	0.0011898349928771146	-0.00784070482396155	0.001241117755163763	0.003395295049490471	0.00044041320822338234	-0.0003018398835511395	-0.0009121604807897313
11018	0.0020443124919296597	-0.0003232705690377042	4.6770744981878996e-05	-0.0005973438804280982	0.000825617717358113	-0.000349273938745338	-1.4122169824956369e-05	0.0007226123991192081	-0.0013895349189428764	-0.0008079929646150134
1102	0.008106110329459909	0.006227997978130788	-0.012688814386260775	-0.012437558360877586	-0.0016330918194082467	-0.0007513528370517744	-0.003695786058295602	0.0029559616551794016	0.00010004336606975032	0.005796790713783158
11020	0.004404463353948501	0.0001375287097342602	0.0006243398396781718	-0.0005984289281589393	8.246727486722254e-05	0.0008256475842085991	0.0005330264364687732	-0.00027388757793937366	0.0002652691991781107	-1.688402485135955e-05
11021	0.007083301977328949	-0.0039945610332019895	0.000611910162806806	-0.013245965426523005	0.007175483018326988	-0.016713752827793783	0.019322553049682355	-0.0013521024434961853	-0.0034282058431708323	0.0008703700644071104
11022	0.008851407898811045	-0.0016054797221354638	-0.012869337369981602	0.004057319070211035	-0.007078344232714832	0.0007527310458661581	-0.005182082686083572	0.00016804649753474993	0.0010060051975707396	0.024522436438138052
11024	0.008935034771924604	-0.0006119919774556148	-0.012950822248151398	0.004552622826404502	0.001286371891740588	-0.0021408253465451067	-0.014628563356986132	0.0012622444613981326	-0.027360889038518955	-0.01827360009445461
11025	0.012870340153930463	0.00425839212263463	0.0002954224659851296	0.0037929488298150994	-0.015153633481588305	0.005242340664384028	0.006012778103393332	0.0007561442991001632	5.9684460415166394e-05	0.0018909980038138191
11026	0.0031954459790509908	-0.000179132791432638	-0.0028465435448962358	0.001346796525345194	0.0007709797802125738	-0.0002124123124231816	-0.0032925930669810487	0.0008942186730396378	-0.005744710209534113	-0.004215763121659635
1103	0.006592625772058039	0.0031881639645965497	0.015268162775997775	-0.011872028929398324	-0.007864401664145964	0.0008842010453141045	0.00157871864115628	-0.0007346666215916307	-0.00047176141657523694	-0.0013022646230101938
11030	0.014264462199245188	-0.014642678723650519	0.0006577114039674775	0.0028552061922851543	-0.006205915576525697	0.0032591819638928808	0.0032413087638535633	-0.0007068941726528654	-0.0008921665437643075	-0.0027507009044105803
11031	0.006307635459323045	-0.00587679278872307	0.0002652936845479063	-0.014356872123047343	-0.004475840989679764	0.00011067424149463766	0.000721598227555878	-0.00034886866846581277	-0.0004943830167986785	-0.0007928931629912283
11033	0.006004344846112984	-0.005998989179826777	0.00016270256971052686	-0.014096048490093238	-0.00222745382908756	-0.0007606086471929957	0.0015887048923243555	0.00019132253396874976	-0.00044268678828896955	-0.00029250395820053384
11034	0.003995911515908767	-2.5241580399800433e-05	0.0005278248915858126	-0.00011240411964452746	-0.00017601245303264977	-4.91088325894507e-05	0.001607246813925041	0.0004836758650277956	0.00026477285724079623	-0.00010629580445961695
11035	0.009420080082036163	-0.0035937800831730583	0.0016037191416843352	-0.013463641519225024	0.005850419946112018	0.0008295613189513201	-0.007462570027682808	0.000933371064879785	0.0030857250453817002	0.0017569464340641341
11036	0.00219640607868646	0.0010742540993080821	-3.140361024570255e-05	-0.0004151676212582584	0.00038654740977742184	0.00023876645769262874	0.0005144878078190375	0.00018260456665368876	-0.00015297763460274017	0.0004920284200858633
11037	0.01027788053191292	0.009091216769577195	0.0017193062104354521	0.005924828175284691	-0.008325987614025736	0.0024001921751562287	-0.006203482511022435	-0.02044386706106998	-0.01585501631340838	-0.006610663971404149
11039	0.0010068030443518298	0.00016207912551545275	2.7023890090086094e-05	-2.3537192847576235e-05	0.00025047005543012737	0.0004266993112057901	-2.283608469631792e-05	7.628625431062255e-05	0.00016639444981203494	0.00027680591418426304
1104	0.007998242660839386	-0.006259458082242509	2.7055153605386736e-05	0.015043329757586906	0.0024000255603179735	0.0014230061557833802	-0.003268978149998003	0.0024692281274763437	0.0011263304933802406	-0.002977710601344357
11040	0.0031871982064961227	0.0003645719965997805	-0.00026044580221278117	-0.0005569207331474553	0.0003921126754913497	0.0003214474737166233	0.0013093963806999568	0.00033186504261192384	-0.0009095795335061267	0.00038146931346432666
11041	0.004758086475727025	0.00029631001904798903	-0.00013114750484076917	0.00018506968191704448	0.000610293686149102	-0.001181101109694575	0.0012080270036503814	-8.780893683025772e-05	-0.0011323711089484716	0.00023775247153559771
11043	0.010437099335972332	-0.004367702784524635	-3.381514584724633e-05	-0.012701613078770792	0.0019023095064144367	-0.002034908158695229	-0.007971745292568071	-0.00096800309395412	0.0011881537446111192	0.02513334047537413
11044	0.007164225757320704	-0.013538331413956136	-0.0012494934800920605	0.0029962204841751513	-0.005371179444430442	0.00036327942332246035	0.002443239711359513	-0.0006779071344546428	-0.00042549873006958146	-0.00012123448509841216
11045	0.012943726880648218	0.0018368487993198185	0.015517504740080096	-0.011071537699684806	-0.0020967744343965006	-0.01731567681040845	0.02255792810865921	-0.0016670362063726234	-0.003536605767145452	-0.0006976882187492595
11047	0.009195962830238725	0.0015759622991328842	0.013993325903366011	-0.012032667990743491	-0.010350315399533122	0.0012368008040406701	0.003541375730638365	-6.0347069798803513e-05	-0.0009784258306113076	-0.0017405080507872184
1105	0.013069005434306002	0.010369706482881044	0.0014221787134765277	0.005893925105949784	0.011522516528365112	0.0017070841256235387	0.025961254238146443	0.021881246917556274	-0.01057434938156992	-0.009101084704081198
11051	0.009544287600927865	-0.0058540582065961175	0.0003515846967082182	-0.013587283612863498	-0.0019706775423016776	-0.000609790988285946	0.001223092188495397	0.00024702502736029594	-0.0003583477292757994	-0.0013874422265547292
11052	0.006823412426942883	0.010643139418280005	-0.013773332728010481	0.0013962160175190767	-0.0032771208145656277	-0.0007506767453068075	9.451500597547745e-05	0.00044115941267887306	0.0013509477639604135	-0.0006738375514948223
11054	0.002653556523097251	0.0007177604416600434	0.0005647135991209305	0.000553868085520672	0.005742462558969049	-0.007053424580169414	-0.00658748200676341	-0.0025798438059451228	0.021781977932492803	-0.00909596510582168
11055	0.0034521773482937773	0.010868963350164832	-0.013263088691150752	0.0007547535044984345	-0.008429812325089993	0.0012829345859396715	0.0019122406391414559	-0.00023777035923203382	0.00017469063300510915	-0.0015748034504529877
11056	0.008268361240806418	0.003556004182491446	-0.013474187445053788	-0.012682081801905202	-0.008209512782275304	0.0007466592885552433	0.0017757830782486291	-0.0014833252755470112	-0.0012552858847721857	-0.001769063843088798
11059	0.01267972840765268	0.013638045290894173	0.0017187202394010487	-0.010495833651964794	-0.013795265380782048	0.003031817710005496	0.002413850583805183	0.002767062671325622	0.00022792541040180282	0.0024462186001009815
1106	0.012706853343370106	0.009857731144119548	0.0018274252106925998	0.006595118818040962	-0.0007253499402129421	0.0023353226840899855	-0.015379938760906316	-0.018698328852605788	-0.011933238369257897	0.01769753177304881
11060	0.01339804711865289	0.0045896802023833345	0.016031970898332203	-0.011330032468448045	0.005764952207013006	-0.005638524540880713	-0.012094774824042668	0.0004999255015995741	0.02345445116075556	-0.008443323144674145
11061	0.006887144934376196	0.0054250376357458064	-0.012567031940450581	-0.012288115297602518	0.003719714256907313	0.020770701150102062	0.013143673415246141	0.0021222079925718026	0.002781562409157919	-0.002795919794873636
11062	0.004468008256126367	-0.0061189776521858325	0.0004486730204547099	0.016358623017475628	0.007454175819952989	-0.01680704454967828	0.018649719068900658	-0.0018260980964667087	-0.001540778116554664	0.0017356227964071915
11063	0.004898097304370491	0.011019597945791257	0.01352733560596035	0.002014176828224091	0.0001803926962068352	-0.007070138664066919	-0.007660887665070315	-0.0018222309755909398	0.021224886180800373	-0.008194283321371672
11064	0.017027277786951206	0.009802816561804702	0.0018168649976784861	0.0067545822906055425	0.0012400184164747627	0.02283081355415067	0.011152330155788771	0.0006251213838609673	0.0017623512272585244	0.004945663470406485
11065	0.0037754831263714663	-0.00014204187817382454	0.00027207420749532054	-0.0006681132561198141	0.00012216711649921878	0.00012629212338376115	0.0006600739924570703	-0.0001568120866966939	-0.0004772394502827232	-0.00016776506402506564
11066	0.003615314293586349	0.00970498015359117	-0.0127901148518924	0.0005210720389140694	-0.006177544511532965	0.0004981008031573685	0.0015683433221560846	-0.00015878975573170638	0.00012080601205012454	-0.0008806465637386858
11067	0.001348431381072221	0.00011306305016650063	0.0005401718504797597	0.00022795590888575519	0.000617509376360977	8.314813639564178e-05	-0.00011853465501774428	-0.0004548427702992134	-0.0006967546970807322	-0.0004818330308047051
11068	0.0015842323655343915	0.0011694108345688715	-0.0007454229573059866	-4.490065850266814e-05	0.011875408179751938	0.019625880652212813	0.010940706428276546	0.0024465994814971987	0.002611400729471218	-0.0013474898376885647
11069	0.009522697556997747	0.003926902484849127	-0.013325064024290269	-0.012042743560918502	-0.008547705046271097	0.0027352796820322273	0.00396411429057513	5.586777657190823e-05	-0.000638764958818839	-0.0011358350581385887
1107	0.012142365030901844	0.02365826117622007	0.0030561521109958526	0.003960924302834677	0.010059356005348281	-0.007826863115202849	-0.02139927966209519	-0.0006899815106516504	0.027107387850070108	0.020624296432742065
11070	0.0015671041298323072	0.00048148828408445336	0.0007674907380500309	-0.0002401134914157357	0.0031070097620932327	-0.0007836546304547751	-0.0024575232531304165	0.002230207344500068	0.00017872957925277775	0.004608636973326883
11072	0.005408018688281954	0.0014178426976017581	-0.0004394848958259721	-0.00017298963395294444	-1.0375505932862462e-05	-0.00018110699754868094	0.0024379306394147985	0.000259464280659156	3.2391128690306846e-05	-0.00015167387056415823
11073	0.015252364903917213	0.01003477022035751	0.0022153162409113414	0.005089236624931919	0.005660484955575102	0.003976057680246613	0.034591749586925326	-0.00011748096440739138	-0.0015372605006884889	-0.002535042299821056
11074	0.007915944732282264	-0.013747833587342936	0.00033241171103694277	0.00196938847152092	-0.0057377331529781085	0.0005674566961942122	0.0015052681941304133	-0.00019282502792405577	-0.0011043289094000478	-0.0020911240232814594
11075	0.00587216324178919	-0.005236706512364187	0.00033184076130822747	-0.013101989533070825	-0.001572992084313353	-0.002624698683896371	1.3332265682140732e-05	0.0004866752194038278	0.0009847789949586879	-0.0006241265683931961
11076	0.00198724198772237	0.0018156860381641675	0.0010185115673507238	0.0004586370261480424	0.006945985423763382	-0.0003586382529421429	-0.00747450696939206	-0.0203299782747626	-0.01540934032945006	-0.007014880025089383
11077	0.006583611470225713	0.0038323221068733756	0.0161350903546066	-0.012227803686765099	-0.01058890934272826	0.0006925569803883002	0.0035123719808315117	-0.0016147260302688223	-0.0015740759088020595	-0.001248310413575659
11078	0.011389262423794152	-0.0014063540398740837	0.01582145781115844	0.004394087128361863	-0.002711054880613173	0.002010633368267966	-0.005034883483021749	0.004363011306752513	-0.0006666449141142072	0.001034885420891533
11079	0.005034366080264112	-0.0075291784833826075	-0.00016193039078178973	0.015382949613924887	-0.0024764551729603863	0.0014056209500049608	0.001158606702571999	0.00024574323472983847	6.173545251815452e-05	-0.0014411405475148987
1108	0.01490055033725056	0.019978874685786456	0.0028945416955414396	-0.010893855792740334	0.015694631295691056	0.023455179410523757	-0.0032208284269354625	-0.017747231002212184	-0.008719958678893084	-0.008809909297987053
11080	0.008039973042360544	-0.00439233362562519	0.0008612943671550842	-0.013516707170339232	0.010472377230946812	0.019438148519153788	0.011578203135300058	0.0030282375135193868	0.002980371887229331	-0.0007912422671321027
11081	0.009684726566493084	0.01337475079767216	0.0015551788658344733	-0.010730522702373471	-0.011876363930416182	0.0007909993443230748	-0.002625910419470603	-9.398098678682438e-05	0.001693574404857334	0.023579536009748145
11082	0.000613641124824706	0.000636857050011116	-0.0005787004339053536	5.73186120735366e-05	0.000881150342722476	0.0008472926870731083	-3.1054223670386037e-05	0.0012468483120360806	-0.0006321683931816658	-0.0004001871861550766
11083	0.011448308664369626	0.018531535304995232	0.0030168813032553513	-0.011388365276681689	0.013042373276483516	0.02478845149927868	-9.938867663050222e-05	0.002851243751761179	0.007976886101336431	-0.004372975844345775
11085	0.010010516578063974	-0.004608179554761224	0.013085475272721058	0.0044219741121421805	-0.011850077868715668	0.0003660427936361408	0.0015537983234046693	0.0004328139603374416	0.0004415695416265505	-0.0022516333788874052
11086	0.0054479146947645765	0.0046128218883371335	0.014227929867271194	0.018462120339674735	-0.0014944858375510793	-0.003897419910163904	-0.008010983513175151	-0.003930123919183662	0.02441577020866747	-0.007061696753735754
1109	0.008976376836788213	-0.004613442703953128	-0.013455862089768678	0.0022388844045414425	-0.010767260935041368	0.0017858268959663984	0.0013005167036220927	-0.001198464110482903	-0.002302581303354534	-0.0042109355433619326
11091	0.012945794408200454	-0.003921737557736017	0.0019805105719274247	-0.014161905896776546	0.013335130716992298	0.020474557500738764	0.010870721181224365	0.0022268872835386412	0.0011988255046424313	-0.0026821845606350265
11092	0.001816213540913193	6.393017362689504e-05	1.3533030620940202e-05	-0.0004609119535981803	-0.0005496993828497761	-0.00023602881726436255	0.0011931838203061245	-9.929079645680022e-05	-4.645263920429628e-05	-0.00015707351682428915
11093	0.00347174363821309	0.003219519645049635	0.00153500151911381	0.0018904813981767364	0.01513258496269956	0.0013730499230725861	-0.015292277124206935	-0.02053976865827835	-0.014478686078792968	0.002199067304673676
11094	0.0013011978671964375	-0.0020741427506015256	-6.291427039280399e-06	0.00018538041294041446	-0.0006792982217166402	0.00012233196865187292	0.00021723306641955803	-0.0003596115419527437	-8.565531955591523e-06	0.0001784196717337595
11096	0.004025605956265221	0.01325938600063702	-0.012721567586321312	0.0011797073531761547	0.009538489794555089	-0.021751007969125716	0.011094174555558731	0.020961685544063084	-0.015204907767215626	-0.008127485892798587
11097	0.008941338512388285	-0.013028745629043631	-1.151746940017099e-05	0.002853662812670957	-0.0037455271271609842	0.001844769000266122	0.0005434845108211575	-0.000473728711108221	0.00013408196949715007	0.0038202274642466353
11098	0.007386570830757757	-0.004728559152501801	0.0009741074867148867	-0.01240198823910619	0.0016558428122407259	-0.00118695656607033	-0.00552176657482861	0.00043529783605751165	0.00029026367248280585	0.02449693270025035
11099	0.011012383941049055	-0.012290808481476612	0.002608902993681748	0.0012273572939962558	0.010570126082538508	0.02102041091822221	0.00883773980127318	0.0038786379111219248	0.003344411509121398	-0.005282664195360076
111	0.008201762509718708	0.005846978972641074	-0.012611901682240013	-0.012630205663222885	0.0012894739314899132	-0.0004239270345206655	-0.007956433745710168	-0.021314558138426438	-0.019108551679109565	-0.01116490306501318
11100	0.008026174925765453	0.013264406976209304	0.015389786655063705	0.0016519149000932592	0.013913945407973858	0.014261085302172198	0.0023627471559219985	-0.0010217981429768046	0.027113914814186558	-0.006565942768173916
11101	0.008992142942808885	0.004016659597129905	-0.013092982099052606	-0.013397320656477705	-0.00608400090297785	0.0007574712209025895	-0.003312541427421495	0.0003248732063397183	0.0012393236660685652	0.02448433759638718
11102	0.005795682982084321	-0.006564126177302472	-0.0003785531743217923	-0.013122653674125993	-0.0027354326057022604	0.00042657901700210053	0.0017875198517241894	0.00015210910065240058	-0.0004467714101500349	-0.00020479501725963748
11103	0.00982715903824075	-0.012917569701604523	-0.0004384388034792662	0.0007700382246731897	-0.003714266455793063	0.0005907068181468192	-3.16689348459441e-05	-0.0006668270069415133	-0.0003186005730793714	0.0009672742269665398
11104	0.010786205792981824	-0.010914487543901527	0.0006086743159850886	0.0029943408997561718	0.005753568351976807	0.0023688587717073544	-0.013516069276256268	-0.022046756028115958	-0.010753990007043595	-0.010979348788626959
11105	0.0037278137624422933	-0.006375829472668835	0.00041714645235195425	-0.012673141687289604	-0.0024393505475438595	-0.0007584226799048041	0.0005845773845150764	-0.0004261123120710842	0.0002954398829854487	-0.0012144151289592627
11107	0.009394242962480611	-0.01386942303292901	0.0011853219354279576	0.003004674317520654	-0.002570672767698141	6.117099618674971e-05	0.0008917054068206607	0.001107043375035635	-0.0009539363215566739	-0.0013986144913278313
11108	0.009839078676705498	-0.0022196366122022274	-0.014340533489834972	0.0039599226252351885	-0.004736063137273283	0.0020545546728058107	-0.005933892880204529	-0.022130982699721805	-0.01587348251740922	-0.010569690746546715
1111	0.010847869665442511	0.003929746841019385	0.014135047931311298	-0.0108068713494037	-0.008211207414119098	0.0009374860508715312	0.002287577055786933	0.0003165590523726235	8.21719207386442e-05	-0.00036003247662565467
11112	0.009309365689015189	-0.00409044485501639	-0.014065059265837619	0.003317276265868486	-0.011908385536121658	0.0017581029522658021	0.0028359138706719354	0.0003265077531718826	-0.0002504512910412583	-0.0033531443194445
11113	0.012525638880839327	0.009282824990482177	0.001597326563962552	0.005755128639554811	-0.004245860568399257	-0.013426869255191895	0.020317679835231108	-0.0016592665475302002	-0.0017609291484209427	0.0034199890080014997
11116	0.014130897222288174	-0.009434185856057055	0.0011114810349855426	0.003366940663017037	0.005563624016865281	-0.00583616866049859	-0.011838424184440668	-0.0030160847884537108	0.02316139626918331	-0.004582279545802798
11117	0.005737068817669935	0.0031901728075609216	-0.0010517243645385887	2.4748468893449917e-05	0.01684640933418648	0.01908976821783259	0.006077889772534713	0.0021003037147752602	0.0017051351038424717	0.002164885308898813
11118	0.01027014170725604	-0.007068124598970476	0.0157047555882424	0.0046829115409313575	-0.013629710511075005	0.001512119940068743	0.0035518499344007106	-0.0007778777234422019	-0.0002426185336108482	0.000940569668184152
11119	0.002057994780247068	-0.0007313288574520213	0.0023005846815280493	0.0009726728865934434	-0.0011926544993140522	-0.0007196295149975607	0.001142246669595168	-0.0006055616906624487	-0.0005759164442486791	0.0001552257738519515
1112	0.005213841071873069	-0.0066021872780185585	0.00019948001694836007	0.016854259494012876	-0.0014711165766430172	0.0006104563698792128	0.00015862331020818178	0.00036805049745435297	0.0023427584960735042	-0.0010556873434244447
11120	0.011300459412715774	-0.012194255079619812	0.002112026803726756	0.0029135389694185058	-0.0022149014026388246	-0.0022418980202948613	-0.0016510591284361357	-0.0012488188132355543	0.001307231238789132	0.0012821876808219623
11122	0.012828975152276656	0.01068479009679661	0.001805144670499037	0.006298590067968659	-0.0037160647245127886	-0.004055800615520229	-0.013213418826318513	0.02597774679060063	-0.013650243564815142	-0.0029454030121075707
11123	0.0027754199012941026	-0.0005944804420877092	-0.0005705105139689539	0.0006571230626393858	-0.0007033396994022321	0.0007756501177774494	0.00027011068232237503	0.00023402368242000034	0.0008775017000141713	0.0007840765745046583
11124	0.013372165768776617	0.014288214235947769	0.0019643810647925674	-0.011148862745722877	-0.013328666252782975	0.0005822599536922406	0.0013015959505379938	0.000686298944068602	0.0029029513561802255	-0.0019061239877691987
11126	0.007002095186559017	-0.01379779204414352	0.0001136366285005485	0.002076834193750579	-0.0028925456201229056	0.0005750975089522361	-0.0004542540496234792	0.0018910536433180529	-0.0006011400182831976	0.0035192010179473706
11127	0.01316785996395737	-0.0036387415931525115	-0.013757752142778114	0.0026972150273921283	-0.010426815321480312	0.002035253016681146	0.0035853542541616377	-0.000648806366201682	-0.0005460795028573652	-0.002864731862239042
11128	0.012659059127825592	-0.0017539889070739625	0.014071267089630425	0.0030677347176589925	0.006712641706198592	0.022530904168135458	0.00891686178961534	0.0010440060292465476	0.006529722515645958	-0.00579245800465916
11129	0.011519547465367827	-0.0016940026192377932	0.015655418124361737	0.005144655722922936	-0.0012608686793611449	0.0025761034518138096	-0.005432228880365115	-0.021883852305469107	-0.015111134242141907	-0.0014477568482774055
1113	0.004258490299227907	0.010380829191763438	-0.012899172380741718	0.0013379282917460138	-0.005984601380410677	0.0012006711785876444	0.0006931566124563008	-0.000719348078552233	-0.00023086909061221066	-0.0005329961109773279
11130	0.006832266520570987	-0.00024119222650117425	0.0016919875003332363	-0.0012830540399133956	0.0007284557455970585	0.0010282374653303417	-0.001004418791718391	0.0010389018872347768	4.120505554321686e-06	2.8620048503703455e-05
11131	0.007952189970510413	-0.010361919754114393	0.0018953264530165203	0.0038891537146258726	0.004369181915423854	0.0009566686352608445	-0.01341215970300274	-0.021100507979793952	-0.015199897478969712	-0.0022951609545084806
11132	0.00337684881414009	0.011575458613947296	0.014315455701137748	0.003038525683753796	0.002544832981963959	-0.0030744189523508815	-0.011084598559150814	0.02120257881627727	-0.011741885602821706	-0.006301340364097945
11133	0.009102931383811292	0.002241272079477722	0.01401400596881776	0.01892641650034402	-0.008971707904260294	0.0006054599929014048	0.003915680284795639	-0.0005451026416610043	0.0023508413521997765	-0.0005113489218313388
11135	0.0032715514290347606	0.0015021268656571064	0.0006158853755586937	-0.0004738459013492031	0.01114444628540798	-0.003289085576806055	-0.013229020426682227	0.022356064905588346	-0.010039762728197834	-0.009491187851185674
11136	0.007773798598252105	0.01566717582952355	0.0012614946120275074	0.01901381293780421	0.004183292188321878	-0.020509967818861788	0.011124636886720036	-0.0018561279844405093	0.020596715944615394	-0.011625554937390783
11137	0.009223971153993722	-0.01353188860612546	0.0001365278824931602	0.0012145831328977984	-0.004266615519394731	0.00019271591858430596	0.0019108790849692225	0.0008977196561274907	-0.0008430623931921952	-0.0008040412470965967
11138	0.010119145460059651	0.00669199152454728	0.0005561579427750009	0.005362744961534873	-0.016339466684240307	0.0017741716731220047	0.0016516101626313177	1.0608419198268829e-06	0.0018073255694721893	-0.0013013322592067475
1114	0.005454636624102003	0.01043049215143364	0.013845739972540844	0.0017237472813852852	-0.003722832144052717	0.00027930617205958815	-0.000301909741297056	-0.0002513089418001534	0.0004307291476130636	0.0017194967115327232
11140	0.017888508922246714	-0.002029589584522091	0.01368002129869559	0.0038847682908673825	-0.008231342372722378	-0.0006779221544091266	-0.000763503657027394	-0.00013186464731827874	-0.000394855427392958	0.0009681143554228602
11141	0.007498764183654995	0.014327805393844498	0.0017654392070551995	-0.01029905981733113	-0.012039561738708621	0.002860051981707126	0.0006270315176907703	0.0019404692637874149	0.0007785270317288356	-0.0039618643516659965
11142	0.0034970025766172027	0.011020453840268203	-0.012868404952080512	0.0015271945974002917	-0.004208665430375225	-0.0002963838219834085	-0.001708757238077063	-6.349549178347228e-05	0.0021273803078859484	0.00036735196320277294
11143	0.007828840623960375	0.003001088248333036	0.013906275023360313	0.0164922834176852	-0.008316620400394872	0.0023272302576472456	0.0034094002680490616	-0.0004383254621871526	0.0009542597108828742	-0.0019265767550326399
11144	0.006288106107264091	0.0016783209898810476	0.014697178527098032	0.018934008242003718	-0.010102972117046052	0.0018063936922278802	0.00359297195092216	-0.0005473818620001414	-7.3795872746029e-05	-0.0027926056316537246
11145	0.0010665055487158364	-0.0005841971822805948	-0.00023204026385072621	0.00018978744775096458	-2.2931266935147063e-05	0.00030404225428444715	0.00011954772135713022	0.00013324396985610782	5.528647797845027e-05	4.711986481669971e-05
11146	0.01015046555125133	0.0024919039806196607	0.013832122806326537	-0.011801140772849137	-0.010208521908387877	0.00043283036640751857	0.0037499322738312156	-0.0007324314548190717	0.00033894465489516624	-0.0009936296188116072
11147	0.0013230523882969	0.000910609008080157	0.00030590942486198266	0.0003495643063290842	0.00020091207310581985	-0.00021175349607980196	-0.0011738470797414205	-0.0004092833330123687	0.0014915687753128944	0.0011455075608036225
11149	0.006387680644810398	0.004806697110573074	0.015043310928700248	-0.011042300545436774	-0.004066215924792481	0.0013743867746944698	-0.005762816722589637	-0.01997595517004708	-0.014998084995741531	-0.006819139000494975
11151	0.00788402257311146	-0.00696152481609786	0.00048680457522563955	-0.012827272246883072	-0.0037438664958857667	-0.0014546587099046777	0.0012644723201187674	2.759593130246266e-05	-0.0008044309848586149	-0.0008624699576292552
11152	0.00785346193707058	0.005467769287835719	0.015088739163651462	-0.012740843367483571	0.004448089537731822	0.021185849645697613	0.01185865156000047	0.0015319679365723834	0.0015589647986890636	-0.0018937834905025507
11153	0.0022172489041736385	0.001531823829221986	0.0005603311666042398	0.0007959175081899885	0.021929352379202745	0.0029393967650869837	0.02897653503297671	0.0006653882970217141	-0.0003501013775898056	0.0007962045153138166
11154	0.008426607161282988	0.0030680502734530663	0.014363760497037848	-0.010494643241355114	-0.0067387243331253205	0.00023690206482840088	-0.00162435553163675	-0.0009943644403989696	0.0005416787339602443	0.001398598212423107
11155	0.003315947238968184	0.003377788809962486	-0.0007218472488720236	0.0030226833839677877	0.005013081831661886	-0.0025205478368554145	-0.008094298374757598	0.0005017675958816142	0.0004488855248630948	0.02600395490397744
11156	0.01003350154930559	-0.0068414160023408015	0.0008724719542840861	-0.013005888372062386	-0.0025397647637846	0.0008365787229728059	0.002010251048661319	-0.0002186507351594109	5.570391706966449e-05	-0.0006562186403163268
11157	0.0034019632680678123	0.0003205262090994225	-0.0006130710371784371	-0.0007357807145149188	-0.0006022276389809468	0.0001389769930837156	-0.00023072630785598045	-0.0002967545862043524	0.0008355921759941826	-6.715529422310212e-05
11158	0.009042173983559533	-0.014147669319841596	-0.0012842330920632024	0.0020913233014731975	-0.007024819271352706	-0.00027163343560218813	-0.0005845142755474708	0.004303553794238723	-0.0026539897373563273	-0.003597214197758827
11159	0.00950539255681414	-0.01088842008349089	9.221402041896736e-05	0.002776179615409823	-0.006916377336206309	0.0006177013365784103	0.0006883753230219792	-0.0005859533996295792	2.406847207066286e-05	0.0009246775379683343
1116	0.009922449335322431	-0.012972475071329514	-0.0004883358517852237	0.003772248584252888	0.007267759312340533	-0.010285108512210796	-0.01991421330724337	0.018576575217411916	0.01327643923045435	-0.015511516498548244
11160	0.005630947101973472	0.0007274824036690575	0.0003790666037396278	0.00023803211137196783	0.01272429376310795	0.020540615650441806	0.010413478916280762	0.0035771446688420616	0.0027839796028287698	0.00028165129572571595
11161	0.004112410898546491	0.00018102594343840457	0.0007425946448952397	-0.0009778159208961611	0.000937135993483152	0.00020372447002679533	-0.0016027503786275041	-0.00033260971247836205	0.00035949022568399603	0.0005044227498331677
11162	0.0022123716653335494	-7.90137235726587e-05	0.0009222904130170617	0.0006163472347230644	-0.0003210532677252764	0.0007218288537600981	0.0008710341889234	-0.00019296106537432863	0.000504063676339433	0.0004284276071699529
11163	0.008495818609238094	-0.0007289985590624003	0.014006129769626315	0.005690596652976034	0.0034682830079089226	-0.014642502625508126	0.014231293529489536	-0.021018364766068724	-0.01737338689956287	-0.007472436033331712
11164	0.007624324738117813	0.004776120650428266	-0.013030058780900137	-0.012174944985838897	-0.009285097716063452	0.0002666063005951275	0.002969172704694611	-0.00013024390310978278	-0.0006435580581359425	-0.0016165843906742973
11165	0.010715921016380366	-0.003035248957425537	-0.01283317093098717	0.001533916466560656	-0.011214937037811309	0.0016952003091174207	0.003854688040026025	-0.0003902374014061246	0.0009575222369773267	-0.0024325879572037277
11166	0.0006459389427490262	4.45785106038308e-05	-2.8552104745731883e-06	-0.00020038294108828307	0.0004782579175473579	-0.00042566025687145283	-1.1121301194586252e-05	0.00032263839923607994	-0.00021906424948525384	-9.623849883784399e-05
11167	0.009328342673099245	0.004256327746815715	-0.01288799493221578	-0.012853570931697847	-0.004269574528150268	0.0002848172990546771	-0.0021324994566037907	0.0018235666385012798	0.0017925011623526176	-0.0024093535435451797
11168	0.01028993600085034	-0.0037532549127417443	0.014480650016396488	0.003861082446922098	-0.007813838029737657	0.002179233097166193	-0.00035267923207767636	0.0013876609162935742	0.000774803509797183	-0.0038448911651835006
11169	0.013557224299552414	0.00890385173638843	0.0012568163208099962	0.005255927184262452	-0.008928058074012332	-0.0059889609063757685	-0.0063386296032161915	-0.0036957698773190614	0.024792466576096524	-0.011141868186947554
1117	0.003533607675495661	-0.006351853134868501	8.45469335155963e-05	0.015312452822854672	0.002849427634572922	0.0013602335650129188	-0.0007177768755268804	0.0018866743668352786	-0.0003940898631124163	0.004412044427381797
11170	0.0025740921006259564	0.00029086413469665373	-0.0001501613417675553	-0.0005549403102243071	0.0002400142880328767	0.0005921318973811651	-0.00034723649266505064	0.00020086900412299907	-2.7609842631761915e-05	0.00018293856495927617
11171	0.009228432100562891	0.0034627656640578066	-0.013578301622246628	0.015949962259171058	-0.007913538148000415	0.0013475866659150952	0.0010702134711658435	0.0010106389729131395	0.0011914061038876447	-0.002193512631577497
11172	0.00422174382665241	0.009425370642962975	-0.013708083083927961	-0.00026048129230533463	-0.005579731938919704	0.000529650736131732	0.00094532074631458	-0.00023248932893167197	0.0007392182757161663	-0.0011646866119509323
11173	0.005160063642972521	-0.004269284451277474	0.0006914744265436688	0.015520622002107281	0.017662048406940353	-0.01669238997753867	0.008954513618509845	0.00022024170082853963	-0.00460375339124052	0.0033006770215246025
11174	0.002751225335056208	-0.00700689273801122	-0.0007995606079880832	0.015689927578642324	-0.003142382881933657	0.0010734167284937412	0.001017455279927188	-0.000130718975845267	0.0003041573805923094	-0.001379573659392106
11176	0.011983955775336567	0.00761560847179502	0.00040175966461097824	0.005525496899278866	-0.017692534206357725	0.00249709502227988	0.0036245889752204805	-3.497396869857571e-05	-0.00044815037575798947	-0.0030785550325185215
11177	0.010656683322124409	-0.008257364432180033	-0.0003664066440858335	0.0038516404833906525	0.015510416211207695	-0.015138145831930485	0.0072400837228135005	-0.003097430457258461	-0.00034666297999092215	0.004305734742394937
11178	0.0032266240436619373	0.0121433357101215	-0.012972286247269933	0.0008865743095604292	-0.0010808885008924602	2.6849803375337077e-05	-0.004114059769507962	0.00016844738580996152	-0.00042130909569484373	0.002589466324066485
11179	0.005984280141539349	0.0021015240806081326	0.014271735971423952	0.017555149787837142	-0.009251732509712797	0.0014189826801550023	0.0031769670940738457	-5.93534963060023e-05	0.00012575842688953976	-0.001144479323638218
1118	0.009361433451528518	-0.003131350482783567	-0.013144281411868707	0.00415456431035342	0.002165203079092699	0.02139914130229586	0.014325134403853123	0.0026159175045452634	0.0031734967746157167	-0.0028664494709153042
11180	0.009155187942483715	0.007109114549528254	0.01600534900461943	-0.010476790734092347	0.006411354811681489	-0.005929397585171873	-0.01595014634769955	-0.022328269708833923	0.007399915642098558	-0.014815647841848252
11181	0.005706078039582157	0.0036281491135954627	-0.012629329247426876	-0.013751488834185085	-0.008059601580796431	0.0006157829509876289	0.0016472373777912945	-0.00029671403003172885	-5.758982386984487e-05	-0.0014766051361425041
11182	0.0012812066445286054	0.0008017928726199333	-0.00019812558263437491	-0.0004985300074632082	0.004543922357582712	-0.00034777859918205887	-0.003133852687811179	0.0020411674213004563	0.001103348728889496	-0.0014980874887179929
11183	0.008258343832786369	-0.013303683084118447	0.00019132683977600163	0.0020318694583767697	-0.0059222930576930755	0.0007068206760495355	0.0007477443678221001	-0.00010564632035718937	-1.84812768982562e-05	-0.0011758357754372989
11184	0.010519079918391246	-0.003967839153877907	0.014737329137394927	0.0036790510738593917	-0.01398859343472448	0.001662718936068573	0.0040770413212809714	-0.0008113828026929707	0.0005413578136970494	-0.0019206893296917528
11185	0.004842642967378866	0.0032822436187080846	0.013075841651189671	0.016660101068501153	-0.006643620873456981	0.001188118171415417	0.0010398893827758692	0.0019449815460896229	-0.00024915505507121276	0.0030656715560373688
11186	0.00480594814346433	0.00021371747306554072	9.42398787042985e-05	0.0003467366036280811	6.937806059123683e-05	3.076248746149168e-05	-0.0001273250726630427	-0.0009535163987748069	-0.0004800446061282354	0.00012528685376593345
11187	0.009110690582391015	-0.004666976706024828	0.00010859950692789378	-0.013237172710339418	0.0001794763888816447	-0.00026137932484132236	-0.002327271544940948	-0.00022638392708768055	-0.0010990085827269134	5.6099496316253096e-05
11188	0.007941440253671618	0.004917879689420589	0.015361361262490488	-0.010720327583059427	-0.00372991982853444	0.0008480369235186318	-0.004801592963811738	0.003401624190577903	0.0005925913569084858	0.00033356020437415497
11189	0.009536525672578407	-0.0030359588442647346	0.012896659704873257	0.006618364687936237	-0.007590395902164121	-0.0019914404533198297	-0.004268304775417619	0.021011388208012762	-0.011407707882246506	-0.009346192375618782
1119	0.00506381455203578	-0.0066596063189649675	0.00041564060297479276	-0.012576189428841872	2.192003952913076e-05	-0.0015459809566152113	-0.003289645407829194	0.001498668263922072	-0.0015889812562330653	0.001286173233784287
11190	0.013121208153240473	0.00613414238116123	0.016217679925595363	-0.010306787020924652	0.0018131491412164864	-0.0002501328424309342	-0.007457760122494661	0.003257398756416115	0.001210180939180245	0.0041718634097853225
11193	0.006153629299204576	0.009634637848181377	-0.01397224727712116	0.001319648422231355	-0.00540218876458688	0.0018040895993939206	0.0007804096498274536	0.0004977701699885441	0.0001970973333853596	-0.000762127289206053
11194	0.0035754765648836656	0.0020139406401244258	0.0015615794971968145	4.069075859280373e-06	0.008555558623016008	0.00024138761270791609	-0.008372025972075337	0.005021835685060275	-0.00045004426067139064	0.0035763695678140296
11196	0.00891801947734424	-0.014143216484073082	0.0002037674148967272	0.0026768159969684864	-0.00535776784498578	0.0008762802494693711	0.0011418176203126737	0.0007643028436884186	-7.549538785525355e-05	-0.002101933056692086
11197	0.00582649433361293	0.0016368317627059757	0.013785815106240358	0.01626329306754027	-0.009752892567642578	0.0009944283806299665	0.004910488885296695	-0.00031126333252365167	0.0006674695207909174	-0.002322506310576839
11198	0.016599772936258757	0.011150395525339219	0.002880807909495799	0.006447166392793812	-0.0008973355012187815	0.0044323890611337215	-0.011796000307071747	-0.021631522972846956	-0.014406555674839588	-3.745655973228765e-05
11199	0.0068761118510796615	0.006342164995088669	-0.012363979053336725	-0.01213107205550332	0.004965607090014465	-0.018117244099605027	0.012405104026959416	-0.0019797035033912213	-0.002119935811674473	0.02683160525566468
112	0.008503660950106576	-0.014671375444455865	0.0004947441493364731	0.0019104337499019342	-0.006167012722692553	0.0008384347265363908	0.0016368355719084409	0.00034103711160519685	-0.0007623097186473382	-0.002043362491570413
1120	0.002450972568219846	0.010810999977162734	-0.013661657472532448	0.00012572922479124997	-0.0049252389507062145	-2.2663870642383048e-05	0.0007014437383451223	-0.0005492366916608342	0.0012854056373057903	-0.0013870669686418492
11200	0.013246482552152739	0.006450179951910607	0.016545805876170286	-0.011550217816696386	0.006129143592162629	-0.008307393498397594	-0.016910732770614383	-0.003778854217976372	0.02477158703604281	0.01955451329016341
11201	0.003780613720705317	0.008904203026324331	0.014403795835381239	0.0027432721701385436	-0.0068497093003742114	0.0010149866910157813	0.0020777240740004555	0.00023662539551082	0.0014625651572037497	-0.0017280177137093747
11202	0.009845478721506875	-0.0038263867168066325	0.014314737664691357	0.0036765532755183208	-0.010140110921735768	0.001729129809857892	0.0004159549366458833	-0.0005492409733379573	-0.0031497101514433756	0.0002531084431287524
1121	0.012436987481062095	0.016651851906834884	0.0022420746077521873	-0.01250521058443741	-0.0001462873427185842	0.021697656214328793	0.012475485285107439	0.005187650932805005	0.002989030045538347	0.0019103548117791016
11211	0.007050647818406327	0.011752986069839516	-0.01406821539731969	0.0008142107211910544	-0.0034738152999538854	-0.00010431065135259578	-0.002081790253217817	0.0021799364628447885	9.258506232359649e-05	0.000992345705358239
11212	0.004268157007505746	-0.0011447191529608057	0.00035517089753544037	-0.0006354934134465444	0.002479242274308111	-0.0004939164255785671	-0.0027738521854833126	0.0008643619536372291	-0.0006873362375903248	0.002971974082581994
11213	0.0025084010019413307	-0.0011065320864934699	0.0009044375945399927	-0.001057798454157832	-0.0006197856350353155	8.76897813883296e-05	-0.0001423557256105109	-0.00019034260853774008	0.0002595504308544957	-0.00019795344528207324
11214	0.012451947062085189	0.0014005574958673335	-0.01158333232220639	0.005853852419957208	0.0015473550424933617	-0.0010732279666130211	-0.012293764377529114	-0.00030702489702971145	0.0009549448066245512	0.032246648389108346
11215	0.011610193852155415	0.01700870469002239	0.0027976322344924094	-0.01161152683121549	-0.004222759370262474	-0.004155464168907916	-0.010857964648097497	-0.0039942850103486804	0.022183575087188077	-0.007150057176869611
11216	0.006757262556997363	0.00526690486063349	-0.013650107385462481	0.016500353202237694	-0.0014840031735337098	0.0020166445678733683	-0.006336115929401555	-0.0012021049490053494	0.005337895802229147	-0.00298365304186437
11217	0.003572166561636105	0.0005948094576164742	-0.0002913055282872988	-6.549025989208443e-05	-8.242463040707085e-05	4.8332194273836504e-05	2.1073334182275588e-05	0.00027676707815780724	0.0006701998312235663	-7.108682614696492e-05
11218	0.008801533505456226	-0.004650832832170618	0.001355644009269722	-0.012374188817831918	0.0028113124104120406	-0.0012800776729278206	-0.005542619059912992	-0.0014221807157102763	-0.002755646974986251	0.0031729718370979497
11219	0.0029055164721846732	0.009536764588797314	0.015009677540685853	0.0012379357744784073	-0.007693903375884726	0.00108952346890751	0.001996885495563955	0.0001974834416858114	0.00019265015318299842	-0.0010784524832653818
1122	0.011315279325371942	0.006813728525966883	-0.00010213614875409173	0.003581459789999052	-0.018299125802539135	0.0019796579133082954	0.005246948371017319	-0.0006938287478566195	-0.0006698947018376958	-0.0030993391124721757
11221	0.009162833105441	-0.011282087304177901	0.0008459732738140223	0.0035943086323380635	0.0043327213413116615	-0.004680454425548782	-0.01112902984003017	0.020477999758915406	-0.013398895879755785	-0.007048144672454305
11222	0.005689458129161291	-0.006646115946219576	6.868040604376012e-05	-0.013842347967023771	-0.0029807810175350026	-0.00023716775157174545	0.0004961041401408184	-0.0004695330095426492	-0.0007047473367023867	-0.001389320251707957
11224	0.00468856124665928	0.0002622162318956407	-0.00016191113875263489	-0.0007329021753751156	0.0006773160904175983	-8.954179974068725e-05	-0.0006201088282378188	0.0008421381454504925	-0.00020335351649417553	-0.0005721105603431624
11226	0.00895845632908483	0.004180930667644627	0.0144279325440839	-0.010317436066884907	0.004742383459694367	0.020058578642961806	0.01234042750775191	0.004728976536700316	0.00198408917777684	-0.0014213095486117122
11227	0.00920350818679463	-0.009420074297291595	-0.0017398976689194468	0.0021667538910956586	0.007831361369826532	-0.007390877232308917	-0.014741863394182387	-0.0022122095273316867	0.020824073566432583	-0.0037369555004351097
11228	0.00744270454441396	-0.006202760803025954	0.000740755311412764	-0.012805585378359293	-0.002851828117415587	-0.0005216247854198219	-0.0001756956676556984	-0.0008338135342404513	-0.0012993738115991342	0.00028835624140193656
1123	0.007318990677304093	0.006052763177771026	-0.011244865218831222	-0.013094514016651843	-0.005226209872707784	0.0008248454233590075	-0.0013189495740014287	-0.0005108688082905182	-0.00048640499026486616	0.0007086643759277093
11230	0.0028900185013888942	-0.0019383697682518583	-0.00013376202635840466	-0.0002636210264498474	-0.0001749778883519576	-0.00011759833513655393	0.00035539334468798667	0.0001912071749795207	0.00037493149513837844	-0.0005124776855671778
11231	0.011316317127778178	-0.0009214188127977373	0.014539448566143299	0.005844393348727009	-0.0007482979132886514	-0.0146748021165173	0.02048282599641547	-0.0018758336281544227	-0.00200626517088715	0.0035553579193733946
11232	0.00809321160826534	0.005141547139547003	0.014722095907466023	-0.010188472557203693	-0.007354693608800517	1.472220136614876e-06	-0.0015233380100834395	3.978792355915547e-05	0.003199868525110322	0.0020276183600761457
11234	0.003615915246329467	0.003780673164104042	0.0013061551842661534	0.0012452987008818171	0.015346405926933614	-0.011118704728223358	-0.018211726443807797	0.018544423563814205	0.0100794063443633	-0.01723986888487801
11235	0.012216354803206781	-0.0029646238142154763	0.013995432806721966	0.004358770851013936	-0.006314385792300125	-0.001484192687202869	-0.0041986356565624616	0.021136124848415518	-0.011650173366431222	-0.00990992881235659
11236	0.012159189685695489	0.007873956618187329	0.001882409040982535	0.0074679388984158265	-0.007720849043957006	-0.014132712623691115	0.02407100318307041	-0.0010620387504706658	-0.0017055425329529097	0.00029840439829835583
11237	0.0014839832482576403	0.0005547053257382592	-0.0015662695420648092	-0.0018912034320482294	0.0005842323751396723	-0.002291240063364702	0.0020259361548453465	-4.4829682395650844e-05	-0.00036053216948403536	0.0004318934090720101
11238	0.0012314532715987604	0.00044577010769556835	0.0005992900460630517	-0.0001965735596923051	0.004318005762561016	0.00042674853797629276	-0.005036972972662032	0.0018618503364347526	0.0011455312707374507	-0.0011428960079364044
112398	0.0024086531142824786	-0.0004798413420233034	-0.00016253112634165794	-0.0001230622367120943	0.0011121817950408748	-0.0007139448718790883	-0.00020492401252473322	-0.0001744080766901089	-0.00030046032981507267	-0.00039692584973266554
112399	0.011458536331511728	0.0027056496305945354	-0.0008391200674526319	-0.00013546850944162978	0.0018043044576249799	0.00015555172414393988	0.0008616128626043414	-0.0003868402919563473	-0.0012412809624055884	-0.0004097808820752026
1124	0.005192074211201402	-0.0064439519173616604	0.000451348293946235	-0.01349493997484489	-0.002793669866473351	0.0006634814340425619	0.00042519274688494215	-0.0006187137711562128	-0.000765664421650753	-0.00045114078552547425
11240	0.006940123949299019	-0.011210734428526764	0.0006148655148878249	0.0027105236736920868	0.005335678425429924	-0.0023066161568109198	-0.011895753994307473	0.01900847469862649	-0.007836818386772337	-0.011716595992593191
112401	0.0020000499142387588	-4.650128530682612e-05	3.674484155057863e-05	-0.001080576800047969	0.0005149050418144977	0.00047762718890979314	-0.0005049309579864978	-0.0002071372130048906	4.059938865969012e-05	-0.00030518792498823645
11243	0.005677145139182238	0.001216950609633485	0.0011072351257584217	-0.0014139309784401354	0.012884201225093315	0.019797708670120266	0.012393858026964582	0.003100831576307223	0.0024705091058019506	-0.0010501181977241817
11244	0.01290425969537868	-0.0023254148905710124	-0.012424770095027196	0.003709173861735637	-0.00819850423140616	-0.0006906832663080213	6.850673160332394e-05	-0.0009557548214716629	0.002588737394551729	0.0005347994690378336
112464	0.0029842313450622127	0.00012811688427664066	-2.334171545529555e-05	-5.697069429697811e-05	6.0632228853042594e-05	0.00035062507748445887	0.00046039785166865306	0.00047821511503625536	0.00018452513066469328	0.0010563653794125373
11247	0.0008378924737273701	-0.00021216393097346615	4.997713171821419e-05	2.5519781296330083e-05	0.00015571696995957257	-0.0001480306453649535	-0.0005746907838760395	-9.041803081366188e-05	0.0007209035827615559	-0.0003027835551351692
112476	0.0016093962889239327	0.001044468724142819	-0.0009202302796236537	0.000208452303134465	0.0025516953805970297	-0.0007245421119793247	-0.004546657613379791	0.0012618572119337643	-0.0005235502432094608	0.003191395044736691
112479	0.008630049284997656	-0.0048027969832556555	0.014108547664657722	0.0046975118671635585	-0.01138461438478769	0.002015289285717848	0.004620816257553394	0.000162885418563402	-1.789208948221835e-05	-0.0013530825591324164
11248	0.0017499509402011978	3.573997378027557e-05	0.0004070063324838218	0.000242807742531634	-0.00018734351092576098	9.113240514620762e-05	-0.0003528105745511176	-0.0001779376105231568	0.0001887384988681361	-3.8908989841017576e-05
112483	0.005718849489328068	-0.005507824793268288	0.002127087786811209	-0.013657212308718114	0.003651776536426091	-0.007642308172802598	-0.006783255521136348	-0.0039674707997042515	0.022786922124588327	-0.00995370095564171
112487	0.004154339631480064	-0.006043208775869097	-7.959693267452034e-05	-0.013946089379798014	-0.0037555949115548855	-0.0002058170614141772	0.0011078048441105482	-0.00026202701133382723	-0.0006983789131389623	-0.0009424225058247861
11249	0.006192737558271086	0.01352633229386625	-0.012902522354323029	-0.00018523030693823	-0.001650671315816444	-0.001285380922416771	0.0008454194882711232	-0.000574526293448293	0.003732215881998504	-0.00013279749235169447
112495	0.009122728537743608	-0.00480249591837995	0.013466344888717691	0.00531367342104185	-0.012793469648736715	0.0017117095289247409	0.004889467979002931	-0.00020080027818214792	-0.0003009048928276694	-0.0027004003042135293
11250	0.0008231081874828876	0.00020816786114963363	0.00027205262403650964	-0.00010581100097977352	2.142223293340092e-05	-0.00041099002904590855	0.0001409931087634529	-8.965675221600774e-05	-3.8011504460234116e-05	0.00027467331260303327
11251	0.0017298438339661622	0.0013139111673662017	-0.0012150349575545114	0.00017636588135196368	0.012301323882962	0.02034812919246668	0.011065719040270617	0.0028347308155107867	0.0032005193040737395	-0.0014941940947440133
11252	0.007087402486093596	-0.006968784540992781	-0.0004474895943643513	0.01739540478643986	0.0015221413685749142	-0.0013770934139759048	-0.003274353003829399	-8.72797699255989e-05	0.0020135878879239846	0.0014347134380119947
11253	0.00918158423920377	-0.002902485847796051	0.014713245548715736	0.004361534043469146	-0.007138766749634577	-0.00480911895787324	-0.002760848002895187	-0.0022673923271664537	0.021346764014675616	-0.012330217405769426
11255	0.0031497753427407156	0.008505651711950654	0.014482260523404877	0.0024142608827786146	-0.004935472021374559	0.0023909087797782023	-0.002698014550257447	-0.0011882896714503443	0.001959101680723757	0.0021849726139585124
11257	0.0009825113776485627	-0.0007001436831353699	-5.9941106897697184e-05	-3.0981847256458997e-06	-0.0003528471593435367	7.569140519059243e-05	-3.356236126600352e-05	0.00015740197949861445	-3.9041866848026846e-05	-2.9815918540162763e-05
112574	0.004474765578167956	0.010210464609261003	-0.01239957316209112	0.0009820989510744172	-0.006413724003774958	0.0009581079097229374	0.0014010014602923756	9.478789559703176e-05	0.00014065105514849183	-0.0010962383964096566
11258	0.00616882952611551	-0.007201300893661491	-0.0007476785292933668	0.016161378666171268	-0.0013910334670853529	0.00025036053090680136	0.000404787967107869	-0.001222352118007639	0.001034479404383394	-0.0008027989309191788
11259	0.008952508355148723	-0.001273447468337845	-0.011948251878827936	0.0031525406784788774	0.002912191640342755	0.021037474676095767	0.013488148923543726	0.0023979357141708326	0.003048446272890246	0.0011055950261643314
112597	0.001299319390997992	0.0005362419986074636	-0.0006340614310088654	0.0004752109121811173	-2.7472267527682398e-05	0.00037805031548465717	0.00024312833194224713	9.674012440897109e-05	-0.000158194556356648	-0.00015234725999720882
11260	0.010657545015342726	-0.011838152946984076	0.0007193205200144946	0.003079788420326683	0.0067450316208151305	-0.016510350974820637	0.0180132363962024	-0.0025779364071183016	-0.0032536450950593366	0.00042419731058618195
112609	0.01179937359297479	-0.013217235042630827	0.0009555612255896902	0.0032845470684637512	-0.004608387644767985	0.0017153669314967925	0.0005131222323937275	-0.0005047741585998777	-5.0136077320818795e-06	0.0010288775404667183
11261	0.010447307096854205	-0.012366811507484815	0.0004048185573380292	0.0035265429282673464	0.010942027617305295	0.019254301378074903	0.008930838675357086	0.002417316849827828	0.0013492357716911529	0.0008490096775431707
112611	0.0013003842397328322	0.0020119922412930712	0.0014908060913534614	0.0002053794076731157	0.007844479693682764	0.00019039591534726264	-0.009302110306770212	-0.018911943591040207	-0.015090815082417209	-0.006727394445890821
11262	0.008426443052160048	-0.0009991632534897571	-0.01273927192870642	0.004225400971984646	-0.002643557874635445	0.0022579385867492908	-0.008839127973884675	-0.02123500694016023	-0.012902263036953356	-0.0056808213984034595
11264	0.0005867072711126138	0.00016814212620741662	9.636976041575936e-05	-0.00014505648481412368	0.001035872351639296	-0.0008866109672166182	-0.0003720898258479768	-0.00038192551672009605	0.00026273287200876284	0.00025955751361982397
11266	0.009758042837466268	-0.01372215871190866	0.0005538930994247476	0.0022422791655283066	-0.005376428942933113	0.00047875749435945567	-0.0005147956048623669	0.0012135525534681336	-0.0011587287280235567	-0.0025338372646668645
11267	0.00918880294325711	0.01207337757937928	0.00020080265580607254	0.018965270346252824	-0.01635164544764536	0.0028429675978360117	0.0040264017471920675	0.0004882374189070551	0.000912173399672636	-0.0024045579720799806
11269	0.013082858831412714	-0.013102266124443143	0.0013766226844985179	0.0031254416589486475	-0.0024923765425402026	0.00010054571340232489	-0.005200288582229726	0.0004166188110120414	0.0005648735348751335	0.022866065911668006
11270	0.0016165941922875317	0.0011121246563908357	-0.0009407916481098376	0.0003841234550345739	-0.0003975432927731311	0.00015186751665143157	-0.0005411356556201224	4.9352559135832006e-05	-0.00037776220671619025	-0.0006464083498493578
112714	0.011111119615274473	-0.0001979948269028415	-0.012240263780498428	0.003219949397564601	0.012247195700346465	0.018548492498731913	0.0004584257288093033	0.026210260870655172	-0.006805712898940494	-0.013217036647936444
11272	0.005326088692007119	-0.006022739555243655	0.0003856805458055458	-0.014120789070536922	-0.0027519482569850757	8.5986469283135e-05	0.00021467789962996295	-0.00041318679322156684	0.001045215834711015	-0.001087573269998249
112724	0.0022351555450620536	-0.00046511739215891057	0.00011859101399025808	-0.0008589230376943574	0.0014736771076471515	1.3802603614292766e-05	-0.0011934264212067284	0.0012726987615680099	-0.00012356840889809643	0.00012889673018084662
11273	0.011629120920157448	-0.002628632544238793	0.014767707277696074	0.005001396143443672	0.00046246778609881017	-0.01483600406753423	0.021439381233434848	-0.0009198789538395532	-0.0038504547646477953	0.004736405339645954
11274	0.0029154712901777614	7.545448222221707e-05	0.0005195945395202425	-0.00027493598092660646	0.0008016594584304071	-0.0006924958438395721	-9.231594708689418e-05	-0.0004015747896698438	-0.0009984474290465955	0.00019182651684648887
112744	0.004074525579225826	-0.007837153168143415	-0.0005063485295178054	0.01834878187113065	0.002666364397945503	0.001694169141797441	-0.0051455471823237155	-0.0007939172234262348	0.004339933234720294	-0.0033945120586181803
11275	0.011902461269609515	-0.012344858106470815	0.00016933739147181206	0.003590677920073429	0.004578505487165893	-0.016218971163817753	0.0190490269598197	-0.0014509897077724734	-0.0019068093391376162	0.00032288077986126037
112752	0.007288258686339	-0.004778161502976737	7.529137334846935e-05	-0.012288354095231609	-0.004005513673564175	-0.00027942813339842064	-0.00013638133401565786	-0.0007255364748655142	-0.003029283200644954	-0.0012568734810055942
112755	0.005836422379132034	0.01067276027800802	0.014697965895546611	0.0032639150219304952	-0.0068650648714526944	-0.000607427338038711	0.0035016040919533	0.0010541222034815493	-0.0005876623904436967	0.0008757709890819647
11276	0.011747291445216246	-0.0007888976454072994	0.016554118292700114	0.004387142065729905	0.003522004843991683	-0.0037067036381507293	-0.019095243431633678	0.023452077668495885	-0.008603974857960738	0.01585614110405489
11277	0.002180664804304295	-9.194564543588352e-05	0.0007712382453228879	4.695690229285259e-05	0.0011284569439873422	-0.00029480913894634335	-0.0006107153629993662	-0.00015925829114277597	0.00015376008945232282	0.0006469440816498927
112770	0.0050378332038900206	0.0008575660093670963	9.885588473272147e-05	0.0003489956066845794	0.0022589499155963207	-0.0004745664181170915	-0.0015894254154057016	-0.0004938357685016801	-9.521695337777304e-05	0.0032610917440315957
11278	0.005041408306805964	-0.006040084329419838	0.0010809322930695165	-0.011960619398089872	0.00015466449418294415	-0.0010708386421830105	-0.0057655793987639705	-1.2654612352482893e-05	0.000519208818223055	0.024262964613063813
11279	0.005441271275034556	-0.005106952105915158	0.0013007268673416467	-0.013182466097037115	-0.002152469691896039	-0.000589600954480537	0.0002997759608394909	0.00018744628056702387	-0.0005721381738944234	-0.000997996687833475
1128	0.002918065435368261	0.010818686774821945	0.014591174043888893	0.001616853191648157	-0.0025082626628808308	-0.0003414848895097849	-0.0005778363393526272	0.0019286746747703397	0.0010423233856620368	0.0039092379179924055
112802	0.007588853407218018	-0.012831069279104778	0.0007158618931076307	0.0023324861280420058	-0.0006366190158395251	0.0012555054140294805	-0.0026484201124892305	0.0015315766583920483	-9.436893595498936e-05	-0.002624562268760869
112812	0.0014437063638891004	5.767738726651384e-05	0.00011982999179643196	-0.0009265922527078726	9.526281954682515e-05	-0.0011775790932788991	0.00023571735464491216	-0.00016522575777309502	0.001008488411757921	-0.0005265834417587313
112817	0.007830642374706067	-0.016147204957096997	-0.00010095376908090232	0.0033566657965256024	-0.00695712460570627	0.0008794217289379442	0.001515725500897697	-8.545535371983206e-05	-0.0005490701585456947	-0.0016721192099261727
11282	0.003392777246514316	0.008457285935440434	0.0132480510521008	0.0014178629480197929	-0.007211378550941253	0.0016398281287630248	0.0030051990867101526	-7.334093030353391e-05	0.0001876543210855553	-0.0008105295475612105
11283	0.0043252157407861706	-0.003610463502320433	-0.00028904209499997256	-0.013310520610276428	-0.0009856540764926188	0.00028712861395416224	-0.0016009389789349905	-0.003481988142625313	-0.0036428362160247844	-0.0022860677330696763
11284	0.007268763934903464	-0.005485100784115066	0.0001375542701441182	0.015706045487850463	0.002701241982199295	-0.0007976955551249535	-0.0044015284208526	0.0004556022051094628	-0.00014425563006865242	0.002663621516699826
112840	0.0019387658861184523	2.3752718511124105e-05	-0.0007907483864639509	-4.905112475087778e-05	9.799599887026311e-05	0.0009796413236526351	-0.0001803910164271141	0.0011588004188059881	-0.0003098592535681922	4.754109007847473e-05
112849	0.0032820977743864593	0.0014328769819368726	0.00039761613175792645	0.00039179855251966224	0.007681102101110184	-0.0007239032524054964	-0.011376757189042144	-0.0011950318842832734	0.005188381543186446	0.0280569774226158
11285	0.004574680036817336	0.010843627750987104	-0.012775341625282415	0.0005868317364537151	-0.006330871257286675	0.0006742942076329719	0.001099456053118907	-0.000100447806001677	0.0008805772080454279	-0.0010335269409671834
112858	0.006091700078717851	-0.0004222603920128525	0.0015107275247126372	-0.0009207291354835703	-0.0003587449386521341	0.00024233097488365673	0.00018059859657057557	-0.0006074746174901057	0.00021283613214533937	-0.000597058107520862
112869	0.010128014034092253	-0.005982630494644977	-0.0002697627895935824	-0.013344759610785437	-0.0019900415928168773	-0.0003989256297361615	0.000526382011135115	-0.0006613183865553709	0.0004012066124058784	-0.0007769283206822709
112885	0.0003562250014104716	0.0004009471582903712	-0.0003935990877309921	6.286441528943922e-05	0.00010891537585762437	0.0004888300066454382	0.00011578047514811621	0.00019951921155260765	3.12786428024834e-05	-0.00056845156491138
1129	0.00446014156350509	0.013302005497315608	-0.013917608018372031	0.0016867547652786236	0.008806234853727427	-0.017518252289895998	0.01616109862288975	0.00018368126675978176	-0.002838603366849437	0.0029524961529743634
112936	0.007385741477103064	0.011561933785738727	-0.0129817413140989	0.002574249368006631	-0.0045889910867645475	0.00021903208676673488	0.0016962230274485237	0.0002617353685138261	0.001502241374128871	0.001528739869417776
112937	0.006387416827846246	0.004125889657185172	0.014859956737911703	-0.010906639420639793	-0.005560824205791463	-0.002804062138213259	-0.004780496908375182	0.020640571395984495	-0.011762124613492466	-0.009699468498566661
112939	0.003387221617154334	0.0008033890346743491	9.829825143540785e-05	-0.00046377926150565805	0.0009424329128698979	-5.805679000627006e-05	0.001204920806866621	-0.0008988124984638647	-0.0005701107190420679	6.686998450020902e-05
112942	0.003461115642853064	0.008830959912753657	0.01423939368726668	0.0007718296756892984	-0.007059346850978081	0.001292330537594012	0.0016843483474607405	0.0005880776819413225	0.0005179289175020053	0.0008515046534842727
112950	0.009614256723103752	-0.015102699359787808	-0.00011147227626736661	0.002337095435041609	-0.004356494404552942	-0.0005365693309821282	0.001328765924113454	0.00025562746967359095	0.0007896265083222357	-0.0008355406870097263
112970	0.0008658077442737948	-0.0004124984153682585	5.0376282551277385e-05	0.0003011124536662915	0.0011654787122399235	0.0021025575151079534	0.0011307559071895548	0.00028208457516200124	0.0005436267078938189	-0.00032088578109607766
113	0.006314534686011411	0.004888262159428976	0.01535698642751772	-0.011481645671434289	0.004041698325144503	0.020214297379745935	0.013001412817312666	0.0025697259998516504	0.0026369741217298543	-0.0015060873741179696
1130	0.017226465028364845	0.02016510407760394	0.006218900945156074	0.007249275497315015	0.04446768733654386	-0.005964449645166001	-0.01609800641651902	-0.0029297824152491017	0.0033015179643415844	-0.0007030733321813152
113000	0.0008466173634020283	0.0014676752856219715	0.0005499515956822852	0.0007163297392742007	0.006482519264925317	0.0004144644064738091	-0.008271258184865507	-0.019547299924373155	-0.014595309584526305	-0.0069660346075148954
113026	0.005959184790947928	-0.005601380346108001	0.0003095030930957682	-0.012942555790305541	0.0010434935761528589	-0.0011630517866525227	-0.0025415169819425127	0.0020826518236001595	8.744491126206846e-05	0.003284216287330761
11309	0.0005071775165609672	0.00045158725240532124	8.280876055574798e-05	-7.519015100309058e-05	0.0013569289975116597	-0.0005389842545546475	-3.1413996642763344e-07	-0.0005725352168890793	0.0003179812768532745	0.0004998590955970716
113091	0.0016706457739061025	-0.0020743337696118016	0.0001835932251038028	0.0004854506293136921	0.0021108125967646387	-0.002966238337273394	0.001049004038790713	-0.0004887022775340179	0.004038193899759428	-0.002285397860550338
1131	0.009776866268756037	0.004003056870032602	-0.013683384009584009	0.016703731785878723	0.0028472317947714565	0.02249543106480633	0.013358143479494353	0.003306735054586379	0.0029594623994379926	-0.0030705218260797637
11311	0.0141664305322863	0.008635716990973473	0.0023433948448151353	0.005469992524900056	-0.009216518087798381	-0.0072264791554105786	-0.0048270733720411655	-0.0025042119934602838	0.022322404901919904	-0.007325116544817924
113115	0.006078373090121338	-0.005622484890347652	0.0005913054164002088	-0.013296629656876316	-0.002014444065621323	-8.836910357552855e-05	-0.0005479234938985562	-0.0016560280032420327	-0.00026814459538445284	-0.0005202058897630601
11313	0.0022937534458718125	-0.00027266643057843957	-0.001004913134340407	0.0001308650541713469	0.00032671401880407297	-5.632428151033312e-05	-0.0006440423138551568	-0.0004234049253865949	0.0001675757102109492	0.0009287651213386015
113130	0.008807271630275062	-0.004794145920723437	0.00013551552700368538	-0.014693535644387652	-0.001324524232352858	-0.0011249642536615837	-0.0005555982675291099	-0.0027663287656966946	-0.0007391528307998523	-0.0004997780915238264
11314	0.002648421662917748	0.009833153709847447	0.013647513834502762	0.0011764685376143337	-0.0049811384269906065	0.0010890322323321598	-0.0010933267955366588	-0.000921209713091222	0.0007867826583462892	0.00320384828849592
113146	0.013472380565981172	0.004935710657020432	0.015731206487088048	0.006117081649667412	0.03153202972792612	0.019790602351355647	-0.019715984729366323	0.003678294151655455	0.008112597520476243	0.0353844489303573
11315	0.005254842456946398	0.00034371222477615784	0.00038286594623939974	-2.6934598122583478e-05	3.988754115914915e-05	-0.0002788699414038708	0.00023662113669333724	-0.0005592301541252641	-0.0008323384577254144	0.0002509495677481228
113157	0.00031856426476376215	-6.0571477038963344e-05	0.0002237148512287745	7.13697418341072e-05	-1.1569027674934492e-05	-0.00022982489172608132	0.0003404613625367992	-9.826819409204059e-06	-3.3492026948294776e-05	2.2313911926970333e-05
11316	0.006440659587833669	-0.006658567298047093	-0.0004041024067080239	0.015194801775671717	-0.0009259590172564804	0.0003973075192594336	0.00027950086438551506	0.0010676686561525988	0.000183088207461173	-0.0008964854513075958
11317	0.00260795541752323	0.010714279312968637	-0.012899752807394086	0.001475785525136498	-0.0036922706004437343	0.0006111515811932137	0.0006017493970518204	0.0003984710840201479	0.0003586929121166403	0.0024803921224752835
113174	0.007797207771461599	-0.006037811461206796	0.001451130764096203	-0.0133394161878445	-0.0023972198867354515	-0.0005323061533073346	0.00014469505308215938	-0.0001377434891494275	0.0004927966799774336	-0.0010684401608385971
113178	0.0012260941620546846	-0.0002604419195464486	9.420856138104941e-05	0.00016606477313837174	0.00038358249212011624	-0.00028334976826153643	0.0005294446746966762	-0.00014977481617969767	-0.00012614964914803547	0.00023534603774267237
113179	0.001992192332664967	-0.0028849020659613466	0.00030807861713307987	-4.8954193608037946e-05	-0.00023463700551302176	0.0011437002295213	0.00019841008198325105	-4.962552236977166e-05	-0.00013128747394345526	-0.0006670705823673883
113189	0.0016571220879771221	0.00072692528236036	-0.0005491998751648187	0.00093430429466313	3.2463914611125184e-06	-0.0002594145311961797	-0.0005009219378838437	-0.0010402806428918563	-0.0008753611750509833	0.0004284025307649328
11319	0.010572250829991544	-0.013338050641502687	0.0005186240856385848	0.0023677750289168562	-0.0015259622015465397	0.0003224707218192843	-0.0023231911897334517	0.0005246244225615032	-0.0018977594439658191	0.0021407753362514955
1132	0.008807319136225109	-0.0054033980043721105	0.0012454495191734998	-0.014579321716884593	0.0023700797804817116	0.001017722890690846	-0.004068048486398481	-0.001195309151329074	0.0037079586537873744	-0.002812838378305679
11320	0.0062607903073295165	0.004493700870320419	0.015148490361891368	-0.010635121648590528	0.0030305181363135822	-0.01653199431161436	0.01916300422150283	0.002536113961232707	-0.004620762362327385	0.0047196147237741825
113201	0.0013806968793796696	-0.0010057560096742109	-0.0003037227065535013	0.0011042777805187031	-0.0004179094081051281	0.0004465466875274105	3.0088433564855158e-05	0.00014822850900229689	0.00020318799874528333	-0.0005411762586690848
11321	0.010277035434068911	-0.014169510374668189	0.0009676697198066776	0.0015969109259511315	-0.005921869100129632	0.000551494340761092	0.0016225544871051013	-0.00015815884978063075	0.00036133572681259455	-0.0014441320871837278
11322	0.00605224796994755	0.0035458994447131924	0.013820616629470883	-0.012615719481593485	-0.008399806840759326	0.002833802443701685	0.003752325768430147	-0.00031613233472466845	0.00032754583917131024	-0.0020620583844843357
113220	0.0011971972520164046	0.0005777054793405115	0.00013750330496350915	5.128297548634882e-06	0.004854054091495323	0.0012012172011200129	-0.005517587629098195	-0.0012873542184003708	0.0036486455027444986	-0.002232458921837856
113235	0.004172687469834282	0.0205272599148756	0.0009266752750978433	0.0031248019941863612	-0.01084867847361709	0.0006843743300243588	5.1842348548598853e-05	0.0006379775808159401	0.0006066379831992502	-0.00040991058727678426
113246	0.0015194403980502559	0.0008301971534456296	-0.0009197718869529582	0.000924753921538667	0.00011394046051737836	-6.341160355877561e-05	0.00018134114207638596	-0.0004798190979455	0.0007320715576034866	-4.287075663056417e-05
11325	0.012666356637927615	0.0013337979952628017	-0.01223354340161411	0.004986408421296419	0.010150077283373433	-0.018949275304289116	0.0076256278976605234	-0.0007931872736183422	-0.0004200275891042309	0.03613121490082196
113251	0.011644312245237688	0.00859794235860965	0.0009695184402241031	0.0055995558641046385	-0.007117832554233296	-0.01426352623251234	0.023063227512799697	-0.0014112015268746365	-0.0028971124924057888	-0.002179592135343794
11326	0.009916189555750842	-0.006425703176534381	0.0008688198875062964	-0.013756360681039526	0.00022855512316557287	-0.0012693614023495644	-0.004016385144945993	3.653013573253383e-05	0.001032817099829512	0.0021870384889607596
113263	0.00870870850202379	-0.011980036094964572	-0.0001444403022584975	0.0027362457628781643	0.0011619302868094946	-0.007134110165531296	-0.007222813238301418	-0.0034187690691559925	0.024840033515621314	-0.011846539083769939
113277	0.003973945265735015	-0.0069123623650474714	0.0004496207378647556	-0.013723551044032433	-0.003426018551237594	-0.00015488226773371222	0.0010929651823502419	-0.00034685594154164985	-0.0007041428081806247	-0.0008742731150605568
11328	0.009953754646823952	-0.012613618196907263	-0.00033883184421873306	0.0026367064374530624	-0.002813859884189385	0.001915493273474381	0.0013743909911802668	1.5073570207124508e-05	-0.0003928167647601414	0.002027473641556776
11329	0.010547231976732173	-0.011355837635237068	0.0013920909955831356	0.0035263024889464595	0.003409330283640868	0.0010622247707792539	-0.0029229014653452947	-0.0007509745178373281	-0.0019049437070894598	0.005584602289585819
1133	0.0005293393273699109	0.0014194877799794893	9.883269626163134e-05	0.0002308020131035443	0.0006236181051797885	-0.0014335872230325842	0.00031240642934725457	0.0009789904443705312	0.0005612654196744992	-0.0009534315047501259
11330	0.0013650338459071944	0.00108803875893319	0.0008676876932309587	0.0008331135738507607	0.0034952581353785905	-0.0018449524653249576	-0.003069579534654138	0.0015889383438373063	-0.0005695148907041778	0.0024809502162445596
11331	0.008747634091765806	-0.0069032667097784885	0.00010573185643534725	0.015879635918873265	-0.0016796593744833276	0.000908903462480446	0.0012137702680821692	-1.0357753923297462e-05	0.0003618141359447771	-0.0020208214288590662
11332	0.005627174443432406	-0.008511649171710501	-0.00019207916261333466	0.015366675401719656	-0.0016575011450769654	0.0003650926788570062	0.0009709694197874149	0.00025441892236737103	0.0014339938633533794	-0.0014888476653914077
11333	0.00810262492979753	-0.012747664587056895	-0.00014779614761166598	0.003136753513511147	-0.001925155686311903	-0.0004734680399177942	-0.0012854584147285197	-0.0005606878014724245	-0.0018564140534109994	0.0008352781551947265
11334	0.0034049060011507	0.009705033422850765	0.013076880653897465	0.003394267698573726	-0.008059149920882113	0.0005453149034890912	0.0029958458333032225	0.0008938479853852276	-2.4915159357161284e-05	-0.0011226497319913654
11335	0.01206608944923395	-0.0037959733537549804	0.0015018245952477314	-0.015007183115034307	-0.002152994960600692	-0.0014567005324699663	0.0017384823442290439	-0.0007471852408049127	-0.00041798287345707485	-0.0013506527456578045
11336	0.007886006700319957	-0.0036518814800589835	0.0013867168465039564	0.01695977125593273	0.010024646663929337	-0.0027340808796533626	-0.015628515089665864	0.002077650104527889	-0.026025816168125396	-0.01625446425386826
11337	0.011180467807787673	-0.0006791564731470291	0.0004705367841026091	-0.0014118753395253154	0.00019380172253833752	0.0009790208299072746	0.0005437968443589015	-0.00015278085328013775	0.0007337997814197783	-0.0008165497619431599
11338	0.01208556006768171	-0.009156325901980563	0.00010970903938553733	0.015285016490321279	-0.001053020969173217	0.0013007723833711523	0.00023518306556976186	-0.0002693556641737085	0.00010427631264066213	-0.00022509776729892037
11339	0.0074473978851940575	-0.006494162839127529	0.0008366632439080064	-0.013329304998333982	-0.002810658901028055	0.0004357116096008223	0.000921183996099953	-0.0003377052317792963	-0.0003264682368218569	-0.0003254094167392924
1134	0.009157638240202739	-0.01310020255931475	0.0024456346200241504	0.009243999601594126	-0.0007057195836351965	0.0010358509739055901	-0.00887780996631978	0.001123138471718608	0.000719999979767147	0.028390829369809252
11340	0.0076340378526364785	-0.006768525576440088	-0.0001484338041185201	0.015175472844041202	0.008962296132531942	0.020792517061643367	0.0116766349469298	0.0024155012290854845	0.0031902296968116385	-0.0010218438866961567
11341	0.0009687187371339804	-0.00028466967862327523	-0.0010944958227446606	0.00026004819293565376	0.00019471669255401858	-0.0013335621518726242	0.001264051276636102	-0.0003857274841846567	0.0001810166070854489	-0.00018153099129884076
113419	0.0007302827367603443	-0.0010364479447560306	-0.00013688466163773412	0.0023458238594786522	-2.6622911138951326e-05	0.00016534361348067311	-0.0008423055044541244	0.00010547838480579829	0.00018172771117579804	0.003756811839371361
11342	0.008751092181271791	0.004240237814794111	0.015112103655019119	-0.011750967530878322	0.0040712027625485585	0.020230254825015972	0.014113566536975784	0.002237052945436088	0.0028749600137941596	-0.0017708420936676356
11343	0.007541812320166054	0.005258980420679022	-0.01299175297206079	-0.013253613547813495	-0.006874502552183362	-0.0018533314671967404	-0.0033512813368371014	-0.0003730159131629666	0.0008201497485583896	0.02804430611272722
11344	0.004164912243807282	-0.00016516145798348866	-0.0006169310440688902	0.0002980329896889513	-0.0004070394793595313	-4.5713729073982915e-05	0.00016053304851089179	0.00043545395561134134	-2.622497267955124e-05	-4.804721731312401e-06
113444	0.0009495642743949916	0.0008302579995718417	4.853524252758064e-05	0.0002614265995410725	0.0028013028705076467	-0.0008399367087845844	-0.002475477141442129	-0.0009901030526481072	0.0009053061043034416	0.004272981020101925
11345	0.01266491744475061	0.00031093580024594273	0.00028516665733711866	4.30777979432041e-06	0.012954809996329222	0.019666642793570503	0.011716673195756757	0.0030950776073613157	0.0024275135116841894	5.2887140553586995e-05
113451	0.0021167349782889346	0.0024838241476025417	0.0012895713832806657	9.64682239098469e-05	0.0030565637997426827	-0.0012230416473530117	-0.003252115065654579	-0.0003580690538142585	-0.0003096013099040024	-0.00010294463754603931
113452	0.001609831994769681	0.0020017883324996797	4.188964186833175e-05	0.00045232592779810587	0.009976452432167285	-0.015938504992770768	0.018496876095876875	-0.0014304495761966317	-0.0026713316367368016	0.0025147794054993875
113457	0.010163181947111037	-0.002142067885199429	0.0015264683017625004	-0.012983407629320601	0.01950932665045109	0.015673536130093105	5.962509053047572e-05	0.026112764398699893	-0.008582353382761936	-0.004166800333837268
11346	0.008806539057768792	0.0012446909335333432	0.0002710000060778121	0.0014561887773187018	0.006449075760003574	-0.0030265291493501356	-0.0036909963087985924	0.0005834618585070199	-0.0004919061796146551	0.00249860691686035
1135	0.0021705865097077386	0.000154375158122713	-0.003172475791898521	-0.0010185700524283658	-0.0017332116203809065	0.0003805767457392435	-0.0003663056480467061	0.0001504653601917886	-0.00030894050080597135	0.00024008625088354916
113510	0.003104062081072008	0.003968760817641981	0.0014776075390555007	0.0002107373770162323	0.02746950566782024	0.013336740306930207	-0.006876949532481763	0.003630645695883103	0.02561208905523371	-0.008205907449960782
113540	0.0036351942999008273	-0.006319336581870841	0.000553749846318038	-0.013236172763183278	-0.002839119972196884	-0.0002818298027210833	0.0006497513077099043	-0.0003616514852128977	-0.0005813109648704565	-1.393089452668703e-05
1136	0.004604184275058642	0.0006531011364571763	-0.00048654166779475147	0.00016284700262607436	-0.0006704373844373823	-6.319505903336754e-05	0.000490325083750055	0.001198435029539165	-0.001051654811069018	-0.0004466783525876047
113612	0.000936935674392185	0.001398367050343395	0.00014902646164987866	0.0005359224516035812	0.009649317143277904	-0.01697783511036596	0.01870112026809322	-0.0016187630664922597	-0.0027361312177413767	0.0015510498109823651
113655	0.0058101139975640734	0.003773709363310447	0.015196637909827325	-0.011319533612640098	-0.008795466590844223	7.89397898538597e-05	0.0010160728714305911	-0.00015534361802699856	0.0020013588341480045	-0.0017419267183161466
113675	0.002699020596216797	0.013584684597066623	0.020769734747527545	0.0019958187159697773	-0.00990915345782053	0.0014781690217721421	0.0023718128976028454	0.0014034465834926485	-0.0003771805178485902	0.00011067704252053101
1137	0.009029979594388221	-0.012306879713380384	-0.0006399113459445558	0.002079363214342239	0.0032001127443023756	0.0008119120989814	-0.009723367717668985	-0.0174517230466933	-0.016171080234626874	-0.003480568047788901
113730	0.0022746439028264007	0.010101284436939853	0.014357131187708191	0.0022786757960144726	-0.001479419010460607	-0.002923060314150583	-0.005779360691606518	0.020828633474966742	-0.010866848830523307	-0.008758528798868381
113746	0.0002851511640279029	-3.115422173226498e-05	2.0114918358104863e-06	-4.297272710143038e-05	-0.00031426130581551097	-5.094638695560831e-06	9.404421163462603e-05	1.2343195444446922e-05	-0.0001285563496115489	-0.00029552598642787643
113763	0.00023338803543184331	-4.684484514173253e-05	8.73576329316947e-05	-1.564694443289116e-05	0.0006374409440967584	-0.0012057153701395215	0.0010167961798025575	0.00016481422022319333	-0.00028126756368636617	6.709725405151809e-05
113791	0.0008360247672183212	-0.0002976541883843045	0.00030754912254456093	0.00024654405342193936	0.0006409323527923923	-0.00046811206345176773	-0.0003012574707585342	-0.0006420438404583825	-0.00041862985645955346	0.00037119848299610475
1138	0.011634091958170695	0.005972684040029078	-0.0010222141452311997	0.004813662841842638	-0.01975284244016532	0.0028167405718926204	0.005391447992249313	0.0007373768349816606	-0.00038946998982478635	-0.0033738747732307657
113802	0.0016773301031092747	0.00039849634300829226	0.000570657827754891	-1.8910007860390944e-05	0.000278143517650258	0.00015512896001541307	-0.0004363631550851645	0.00023648307177522824	0.0002457664789610689	0.0015238379941831018
113828	0.0017304159827336502	0.0021316014637404383	0.0011066504863256272	0.0009730494687618499	0.008501917355258928	-0.005195912650717165	-0.015542519488325844	0.020119320277901823	-0.010940769062219632	0.017076249162086044
113829	0.0005053656416001725	0.0006421757388050503	0.00026842435774141897	0.00016784723497376686	0.0015247593240243732	-0.00021111358310175739	-0.0009973737294521623	0.0003297635017202096	0.00024037670783516496	0.0004695074722737914
113835	0.00775603661507267	-0.002996787061962671	-0.013035145102385655	0.0030823669799159782	-0.010545946807336509	0.001562513627103797	0.0025001683116929944	-0.00019764936813864882	-0.0005791168275207307	-0.0013704752527875616
113878	0.0046135019027855415	0.0007526625384298686	0.0004939163571587262	-0.0013029934849915147	0.012969274312150338	0.01965720307868092	0.011195758171814545	0.0016329770170799298	0.003205345505841742	0.00019513999270192656
1139	0.007329155594403113	-0.014895336782369087	0.0001400506596995149	0.002719462926272182	-0.006022249780093145	0.0003226766986818133	0.002153663531732619	-3.3397563839687456e-05	-0.000368595641162301	-0.0021400616241922304
114	0.007765764917150025	-0.009224560507124138	0.0012374557737202117	0.0038947807512317552	0.00791849925530031	0.0006431657290419537	-0.009411028519104327	-0.020900024290305876	-0.015813777780473222	-0.004864208007855198
1140	0.006494689911125651	-0.014184313110615677	-6.357280594460736e-05	0.0012004712993278234	-0.005792299420362728	0.0005206909634042982	0.0017255866890869454	-0.00017274491991398953	-0.0004145082670945575	-0.001290705738062221
114034	0.003708595491363403	-0.0004641190601885524	0.000988187930277308	-0.0003770916236206872	-0.0007350473134907617	0.00026322911611484996	-4.529369676470907e-05	-1.776774282837131e-05	0.00040149773368968833	0.0009560428288122902
114049	0.010929471071544971	-0.000864538286221051	0.015132545679611153	0.005013796082371995	0.0018039935492697359	-0.00531152747739048	-0.01236089179854441	-0.003705170284789697	0.023790195288305636	0.019901290191046736
114088	0.013089491153994326	-0.0038467136700981314	-0.013353061944637739	0.003338158428161842	-0.012163855934537992	0.001354981249676277	0.0033949581953135613	-0.00010772530926244083	-0.0007567330707035466	-0.0031471107654062742
1141	0.010646615897430487	-0.002204393845356607	-0.01254361002964482	0.004129580134360511	-0.004099303746444423	0.002165351054306465	-0.004741479489260747	0.002942398979707211	-0.0006872934313111295	0.003606016994738882
114131	0.0028659954269268668	0.0006021192003979078	-0.0038297405671181652	-0.0005354766614970526	-0.0004937384030475364	-0.0006311387965817884	-0.005970073878263236	0.00018796399029408299	0.0011552474980860202	0.025182616824916917
114132	0.0010838024308414361	0.001226783422137208	-0.00015742264738990522	-3.726799536689999e-05	0.0028273099718044334	-0.0002264805047460065	-0.0013823528227657935	-0.0006915014529408069	-0.0009470180140845877	0.0012597978301967588
1142	0.006500723136441419	-0.012907803299612757	0.0010176057779365767	0.002731335238488715	-0.0045828775589572225	0.0003550557719445853	0.0006972330551133104	-0.0008422231392293938	0.0014246326801589503	-0.0024639409227639555
114294	0.002526869015042163	0.001098691921066383	-0.00043129412346910905	-0.00019129860983571674	0.00017251948578462202	0.00024566756971580755	-0.000485417492093323	0.0010703945813018638	-0.0004316754857566716	-0.00043807420076549174
114299	0.0053893743359006725	0.011410335785382626	-0.012510467428025205	0.0016466489960467938	-0.001758422800836736	0.00046250521518816415	-0.004906467248739055	0.0005444438433923639	0.001881165916761967	0.024586594735993686
1143	0.0070230455017100905	0.0032995433506098253	-0.013117356232652352	-0.011923489771900962	-0.009769797306837176	0.000949023820466063	0.001598944273842568	-0.001597296996084189	-0.00178247095544744	-0.0015191361371672412
114327	0.007803707171787545	-0.003770830697898221	0.0013036507253162495	-0.011058429521532917	0.0049530354528212845	0.0009702984539536867	-0.007780148228562997	-0.005199760934457217	0.0037477542433476648	-0.0012454280652803254
114335	0.0022099388933161787	0.008600422196217134	0.01425378347254534	9.099621094747084e-05	-0.007816226326137331	0.001062912314749974	0.002578027104063408	-8.373444497620772e-05	-0.00010617379743878887	-0.0011291392548197872
114336	0.006089988009557038	-0.00469954068149878	0.002187529324164344	-0.012526822995109668	-0.004880887517143854	-7.67352759038784e-05	0.0009289428204515843	-0.0007403506294623534	-0.0013830041603496246	-0.0019221537219933824
1144	0.009189027982393147	-0.005872845857612185	-0.00080345215584867	0.017150891891900444	0.008955954258758567	0.020857844336353574	0.011599922696661057	0.002642341519302079	0.0033515574350984514	-0.00068305735015989
1145	0.006312365548534645	-0.00016552904131677008	0.014374725502539529	0.019441238157051437	-0.0057115357374551015	0.0027452327867635152	-0.003006110931104655	0.002738708313813161	0.0018526671284896563	0.002642489922739163
114548	0.012935635881617539	0.01740672146816489	0.002218958321317986	-0.009840711607943399	0.006204524809938502	-0.01997018799782575	0.006844869564696236	0.020887831219575655	-0.011540722894734805	-0.00934756316567848
114569	0.006161568220780247	-0.006433703680152349	0.00011518392971452201	-0.014286707267974217	-0.003292016521865828	-0.0009389116513060948	0.0009592332006412713	-0.001709936577639124	-0.002448717975346377	-0.00013003541773016965
114571	0.012594296543146874	-0.013570868194996423	0.0007578093962700942	0.002144630951043266	-0.0006490479613136774	-0.007009223413555458	-0.005708189135916985	-0.002901056207356271	0.021982901233381244	-0.011111281659629204
1146	0.007891261856851675	-0.014325360044176005	0.000123497303127547	0.0024107533938948445	-0.0047120858486979405	0.001148232917772709	0.0007149539282171108	-0.00025412976119541065	-0.00041631876147332254	0.00027250845959250715
114609	0.006553424083988681	0.010339476177823203	-0.01223771362003347	0.0010160554323519456	-0.0018239681811664677	0.0005703750454929406	-0.0016531137113645416	-0.0007801386157214913	0.00016993859929540148	-0.0020641455260055315
114625	0.006771136367795698	-0.0033360524213637004	0.0014368833046074442	-0.014037601919488768	0.0014007470628373412	-0.0007626393805409995	-0.0033501945506100635	-0.0003442667417589689	-0.00019559255967728498	0.002686233702059218
114659	0.0028045069854269774	0.011746890081997587	0.014667001644887968	0.002351579042917479	0.004743712783204886	-0.009681343275046621	-0.013301211389424963	0.018478629564100745	0.01152263396378807	-0.0174232742718355
1147	0.015324713071899157	-0.0006795142198371547	-0.012821423608073493	0.0031031735873977835	-0.005615675125753666	0.00037913469641686265	-0.0034578708346260302	0.00020160494449908897	-0.0013909604989555506	0.0012402314207087706
114757	0.0011895514669874822	0.0013995874973732267	-0.0008326390670809146	1.535813196196547e-05	0.0017471944381573065	-0.0014361686215067365	-0.0006523259781876568	-0.00018744780095316792	0.00044196667169835245	0.0002775458376436782
114769	0.004940366313828163	-0.006710079166981559	-0.00031619384142061264	-0.014979920227990001	-0.00339003404603232	-0.00046385743023994206	0.0003722419001547372	-0.0004530801427462618	0.0007950088784891526	-0.00026839578609581913
114771	0.008585826594060023	-0.018570343758188623	-8.34201687065737e-06	0.0032873388317665483	-0.005459539677103144	0.0007810137299385853	0.0012914759203932979	0.00020051737307767465	-0.0005652588075114126	-0.000716818375373179
114780	0.009306503250866825	-5.7833742512951894e-05	0.015320750966400795	0.004729736249660649	0.00901047869754725	0.019891302676719028	0.007148146174907841	0.0046031155232482855	-0.00014619584632935215	0.0065583248385816
114781	0.009753614604961028	-0.011190087443871283	0.0006096082078386715	0.0025193688428430424	0.0025476388276348036	0.0011327406791477902	-0.006259812921543773	0.00015570955823918017	0.0019560595705083684	0.0005957813860019703
114783	0.002561551027053802	0.01151444090888189	0.014886900172444002	0.002746699239434192	0.0015243915157699664	0.0012450816473088282	-0.008248968690482441	-0.01964532088790048	-0.01349681022330199	-0.005862978072128674
114784	0.009072214775368246	-0.0016522127167937193	0.01535494267975753	0.004644454566106386	-0.004841260103268453	-0.0009291806431934752	-0.001637754144065622	-0.00207812244799095	0.001345985142750383	0.007534949677799423
114785	0.002352429369049344	-0.00046534422043077354	-0.0001867023677680392	0.0008620033563409759	0.0004566007810787225	0.000496485700966949	-0.00021213954217720254	-0.0006199548536344279	0.0007816241069329512	0.0009545172584206228
114786	0.009222647087555639	0.0006341410909416555	-0.011193019392291158	0.003958170245117736	0.003024582855217045	-0.007990046864566856	-0.016830566314727024	-0.001021071788467456	0.024690369018782285	0.02094509860271728
114787	0.001947161611904409	0.00017804365243472494	-0.0005233303645926993	4.9247336506533784e-05	0.0003520471679632749	0.0002554397200459671	-0.00047653002862708645	0.0004910786581449504	-0.00035156768368292706	-0.0007105319077777
114788	0.010945404221983241	0.0060935628244514345	-0.010551696385320684	0.00500490902361372	0.023457567149008776	-0.009216656216880954	-0.041289487453556054	0.018766337600480378	0.01788352808632209	0.011987081823209293
114790	0.005575708716670557	-0.0036771611214638684	0.0005252317392673817	0.016012942409559375	0.013648934702884242	0.022034293780542565	0.007599715078299024	0.0012976800050138145	0.003521516262647846	0.002997764754078181
114791	0.010299748664295984	0.016512966089771614	0.0014291002077752887	-0.009952797627300206	-0.00777464420065772	0.0014885996634735508	-0.0027894637308199417	0.0018859148301882348	0.0006860907280141454	-0.001355743684467703
114792	0.0024798818727505886	0.0019617149734710094	-0.00012922326321892453	0.0005428805847810718	0.01185251818528729	-0.016432459935109646	0.015014811905665391	-0.0023288580953761077	-0.0015417985421285949	0.005698743700664692
114793	0.006852317813754669	0.00498584162740941	-0.01248736392212985	-0.012569584931431961	-0.007275696717592731	-8.019155805594445e-05	-0.00016017912142747586	0.0005301515239221173	1.9954233930070928e-05	-0.00033384490182776716
114794	0.006817635521444887	-0.011667982737972525	0.0008186545671984446	0.002704457353419891	0.0035655902875014254	-0.0033398163376253736	-0.008935111038382348	0.02255077781495288	-0.012473501617886951	-0.004686136063088514
114798	0.003793946301623764	0.015032141097726512	-0.012444603835672806	0.0014572847199443445	0.022356667371796302	0.003113360878127746	0.023756153541629927	0.0035228715749337095	0.0022874172673738417	-0.00011113223190116175
114799	0.009533413453594607	-0.0027023346249743702	-0.01373783331574485	0.003122222378558118	-0.00976998797289974	0.0011106795876796533	0.0028096803908824026	0.0005915596615468429	0.000872156046185752	-0.0006358732308772218
114800	0.0011835590731533536	-0.00037605020063079914	0.00029977035739062944	-0.0004449832465745945	-0.0008932828650816889	-3.6654462160742786e-05	-0.00012836489707604814	-7.524963619421098e-05	0.0009252726530138319	0.00030516462812342786
114801	0.006768149439411367	0.0037860200564541324	-0.01296373491258651	-0.012089014304644275	-0.010011649649542336	0.0006759030555631456	0.001991314360376813	-0.0012147145953085884	-0.00025541560101924424	-0.002808582516008346
114803	0.008490844180686349	-0.01049462263547323	0.0007930237485795547	0.002166325142601624	0.009776855688788395	0.020767718557880982	0.01013545889806087	0.0010636028422685417	0.0016666161505401102	-0.0015750056924267403
114804	0.00027055927337709106	3.489000056079107e-05	8.170706617026562e-05	0.00018743994503858853	0.00034009574027297877	-0.0006382812292909995	0.0003306677861893924	0.00020937493152054976	-6.756419766927788e-05	0.0002284673200463447
114805	0.010823082300598053	0.007395580394022031	0.0014048518309489845	0.005705846359425858	-0.011559322114503263	-0.00010506155174240132	-0.006386341080197908	0.0020689941453668663	0.001611172589065473	0.02496459606415041
114814	8.752605661887978e-05	1.9477611054813604e-05	4.156659244977004e-06	6.51603416635272e-06	-2.8684060443111435e-05	-1.760946340260232e-06	-1.3760467460200244e-05	4.4466894606526076e-05	-2.6135306512866313e-05	-2.503340448807683e-05
114815	0.0076474672442328785	0.016689578540916485	0.0010945665794045334	0.020755663175812088	0.006859861610454339	-0.011691774434402271	0.008762084111663779	-0.022521717745977055	-0.0130196503833688	-0.009762102054526054
114818	0.004275972421024874	0.009911948099412395	0.013531575730538448	0.001343448515684963	-0.0061593138491436794	-0.0005495897695614353	0.002344486421196983	-0.00019379623026842432	-6.151625233381995e-05	-0.0006664710508000516
114821	0.0067354166125714755	-0.0009794765775221301	0.002108069016254805	-0.011894816190433224	0.025985431490142326	-0.0044335393385538675	0.021332476808790548	-0.002980905169112524	0.023308250689396445	-0.010101366334016185
114822	0.008037363726562339	-0.004643126077883094	-0.00033296637021645013	-0.013551988627725466	0.010985294670570597	0.020355377897727078	0.01255038816218078	0.002224783629300785	0.0021682550919679675	-0.0009571619467775057
114823	0.004205796405351458	0.004287083929589703	0.0010693741396546037	-0.0005279216593569536	0.010818192028292376	-0.0028144518786234027	-0.01340007352743927	0.023926518947365655	-0.010211090582927603	-0.009235064727507281
114824	0.0039662510309035354	0.0007264565365453216	0.00010194199404042935	0.00113728037344401	0.015518662237588776	0.02037262251040286	0.007666952032848937	0.0005787708581679828	0.0037610907227643817	0.0030002015483471503
114825	0.007473641644311254	-0.012140995992761952	-0.0001879726956795846	0.0021708586797733035	-0.0019992558347689568	0.00010638510644144118	-0.005020887328924466	-0.0008005895714558395	0.0008892600542768828	0.024028363043631547
114826	0.0030447518778379075	0.01117921840911905	0.014207503413009862	0.0036131689977811844	0.005284286531643222	-0.016955177037189656	0.014262386282447031	-0.0010636650376244139	-0.0010673324241934265	0.026292898625722486
114836	0.009190922750739535	-0.011844944239926372	-0.00036617211312664385	0.002606342425021544	0.018997863388686413	0.0028848924065245194	0.03257466685510787	-0.00026047064323805847	-0.0015884522032998166	-0.0012712317182893159
114876	0.011096023928196906	-0.001254659505068277	-0.012501148319666654	0.004911230249852511	-0.0035194063879049934	0.0011404771158527456	-0.00954467070449686	-0.0015206775519488538	0.0014719611280079763	0.030756423440981312
114879	0.007541769955462574	0.0033015599713421017	0.014375968906098066	-0.011609029575526116	-0.008246217074208377	0.0011994241426167428	0.002378038026281163	-0.0004235888060834032	-0.0001356701382546394	-0.0025942179623133776
114880	0.008652311815098174	0.013668449218337025	0.0013396639777290588	-0.010222386986067726	-0.015392966861751229	0.0012951744429439392	0.00417933308897322	0.0011768790279588302	-0.0007239900423594043	-0.002356248374642709
114882	0.011102517580549288	-0.0025629138541661723	0.013919108256416797	0.004117747096056231	-0.002120470821528157	-0.015287413437984733	0.02180945186843527	-0.0007686250815421142	-0.0035934005157719838	-0.0007349632843903245
114883	0.011613981562363228	0.006625206110547964	0.0017664128344108106	0.004364507226807894	-0.019089614526527417	0.00215309436392945	0.004595169114738529	-0.00030459549720063885	0.0008598024933611599	-0.003131161964703976
114884	0.00898164020628389	0.013611594651464495	0.0014368951245303258	-0.009807991839347807	-0.015539850411190432	0.0018263003945478524	0.004101294291698974	-9.75006132331268e-05	-0.000452406309701688	-0.0015956479337588256
114885	0.006821386108575291	-0.004575168087972689	0.0018227598476861014	-0.014106264068740547	0.0052114215040753985	8.918445645444116e-05	-0.0075969583850491185	0.000983014767419401	0.003267097738435822	0.0019134934328016286
114897	0.00447165476122014	-0.006329035291732798	0.00032428792611094377	-0.013342369226059693	-0.0022303045937370355	0.0007311709234821567	0.0006718574865180457	-0.00027012297431863925	-0.00041783720933131466	0.0006659228513749604
114898	0.008138350371675264	-0.004667379817493108	-0.0006373001711390408	-0.012757603806321367	-0.0009149144856395061	-0.0018315153484535394	0.000681075963796746	-0.0001806371476819622	0.0001841711147521597	0.0015103198231707872
114899	0.009910622463209697	0.005897156698690904	-0.00030789201400860123	0.005181709048780886	-0.0191302611613892	0.0031897845337258944	0.005730845991482731	6.271351689702355e-05	0.00024409317083285721	-0.0036708156396792198
1149	0.0022470749543004303	-0.001217676071125997	-0.0005365906252039802	-0.001445180581027781	0.00030522591033787475	0.000412740915262109	-0.00037457628464362453	0.0005953192305509713	0.0005029751012368335	-0.00017999423247418
114902	0.0003320769074227886	-0.0007333174154226435	-8.61426121608991e-05	0.0010117038159847015	-0.0006692803310621641	-9.935517010643302e-05	0.00037084424983677264	4.2996992809472674e-05	0.0001581056202062911	-0.0002653268075575516
114904	0.002916444758459197	0.010728929457753451	-0.012532690021338826	-0.0001248130681940964	-0.005287011138852111	0.000796343573544308	0.0006545740989173299	-0.00048030873459743484	0.0001960552832434685	-0.0007903945236017763
114905	0.00026406498887541384	-0.0001784953687645948	-1.9001854308066434e-05	-0.00018761195884980589	9.110267425970465e-05	-0.0008353935020667555	-0.0001763598463198439	-0.0004826949799082893	0.00018340757370678882	0.00022396516026597043
114907	0.008141094668488072	-0.01372678024552462	-0.00018890126394593924	0.002712208531684696	-0.005116838608431435	0.0006378885534791502	0.0016257581515475693	-0.0003417629781983603	-0.0006065038049306825	-0.0012762424061626139
114908	0.0040666660117356914	-0.00567660526555485	-0.00023002280828568158	-0.013253553282780146	-0.0030942182430240815	-0.000502757191967721	0.00036898774189195876	-0.0004258167190445873	0.0005901259015134306	-0.0012472842085496305
114928	0.005726629050964888	0.0032885641282310273	0.000321128227456663	-9.312025998665893e-05	0.011096460901952262	-0.007295372164596017	-0.00918534376937828	-0.0033864032744103613	0.021159266571301932	-0.00914771771161639
114932	0.005034787215538665	0.0091738272576904	0.013972691625825494	0.0017858342011605928	-0.0076620460510570055	0.001633558661604468	0.0019476427207819988	-0.0011782058715689985	-0.0006281086698259463	-0.0017063113855880897
114960	0.006448473856124445	-0.013433099213709776	-0.00015148233097496018	0.0024459188698019887	-0.004478942288546312	-0.0004927556355670688	0.00345432580258364	-0.0006025665393936447	-0.00060350111892053	-0.0016555341066860378
114971	0.003995439430517572	-0.0008165591907278138	-0.00028612898099260575	-0.0012238569446413063	-0.0005332428332107453	0.0003157374405332265	-5.753337819025371e-05	-1.5721428082744553e-05	0.00020054223206269667	-0.0003802871734220903
114984	0.0025753817964957564	-0.0003770219038756503	0.0010193732521348825	-0.0009884914266906739	0.0008403591635431258	0.00014283258532954345	0.0007424169656868996	-0.0004465709587511893	0.00046376065456199295	-0.00017151306248671286
114987	0.0027729650434267714	0.012426774599003813	-0.01305512481679825	0.0007978009871091616	0.008710399965996417	0.020761800269452783	0.007668411282047762	0.0017271159864166135	0.004032359941955249	0.0020948605120947364
114990	0.005194471564037293	0.0008275111429905802	0.0009699568890008633	-0.0010363651726065602	0.012536657558048865	0.019529110717672375	0.010802536071553018	0.003116611381060122	0.0035323307628312268	-0.001103250818620674
114991	0.004177862253354157	-0.007469645024884297	-0.0005955807375305541	0.015247487730506595	-0.0025102773731007478	0.0003089510249166602	0.0007080442533995767	0.00024955605973080695	0.00030173014935185505	-0.0011426102679637912
115	0.012377732917035226	0.007979300861870627	0.0017359018208624882	0.005546847855130297	-0.003917509079162695	-0.014512739723391682	0.02068952526265598	5.3578033072929806e-05	-0.0032084084101837488	0.002796191423351427
115004	0.0013730842945470208	0.00023546159932327315	7.761816208681797e-05	0.0003371893668085313	0.00026922664179058364	-0.00026954435426257276	-0.0008104695608731272	-5.584188802016686e-05	0.0006191034508670621	0.0015131919108492683
115019	0.009472302218478503	8.62289662431663e-05	-0.012165242669044557	0.003639856589835273	0.010262218121213735	0.012721551403892258	0.003111571167624313	0.0013432287184901139	0.024299985953797877	-0.012384983808723146
115024	0.0009204458746940077	0.000602765093905217	0.00039634509479218825	2.4783170684440153e-05	0.0005481884786110008	-0.00031715896721771385	-8.181928352275331e-05	0.0004050082520957832	-3.613722979556642e-05	-0.00029335999508945846
115098	0.0020136385124613935	0.00035631950526712725	0.0007788553532521392	-0.0005267376943379489	-0.00011749584674757227	0.0003197216634950945	0.00016782415867481513	-1.0449161015954978e-05	0.0010130302718268105	-0.0003512531364724288
115106	0.006383220570368343	0.0001364462705476297	-0.0008121239611083509	0.0004900016404432991	0.0012088266017491137	-0.0005406055361127525	-0.0007610726673961695	-0.0005407931501705163	-0.0010402518976680374	-0.0008080210257770771
115123	0.007014222485780597	-0.01382917289607725	-0.0001863448763765653	0.0020196989482321732	-0.006032880136116121	0.00045168712080237026	0.0019016185063556283	-0.00012292904148459834	-0.0005040504294032837	-0.0017791558721904647
115196	0.0010687040810691674	0.0009976363726714769	0.00026058855704325226	0.0006072766684445923	0.003101684165425113	-0.0014576751970401065	-0.007083257820139762	0.00025420204344137905	0.0009660223582851782	0.02563515871881147
1152	0.004523861150012557	-0.0010089673398617663	3.4592181754362413e-06	-0.0004966438985939065	-0.00024871157707775015	0.00045492028039657265	0.0006931574614468387	3.2534709331658085e-05	-0.0003908729992818267	0.0003171178565153865
115201	0.005869679908778287	-0.0072032806754962425	0.0005719591585426273	-0.013754337596646639	-0.002540985285023579	-1.5044030848062054e-05	0.001140585869166471	-0.0004014526162992905	0.0002296348635504877	-0.000637972009257714
115207	0.003030783964148428	-0.00021968911258020502	-2.6593165924878046e-05	-0.00013068869855877385	0.00023903329304216412	0.00026212930540159117	-4.2816532808316535e-05	-0.00019152867503898914	0.00012340396035277667	0.0003969775080671716
115209	0.0071848347234601834	0.0036888890776972253	-0.014307451336467918	0.016581264217014113	-0.007211833237325974	-7.402868452807936e-05	0.002602043300569991	0.0022023843158218044	-0.0005317488546753814	-0.0030439360289013424
115265	0.0035944564363260246	0.012008179111200768	-0.013358378712404508	0.0008276296972839134	0.007402317109570522	0.02116431615183359	0.01207750114427016	0.0026705969007278486	0.00357875879771238	-0.0021108904698735366
115286	0.006708675693072287	-0.013625448238324428	-0.0006522560279127134	0.0024313178668618238	-0.005789642674390542	0.00039001597206927686	0.0016367804379703213	-0.00029912202357791433	-0.00041710341225488767	-0.0016331681734636308
115290	0.0023335996209142467	-0.0008709597616758235	-0.00016528027553658025	0.0003056792078645765	-0.0007439600739383536	9.189839011834441e-05	0.0004631065243898946	-8.093176618829471e-05	0.00010895348112323858	0.0004950863682500491
115294	0.008700424002153265	-0.0029205589642453786	-0.01277837990722465	0.003455974087587019	-0.010335701722685489	0.0012638299564690057	0.0023797460105999505	-0.0016146699057358318	-0.0006509664910733707	-0.003166135147228211
1153	0.003903194885455148	-0.00021202417072758135	0.00022919787350914844	-0.0005321311074073194	0.0007601141641425738	0.0007749201954880895	-0.0004628985405184268	0.00013764411908251834	-0.00010456182969303523	0.0009262948815865708
115350	0.0026565067204336094	-0.0073668581013560915	-0.0007632338590470562	0.015415878254590443	-0.0023860057967137393	0.0006417605217518581	0.0009906652692319618	-0.0001719607056105254	0.0009419267088039439	-0.0005338020462224432
115352	0.011201205590952041	0.009796219461982341	0.0011337039557188099	0.004815394686428715	-0.006317325656313606	-0.005907118819195939	-0.00557899806815859	-0.0008484578990878451	0.020905270167313448	-0.0061288243230014205
115353	0.003301822766742706	0.009340963748237873	0.01432863269991147	0.0014414875274850818	-0.005517792371656513	0.0016857798246062352	0.0017511125537865498	0.0011791227881921065	-0.0004925879039173659	0.000561938514543529
115362	0.008040847265107868	0.005154205270105571	-0.013934262275762868	-0.013060396297834427	-0.010842032609862115	0.001171856112764153	0.0011524264443328088	-0.0014536111870872225	-0.0006168960477429675	-0.001943267502515717
115399	0.004943622423983279	-0.0062434554143868184	0.0005601835029979367	-0.013289959694930336	-0.004154551070221545	5.7649053543233943e-05	0.0012505381768632316	-0.000344406663577459	-0.0005881224844828534	-0.0008685973656529162
1154	0.009195482389761544	-0.014470813296463205	-8.47046613642056e-05	0.0012523192643939072	-0.006062709214305613	3.7453373847497964e-05	0.0017140743281721714	2.4074597529254625e-05	0.00022902011873803148	-0.0014766387211294944
115416	0.002840312595112992	8.912775536816483e-05	-0.0001675279139325886	-0.0008469996965467675	0.004104468716148731	0.0006214526905813095	-0.004654363948665695	0.001530785084068094	0.0005255346816999192	-0.0018274392080792343
115426	0.00969069279333035	-0.013283407384189915	-0.00013782846683474802	0.0021469367520852815	-0.005126165587272549	0.00025870652925277543	0.0019620782822082276	-0.0001658850978715395	-0.001175764455096072	-0.0012441471772720266
1155	0.0032673476984605957	-0.0007266799826105632	-0.0005299913650116221	-0.0006183395546361396	0.0008489455454891164	-0.00012088286596654458	0.0012633718745461782	0.0001875380439708837	-0.0005900856093190772	0.0009602165668465322
115509	0.005895322421476086	-0.005042870545803584	0.000463146088229688	-0.013789876329454906	0.004230309771112792	-0.0037779559503281694	-0.008005762615426291	0.02068936862632436	-0.011455204103231729	-0.007565832590614605
115548	0.012276370314390097	0.007252259638443373	0.001478590863980788	0.006572249488227189	-0.011378829746433967	0.00257723033361797	-0.002888204465105513	-0.02083710463274701	-0.014403625326473768	-0.01130772697743169
115557	0.008834178641157984	-0.002845501103676547	-0.012460721558372745	0.0032070390864945334	-0.011121228420934699	0.0015476497916027349	0.002885710692920154	-0.0002434203285113922	-0.0003758318077325753	-0.0022306441306850695
115560	0.0019516923678827916	0.0018139111453326867	0.0007829071675466861	0.00036813860236950476	0.010697316210455365	-0.0005055340192663908	-0.012008199734347172	-0.0195092619542117	-0.015982479579533533	-0.0027509349119864686
115572	0.0016228510308408813	-0.0003601872731552243	0.0011118143307236007	0.0005058955233912024	0.0008104757881211565	0.00011095202543901589	-0.0007720972545999514	-0.00031480166580501954	-0.00027082847929606245	0.0010732555131661124
115584	0.0049366400403712	0.0033936589820450433	-0.012583708402199517	0.016736715794655476	-0.00902159750471103	0.0011735444701886073	0.0029677180229354515	0.00035512115918336014	0.00012143046786626867	-0.0005857122768287468
115650	0.0013730852597881255	-0.00010624958220891727	-0.0006474264725339823	-0.0011733017062519678	-0.00025092125471479757	-0.00022836540850617427	-0.0004519129392754964	-9.299951288628747e-05	0.0011434667190396723	-0.0006898198087938367
115677	0.006450464977867917	0.00428952615565444	0.015112346757476304	-0.010565283359544953	-0.0036849275148596447	0.00216616690914714	-0.0025257881150367364	0.0014446111499555817	0.0012570859192082928	-0.003098052017052682
115703	0.006758776913393169	-0.012782329941754485	0.0006944968649144397	0.0018327337916186532	-0.0037204349954420733	0.00011506262385795425	0.00042161565891670226	-0.0007477296615738787	-0.0010604197573283812	-0.0018836941130012449
115704	0.009744505750256196	-0.0032801093384800493	0.014101708457563334	0.004115052257279942	-0.010113104269525825	0.0010682151082269022	0.0036333945770497316	0.0005721246049861105	-0.00018749057349946006	-0.0011322590349164478
115708	0.0032411475380017198	0.00043595961371638623	-0.000439963496081271	0.000247620977035284	0.003373733108987584	-0.0003706597876950931	-0.0013163845379989606	-0.00041542045687096267	-0.001159384950541683	-0.00016053200441184
115727	0.0075983566168774126	-0.011767758705555454	-0.0007802314586191685	0.001605338407813575	0.008516290616476272	0.01930916564537426	0.01228248115734632	0.0008327460148481861	0.0018844767981003813	-0.002771134882058753
115752	0.005119606590974468	0.009996281766818712	0.014916393065742446	0.00265720288922136	-0.002559751516873076	0.0033132842363616374	-0.003296318940839198	-0.0008583325418963295	0.004667047064186558	-0.0030277731078837264
115761	0.001812166771560956	-0.0011102631860769685	-0.0007676040899559926	-0.0007471836302891933	0.0008045725792062072	0.0019430064059386197	0.00028168216186945334	-0.0012963690694429166	-0.0007264223725946239	-0.00045157579404875276
1158	0.009824674764809693	-0.012810535696799828	-0.0009537903915704675	0.002352377257054186	0.006337999872855452	0.02084600011730333	0.011444620429932151	0.0016854343768345854	0.0020742605978852206	-0.0004381606994362799
115811	0.009001778452823761	-0.0022269960780871506	0.014349717663911033	0.005161527443042926	-0.010014601441451509	0.002438356414125983	0.0008243667793897835	-0.002311222954057882	-0.0016556745198105485	-0.0028182069421251667
115817	0.0011020361036538867	-0.0005690971973952973	-6.27971731075304e-05	-0.0002512592311202815	-0.000263900133211903	-2.2359660675127104e-06	0.000459469506894132	-0.00015801700486397686	-1.4945258880146598e-05	-0.00023970397177277338
115825	0.00753733496371631	-0.00653716885833567	-0.0012600007935153969	-0.012999632369838842	-0.0028482957017972686	-0.0009511201036383636	0.0008081307518448789	0.0009003140620251512	-0.0012998094080812737	9.202009418144504e-05
115827	0.001526817908950607	0.0006621758408473548	-0.0011964360503131121	-0.0009425333326096981	0.000287029046403627	-0.0009074833461342754	0.0014677106238684394	0.00034164564296559907	0.0005599163962261977	0.00010663826326168931
115861	0.0028789846452271987	0.010056396529789739	0.014694430446691964	0.0029396326658420436	-0.00027402219697391603	0.0022491825101933	-0.005175321862735003	-0.01925397735183901	-0.014082137897610003	-0.007738312444793879
1159	0.006825102032415614	0.0025752715298996277	-0.014337193002107793	0.016496322706388324	-0.007703303629912039	0.0019021693485200455	0.0026616326247235014	0.00027704033019361387	0.00040823874611220783	-0.0018712632635734625
115908	0.006566094162103515	-0.01357528753433893	-0.00043851172296381397	0.0019885756179698873	-0.005542399495542196	0.0006478495915885874	0.0013357692695695105	-0.00039827233627108284	-0.00046885409684551657	-0.0017480923644065606
115939	0.0034226694537716237	-0.0005189479108889977	0.0011255017167353832	0.0005269175198285044	0.0011846607341349422	-0.001233053826965148	-0.00017185827119030867	-0.0010712693657809248	-0.001265683688767592	0.0017447969020923499
115948	0.0038336470067499204	0.0011255577473842043	0.0007195514262438888	4.6210896290187156e-05	0.005334027148907974	-0.006790423003980759	-0.007249641128856878	-0.0022515643062701114	0.022195509395518107	-0.0094775934536203
115950	0.006123104479650965	-0.013549247789708103	-9.07785373242486e-05	0.0023833403978179625	-0.0052676758240336324	0.0007015829821799679	0.0016340961083092305	-0.0002567671837972899	-0.0004746150564337959	-0.001691914986128669
115992	0.0054077702042099	0.0007420626690348922	0.0015250526499145903	-0.00045334341069988	0.00041699335429071026	1.7148789205952535e-05	0.0014667149207764814	0.0007980453095609657	-0.0013092887082389384	-0.0005276749913463976
116	0.004274107857788575	-0.001592254814768883	0.0003170328663444275	0.00018509468303208278	0.0013017636596034548	-0.0016895814562906957	0.0013557796041770295	0.0014535052309407447	-0.0008335341870604824	-0.0011712612255494216
1160	0.008395025825493776	-0.013281541574318444	-0.00031483563073033587	0.0029019450596123007	-0.0008189205208135052	0.0002567742851957043	-0.00431228112616481	-0.0008799047411703997	0.0003722668717879298	0.025582588682269727
116028	0.0019377039685895866	0.0012921910260291069	0.0011305074935825533	-0.0012376274968845303	0.00037716710489719475	-6.077726132490414e-06	0.0001222601300815502	-0.0003924538608004555	0.000552980290214936	0.00041804973868978256
116039	0.004242395301795855	-0.006473428285859366	4.43912731753709e-05	-0.013096123157696263	-0.003273479177609153	-0.0001254559635120328	0.0009164528581595043	-0.00038141721026714896	-0.0006401541798392152	-0.0007004462164878803
116064	0.0012930288776286912	-0.000669570843250708	-0.0003579607248043297	-0.0003439351564772359	-0.00026898722215568436	0.00014500026079605844	0.00016726602686736723	0.00017083387609573167	0.00015179049564758928	-0.0002536659522957071
116068	0.0009709988061178962	0.0015953650788011631	0.0006240690472239037	7.405210418609599e-05	0.005948239955369675	-0.0011016408468496786	-0.005532894403327541	0.0019410235215299905	-0.0021913350836864987	0.007287746787042365
116071	0.004007857611578223	-0.007356410532657686	-0.0006407380509597352	0.015169805700868538	-0.0018816496690598917	0.0006434279297733843	0.000705070117274383	6.549242916983632e-05	0.0010961572291616737	-0.001555300742653686
116085	0.005719570322871018	0.0022690142476936843	0.014721059526365475	-0.011048991510855869	-0.009924577178110917	0.0010224972181661547	0.0027553172604800505	-2.211855505547934e-05	4.348819921619601e-05	-0.0014474185164840823
116092	0.004764009766170083	0.009750411356321391	0.013424755457573566	-2.8861122849490895e-05	-0.005626470717481744	0.0019876908983831798	0.0027883653384809196	0.0003890555034492942	-0.000496595306808711	-0.0010451686499249417
1161	0.0030587889148307413	0.00020555853865169017	-0.000626005550651097	-0.00019083388500850662	6.366301673282925e-05	0.00030916624269021996	-0.00017497846872156675	-0.000333076898196517	0.00017022001009401257	0.00033699477538136753
116113	0.003248816148169728	0.0009107322470604688	2.7248939631405273e-05	-0.00024751337654473814	0.002106586772927199	0.00027422418824245184	-0.0010819207191500445	0.0015446074562779773	0.00022288128810550798	0.005596094427798848
116115	0.0072551035812614025	0.0011890702127067465	0.015446141441182068	0.01799046942850079	-0.010510547498102825	0.0015341281745072375	0.0032395848238151474	-0.0006073522300671131	8.510291191748651e-05	-0.0030214313180797502
116135	0.0019740479732552486	0.009495091115708223	0.013674065450532479	0.0013578731092920048	-0.007289766407914434	0.0012648053899902	0.0018659811812780248	4.595407604414073e-06	0.00027303422409263617	-8.370352578161583e-05
116138	0.01081275613964365	-0.010411081164192471	0.0005869794776443871	0.0019023250285024739	0.006199237695487475	-0.017556336116685358	0.017941540154913702	-0.0018889915808094188	-0.003824521209239517	0.0006887427755234048
116143	0.006342908269628845	-0.007074275270727079	-0.00013849221765130924	0.01593584843763684	0.001935184000290956	0.0022503267074808087	-0.003807745204010588	0.002671838504081974	0.001405657033248598	-0.0028864035255687774
116150	0.004938240150421478	-0.006552773275238483	0.00023197537740119963	0.015152345472329605	-0.0027641895200410703	0.0011824284660353365	0.00013440477747500774	0.001320075892668198	6.155763191633578e-05	0.00024194345173288493
116151	0.001949452421594243	-0.0003068121399913503	-0.0006489309399963203	0.000295222744446982	0.00036727180480228283	-0.00042903255940941526	-1.4883508231536782e-05	8.31859905916608e-05	-0.00015349823959073762	-9.50506293043086e-06
116154	0.004493931427946464	0.010650375814116703	0.012270193797690433	0.0009542348506848975	-0.005577058068515761	0.003157041598850529	0.002512584527614815	0.0006859592503179961	-0.0014092835208284163	-0.001518949895065536
116159	0.0065123983697544414	0.004894657859058724	-0.012465549739839286	-0.011861066241689202	-0.006993494690843761	-0.00041206079883313723	0.0006540121978376874	-0.000588606246683314	0.000145164301804877	-0.0006419732579748089
116173	0.004873659698237551	-0.0009990904737403126	0.0008038697000160373	-0.0030611425942082193	-0.00016494949542958213	-0.001013314891116886	-0.0005801737163941666	-0.0016229862463631062	-0.000776103434289643	0.00041956981863473423
116211	0.0018551932085274895	0.0015386118257172262	0.0003875591628337837	-0.000172999351459207	0.0038942037841227174	-0.0001324859434088313	-0.0053046518739227186	-0.0010912745861898468	0.00035609829593743456	0.0037501500023027377
116224	0.004070554176936877	0.010444215046049365	-0.013453024017355958	0.000951159425746604	-0.004908934779877427	0.001337485941416134	0.0002582682666372973	-7.425935387933534e-05	0.0006886873444758829	0.0005098981852692825
116225	0.0038615879065708393	0.0013742973767104998	-0.000998875121510519	0.00023628835637839698	0.0031623471336404705	0.0014001029713147028	-0.0034401033619179755	-0.0017669864085107295	0.00134148316776646	0.0031380513194794414
116228	0.009674302630591571	-0.002148230334142162	-0.01142294563724965	0.004042822914753795	-0.010455311254882669	0.002053017422100828	0.00039636753580473815	0.0004916170624261118	0.0009223364994884987	0.0023563218566423714
116236	0.001821913220335377	0.00168751609830825	0.0008902923029969265	0.0002063090684975502	0.01047451389378886	-0.015931630245367992	0.019089254641650056	-0.001392861515592295	-0.002755900928056116	0.002585657732026623
116238	0.003874333736064262	-0.0070490645409660374	-0.00041749868639431116	0.01569100195312738	0.0002536895964452933	0.000659149221275534	0.0004040451914969927	0.0009929904463195727	0.00012791704366071032	-0.00012006109113006706
116254	0.006134942606094942	-0.0009871563287663524	-0.00031575373681012734	0.0012537324203358924	-0.00014153112946154768	0.0005863149708667574	-0.0004399556555354739	-0.00014096974934092794	0.0010951207604550726	0.00115246401262848
116285	0.005670027224984134	-0.005163614883678475	-0.0010061476402193905	-0.014703224805734274	0.00012352588315608484	5.3933915790678134e-05	-0.0005467461132111385	-0.0006757652289459109	-0.0013042303927654885	0.004571994003606871
1163	0.0036078209363394225	0.0006790217156667696	-0.00016715100897155664	-0.0011590830063848243	-0.00010172926361025956	-0.00029541269817643317	-0.00010448987972392212	-7.776507554515578e-05	-2.170557286573195e-05	-0.0003833597417281469
116328	0.007455561653414232	-0.014800464960969009	-0.0007063540324806747	0.002522417097444943	-0.007097864403377405	0.00021493745011373543	0.002682962489111432	-0.0002311646490020413	-0.00026148720680452346	-0.00171341013780267
116337	0.0010918967164298323	0.0012098049805438268	0.00035822372808985334	-0.000223517330505629	0.005958281658140526	-0.004087644329667507	-0.008618662297998764	0.021292288377515952	-0.011276529587454119	-0.0077560130420757855
116349	0.0010154669135414248	0.0005320803318676833	-0.0005406688007661615	0.0004400624241559228	-0.0004450270369185028	0.00011230787145846975	-7.24963513659891e-05	-0.00037296558869197126	-0.00020375096890585097	-0.000281217496152361
116362	0.0015257691793033816	0.00018146694534295767	0.0007879373765944401	-0.00032831127557396666	-0.0010221224988884222	0.00040280728272122835	0.00014986892335833843	-0.00011164842790530341	0.0002733172680376404	-0.0004569858590684773
116369	0.007364221385426345	-0.011747305009635044	-0.00030048484598947477	0.003494506065435549	-0.000373874656072209	-0.0009658193642271114	-0.004551765656894682	0.00042645916211006665	0.000788627558755157	0.0023130386315191294
116372	0.002888919380191437	0.0006500588533718984	0.00019129553888477078	-0.0004865542927886477	0.0016463624987816006	0.0001499284683812694	-0.004444565314008191	-0.001414917369462462	0.0019490175371286104	0.004149830323934399
116379	0.0034476985996427737	-0.003179657557230641	-0.0012049334682581096	-0.0008324943860850403	-0.0028471940082096196	-2.669288708092346e-05	-0.0007766093840938162	-0.00023965247701399124	0.00020620101413919468	0.0013510001995058534
1164	0.002705789992612693	0.00032202357092339385	-0.0006548710199628736	-0.0007310284609508766	-0.00018638951998178514	0.0007139429968261084	-0.00030352901561029797	-8.24598755149588e-05	0.00045551127246011103	-7.613403463873039e-05
116437	0.0003582150484330416	-0.00027545453570001506	6.3753162681838145e-06	-0.0006497068057437486	-8.853810960043724e-05	-4.3880240821210514e-05	5.394871001178599e-05	-1.5600100696376245e-06	-3.772359399473953e-05	-2.44962247502554e-05
116441	0.003209912843521554	0.010144673189230123	-0.012492976999091257	0.0014110738810808128	-0.0065494053674243465	0.0011583353361815712	0.0021376008400447416	3.135888343689129e-05	0.0003617123759705619	-0.000995640256200411
116442	0.004050370038315943	0.0005225332792849378	0.0006560488063028541	0.0006603978839910913	0.002194445663956164	-0.0012209605957106064	-0.00032229549631511726	0.0007286534567502266	0.0006667979317800896	0.004064275491566788
116443	0.009062912693513737	-0.010898360453597877	0.0010826255949286797	0.0030030361729479114	0.021693016334638434	0.0029968599064383898	0.031082565964604247	0.0033932996199596403	-0.0010509876465939728	0.004861434447199591
116444	0.001453782387968428	6.799790010255794e-05	0.0011525314772908044	-0.00028412329382455415	0.003359341950121971	0.0005502716068334484	-0.004000562499836828	0.002151323832402407	0.0006430189478164321	-0.002117903310636358
116447	0.00754295523126304	-0.013858586181883655	-9.835999216881839e-05	0.0020633932765402705	-0.0031746558723523255	0.0005409175119227133	0.000996048985014836	-0.0005261305845847455	-0.0003578335311484834	-0.0007591634907605589
116448	0.002606717738835859	3.463422480637791e-05	0.0008787858748734376	0.0002286250624058467	0.0005146314364730603	-0.0002503470347258512	-0.0008537167407233492	-0.0005300694158378109	-0.0010466313358077693	0.0004661922274601397
116449	0.011811043575896334	-0.004008704839533186	-0.015575976707119583	0.0034538620762316306	-0.011761838134926574	0.0019260785761574689	0.002026859238816959	-0.0016799275926429474	-0.0008492600393083799	-0.0047356591982301985
116461	0.00829922690414439	-0.010729620992613318	0.00048379272611179334	0.0031073864701268252	-0.0056414248970721725	-0.001704431905597627	0.003655161288159149	0.0006808601081009284	-0.0012017368958439829	-0.001249414207665941
116496	0.010056474067157114	0.00016744274363870648	0.015156211528685829	0.0050295532288067235	0.01108916734116355	-0.022696881984110455	0.006154641320059676	-0.0012055206829374916	0.02016934139997845	-0.006391367610467166
116519	0.0016546853378770206	0.00025537237849984775	4.98461546635166e-05	0.00024144811232736367	0.0007815986247042622	0.0006279140518116705	8.950557888569115e-05	-0.0002710229536891039	-0.0006325367500893987	-3.1218547561726814e-05
116540	0.00334926887154597	6.769103771944657e-05	0.0003217855392137481	-0.0005227437374904683	0.003015116143911231	-0.0020150218990804374	-0.004089495227755304	0.0001461146730057663	0.0014432941469260552	0.0019058093029725768
116541	0.0015388806032327817	-0.0003112194671294339	-4.254760487436799e-05	-0.00018968809617520466	-0.000152175507811471	0.0005750438974484247	-0.0002442465607298643	0.0002889681053604879	2.6420787742693884e-05	8.881189471083091e-05
116729	0.00043491496977326213	0.00015566690051974254	-3.621260234135703e-05	4.796808868433419e-05	0.00028409551189949425	0.0005338243691256631	0.0001653586148346399	0.0002433970477272889	6.034858648024672e-05	-7.124601139294799e-05
116832	0.002284297367267163	0.009092926396022116	0.01400065486248354	0.0017673494380011762	-0.007137853871229645	0.0012214489163248558	0.0030284449687240952	-0.00020130075242702895	-1.7236215777343908e-05	-0.0010788956952844466
116833	0.0008647050956019009	-9.968265133413066e-05	0.00036603087625539804	-0.000318438081449714	-0.0002093709942013188	8.322429038379066e-05	-0.0002302756506469273	-0.00026667337512320766	8.682314369326104e-06	2.030438057394434e-06
116835	0.003075549485269118	0.009198652655771026	0.013708343377016027	0.0023666058061413337	-0.005048838548549572	0.0016099407976483122	-0.0014402141203416201	-0.0006920474402343022	0.0016596672781518174	0.002874555927997656
116840	0.01145584285053034	0.0062547586078107046	0.014728051289592831	-0.010751789901288484	0.005798459347782605	0.020127829134699175	0.010602795469526824	0.0016898529269351534	0.005338652703614801	0.0014385236586131746
116841	0.0040223632031965995	0.0002690062571343346	0.0011161146216334288	0.000404075310701493	0.008264505147272536	-0.0063495087142769234	-0.008201872462552167	-0.004333221322307882	0.0215336626913771	-0.0094175604414543
116843	0.0026556592641222695	0.01203642921498566	-0.012340784065785934	0.001322360227078786	0.0009537874471359269	0.0009022995422700825	-0.00719168388214876	-0.020458430656194522	-0.014355998192973604	-0.00791061252494639
116844	0.005954025933656711	0.004888237261989758	0.015025469152407708	-0.010788669496190888	-0.00015969839851918597	-0.016403429981505704	0.021237570009238965	-0.0011089694136096715	-0.002777998392836627	0.0002533257877101414
116931	0.012563053508641562	0.00978383080245477	0.0022944966178062285	0.006257274115363156	0.0038229363546261096	-0.016464674792809816	0.013296778117534666	0.002208684858359771	0.0002549032032596868	0.004880861466650484
116966	0.00872805779083566	-0.0009555946271213507	-0.012355521816615754	0.003358722401230092	0.00019534700821813555	-0.0011481018319514404	-0.011688315592240603	0.02350253184802352	-0.01051422473540037	-0.01174239501591019
116969	0.003118160528523587	-0.006422335086294033	-1.5137872012726366e-05	0.015686557176201942	0.0007160283910539152	0.00036480251974686773	-0.001470768494717121	0.002246964973446205	-0.0001309881044989415	0.0039554446568971615
116983	0.0015131068011025345	0.0009747470591522571	0.0002622576984241211	-0.0009236516761476894	0.0029211639960024798	-2.406900032133785e-05	-0.004676766428797154	-0.0004446215442261466	0.0011061644664123785	0.0037103235238946535
116984	0.009411874465235278	-4.4349831933564476e-07	-0.012720235540272126	0.004701287038873693	-0.002202444616717773	-0.002801595923939419	-0.009690164351137747	-0.0024197980156780087	0.00010772329008675598	0.02533113067429565
116985	0.009217319506035736	0.006552799394163036	0.016336697037879787	-0.010564100859233755	0.013509310768986581	0.01173717450294839	0.0018366693504105601	-0.0009023063213836996	0.024812538960893644	-0.008111653746184022
116986	0.01208955950075118	0.007850456888006778	0.0015201739846265132	0.00539856636444362	-0.009718237731269766	-0.004465238432388007	-0.003171058839683054	-0.0038819386486989207	0.021820266174945042	-0.010733355532146658
116987	0.009462092645664992	0.014853882555996203	0.0013379361700954296	-0.011376634930054901	-0.010758865275243886	0.0021786155370069147	-0.003159193110903451	-0.001676392740044889	0.0035009473613176775	-0.0043705274436299
116988	0.002301738529092453	0.0010069964453491753	-0.0002331344767040583	-0.00045663391500227736	0.002098386071151931	3.054384190289762e-06	-0.0009153056905644738	-8.342016051994078e-05	-0.0005069372752157189	-7.733584130474607e-05
117	0.0069488709415622026	-0.012689262838914177	-8.579687031151788e-05	0.0030689961692854173	0.003948036475857478	-0.016369165996814993	0.0205717472836921	-0.0019915569764513393	-0.0029159260301203317	-0.00015468092477685075
117143	0.009710519884919012	-0.013118995929491289	0.0008774385744834139	0.001252469423844534	0.010980830832388565	0.01942046310058613	0.010361519492743353	0.004527203535714649	0.003035897906951927	0.0019761323248843783
117144	0.011673469915223122	-0.002730253168144471	-0.013166898380893376	0.0031783962350428975	0.0029819559752320398	-0.014935112859738534	0.015974815207575287	-0.004066789296760451	0.0020836759057753867	-0.0015634807758234228
117145	0.005155814840962333	-0.0074844659382273535	-0.0007074290180565831	0.015418849449947194	-0.0030404519613883006	-0.0002948491865358435	0.000790939356768083	-0.001375435856243221	0.0009479727868391002	-0.0024634403100968153
117153	0.0016556521175103422	0.009378848483675624	0.013993286100240344	0.0018213728261247382	-0.006925489553156236	0.0010177491474345306	0.002459430787740982	8.04813650001049e-05	0.00018806875774152182	-0.0008765300204890146
117154	0.005927331998650991	0.003559078457936775	0.013812391082915555	0.018374348549145526	-0.007452487924433893	0.0003235125691906842	0.002406808432416769	0.0014378570414291729	-0.0007854078755434911	0.003314602351663647
117155	0.0033588659664345955	-0.002390701115914932	0.0003382295505900543	0.0013175560384162952	0.00850346125729144	-0.008578080044980972	-0.010708770564304472	-0.003664670573215533	0.0248224225637097	0.0003677883213349961
117156	0.004981831290076757	0.007652362532025405	-0.014161284999598426	0.00161146076772845	-0.002952565529014559	-3.5171772535788665e-06	-0.004107661440978199	0.003240545052732176	7.048666539408682e-05	0.0155701420247822
117157	0.008133762977462513	-0.005378756943303433	0.0007331355804516408	-0.01214148393469196	0.004518226705495223	-0.001441867210948329	-0.005720579416383632	-0.02306035769830234	-0.01593331856929447	-0.008775495381732886
117159	0.009678203131833322	-0.012967319103580413	0.0005952756153731103	0.001949488528428035	-0.0034706896673262475	0.0009604346479544931	0.0011227933278224955	0.00039772744911621206	0.00010177537071221713	0.0024275269561459412
117166	0.0018755549106552287	0.0007581657495656118	0.0019704946331716615	0.0006389974743115158	0.0045396153482081154	-0.0013433062712240682	-0.003944436579846907	0.0019251851251100795	0.003302918981598037	-0.0026166741666964178
117177	0.010150311674719487	-0.009838704669942888	-0.0010038574430050002	0.002139547981171527	0.0076160884056521725	-0.017613690930454392	0.017156672667619364	-0.002633623768899938	-0.002952944035568834	-0.00023783355709735456
117178	0.015775249654447515	-0.0020477378906116226	-0.012859077460240334	0.004870805966999526	-0.009880820267232608	0.001094153435654567	0.000870489234175248	1.1989729042131955e-05	-0.0005096045578201382	-0.0016957427365969782
117189	0.0017817592621797087	-8.645512085866933e-05	0.0005093610853572131	-0.00016665670201779884	0.00023402741881728027	0.00045726196147160045	-0.0002432845816075621	0.0004450062876522544	-0.0008309597962266904	-0.0003829980159687609
117194	0.0019412196044869695	0.01045207564288124	-0.013483228560166552	0.000872764972098189	-0.006533467785802584	0.001227804106171118	0.0016469882937270772	3.498945632113109e-05	0.00047494296526458035	-0.0012089455324392725
117245	0.004507448518443603	-0.005170014663143654	0.00044844165780451707	0.016685245036139735	0.010295744983410862	-0.01046633317043898	-0.01629831643958497	0.0193466037179358	0.010936478930920236	-0.018653171194979067
117246	0.013528582466477696	-0.0011262890713134453	0.01507645727099446	0.0036369673000565305	0.009929812231781743	0.02231124882538204	0.003056068464347353	0.0012504544345335142	0.005082672374230572	-0.000931493718209939
117247	0.011338803679925792	-0.0007320643955439273	-0.01138886055417856	0.00359411388181305	0.0034885858781918276	0.02068229314664587	0.008502802658908671	0.0016895280191317706	0.003728438714153558	0.02145863634054165
117248	0.002292561911350667	0.010274544642066072	-0.013327859080719439	0.0002940622492422244	-0.0059156991514195964	0.0005729442668987836	0.0009381624789177393	-0.0001693019440572858	0.00033853568084509026	-0.0005851309090750212
117283	0.005127174983110213	0.012121903589764766	0.015269541573017903	0.003181122395340138	0.011775606724580659	-0.02371106291458795	0.010056991584758755	-0.0036093846099891714	0.020747735141048725	-0.005674916305092849
117286	0.005881266767414163	-0.005453445091571864	0.0009709093095609035	-0.013368129805861498	0.0019123403038383325	-0.0004876381353705075	-0.00030221957664905566	-0.0011456038336949785	0.0012163014245101453	0.0031776948861040413
1173	0.013086659815542606	-0.006447394928488279	0.00012039728845627062	0.014969511835065894	0.0018002160370397282	-0.001474234441842865	-0.0034346779419461453	-0.00104832347012932	-0.0008709241435321123	0.0011792677741330167
1174	0.004828169069649417	0.010652571015752128	0.01567993158751281	0.002071693036590875	-0.004828990261671016	0.0014936771742518069	0.0023456379534332354	0.0002601303995009372	-0.0007992469292958359	0.005416067982119836
1175	0.007719626425099526	-0.006616561333643566	-0.00024334386597714972	0.016368245614650157	-0.001836276917997285	-0.0008006525434116302	0.0028493943564868924	-0.001355674803289433	-1.3242452071287764e-05	-0.0017689368226476486
117531	0.008392309607604455	-0.0034033064274803047	-0.013193438920837634	0.0034055594216347855	-0.009876123599471053	0.0020302971954212976	0.00296538240244412	-0.0005797436979198664	0.00029936301424799425	-0.002729535898138451
117579	0.002002538833584088	-0.0012609144689286597	-0.0015126111442568776	0.004093917432384258	0.001705426802593061	-0.001700841528404038	-0.00016417851621650432	-0.004158102864418654	-0.0037758213116033078	-0.0015083362193230195
117581	0.002082006362653232	0.00045927962230763277	-0.0007112957647965898	0.0007779657620428591	0.0018474528504541445	-0.0005544944248083599	-0.0014800098851167082	0.001222475772548572	0.00034112436029058935	-6.73146942754412e-05
117583	0.00695940902323865	0.00448943689529395	-0.011330499466098876	-0.01212645405805821	-0.008116630804615494	9.917985545943454e-05	0.0008894522590318118	-0.0005410800198598343	-0.0007935624952446378	-0.0007464387686843229
117584	0.0028431384725045245	0.0012690378399972855	0.001266929429733262	-3.6668438219319686e-05	9.015767176235471e-05	0.0002275107140199343	-0.0006158968688202725	0.00024120233021226968	-0.0002488881202245304	0.0003863483228944227
1176	0.006237616673987985	0.010420820565384122	0.014900449786934587	0.0021711354759409527	-0.00648035507350124	9.721380927995687e-05	0.0038761448645118573	0.0016950459897172177	-0.0007240941132871675	-0.0007907305873844681
117608	0.004523259899525611	0.002963186268314253	-0.013685094095745346	0.01619163973649048	-0.008830048635161765	0.001335258090745991	0.0025997772372174416	9.376171362918782e-05	0.0002645782366094461	-0.002256591892282872
1178	0.009937425637375373	0.011033257762024807	-0.025964076392628897	0.03541260796743295	0.0021322542417032764	0.0014785445909144856	-0.01903825699861295	-0.040621685154133814	-0.02528878397814043	-0.012822352532163439
117854	0.0032147724701983424	0.01182672902544963	0.0160044441030552	0.0030874818235253282	-0.003529934641271223	-0.00031465851777923767	-0.004214856059780586	0.00028683702777281814	0.0018895640736857832	0.028076091644789875
1179	0.008656629856864174	0.018369751390390557	0.0025502723360094747	-0.008810525558874046	0.006373787189714008	-0.018751663799562314	0.005790510579813116	-0.0005541662928220606	-0.028357960297387592	-0.015928668707859552
118	0.008568391834373884	-0.0038032196917549706	0.001376887182973357	0.015511060632393056	0.013344029297932986	-0.010212958732910246	-0.02229212886424484	0.018533427334194694	0.012045042818048033	0.007948059055372624
1180	0.009192083757109386	-0.0034908938685276657	-0.013427649659131862	0.0029773928649100465	-0.01229708000367409	0.0014965852932677635	0.003207383568845916	-0.0003949966841551191	-0.00026079106261917717	-0.0030659556320857292
1181	0.008213180305041493	0.003545759829024179	0.014558166905533425	-0.01260191740791863	-0.004443868864369844	0.0015714189682921697	-0.0003795866108269648	0.002795866083755607	-0.0003644682405456767	-0.0028143838501735806
1182	0.0022832779169356574	-0.0003619895625404656	-0.00015774448004308276	0.0014101477526809872	-4.016336526279413e-05	0.0006000415960926979	-0.0001261725011890333	0.0005223156263567365	-0.0005038541269995838	-0.00012927315005823733
1184	0.007866942477963419	-0.013494766524529007	9.011014701474173e-05	0.0032458554885430153	-0.004906592366190531	0.0003380491365297643	0.0014941629972169928	-0.0008621762106759115	0.000653198626916917	-0.0017862345513793602
118424	0.002122001834070966	0.0007352880715921688	-7.10864190963133e-05	-0.0001438546954330415	0.0003345927949560136	-0.00017989009508347447	-0.0012703982049835755	-0.00018825030197408687	0.00026564839455808813	-0.00037937666528650694
118426	0.0037064084687715338	0.010206938028745036	0.014502129387114015	0.0020253522316852238	0.0016374718992573352	-0.015939752480428452	0.02100125759439929	-0.0009470855301954311	-0.0027125604196088175	0.000617168647740391
118427	0.0021572534342633445	0.00040034462692024235	0.0005544240544187744	0.0009021016397311799	0.0006583586756517861	7.719718231227197e-05	-0.0012476023059122857	-0.00045542234052578707	-0.0007294363199450945	0.0009623226718071047
118429	0.00817864320938495	-0.0018563272024356909	0.002363593188416083	-0.012868129747352368	0.013573802154199422	-0.0056834899917219866	-0.011501323880207198	0.024802561538358713	-0.013904785099239415	0.005249784056206091
118430	0.0065762721740653	-0.007593361371888226	0.000515175327991092	-0.01509852436621856	-0.0015540473480483207	-0.0005389975435978839	-0.0008805946670563657	-0.0005477803067347379	-0.0013436915890583216	0.0013144829850808364
118460	0.0038157666011277335	0.0005106917723572684	0.0005830500319887199	-0.00032067062395492224	0.0003421980208757538	0.0014304303832581309	0.00023977441663831274	-0.0005726240014518882	-0.00019621489073465593	-0.0008218710523457246
118461	0.0026933883595413864	0.010592948986221408	-0.013240227813832432	0.00045018264657150086	-0.006631893506783579	0.0008519379906138598	0.0003231908734361245	-0.00036327562230482256	0.0009020855619745877	-0.00010258173502243442
118471	0.0016840859012909697	0.000105652043930516	-0.001302269170981835	-0.0014610847758055165	-0.0005380671319493819	-0.00022131978616733085	-0.0005187854942716862	-5.82551856109613e-05	0.0006749145144709707	-8.193744404037282e-05
118472	0.004119594523647668	0.009121244562331978	0.013055128400956378	0.0030797789977640316	-0.007597593496577179	0.0012362666194592276	0.0021768901436867104	-0.0002856792436679016	-0.0004614386640512689	-0.0015619892686304614
118487	0.002301812179910828	0.000873382912928616	-0.0003412913225052956	-0.0002556384391919965	0.013308556210834257	0.02052827371769019	0.010811119309764571	0.001987044428155365	0.0028863795211625334	-0.0005179351020508425
118490	0.006369929092153014	-0.012519088698258775	-0.000939523686979494	0.0023528019553769246	-0.004529726744267902	0.002135048814985721	0.0021050456083288936	-5.081700964321944e-05	0.00017795116153933294	-0.0015511601531410075
1185	0.009499655236308451	-0.0011879903535844164	-0.013029033596006568	0.0037195987840186935	-0.003229117477482574	0.0004680452036323897	-0.005791208720272614	0.0015295747220833065	0.0023970340061383946	-0.0017019522984075709
1186	0.0048495130743232626	0.010645352684479569	0.01485143454196092	0.0009502177653801747	0.007483364297961321	0.02094999837982811	0.011970999322615894	0.0022220770621452285	0.002727182012751699	-0.002037450987653766
118611	0.008918358544449117	-0.0016810186900696798	-0.012906787399425908	0.0026190148017804274	0.0023484044402771465	0.021540307453192267	0.013638423762087359	0.002114878738023	0.00297345933214606	-0.0021864235168059017
118663	0.0043684071937020895	0.0030404773387858845	-0.013723726845049362	0.016377900742905883	-0.00868999607165653	0.0017138490059494954	0.002229806899905308	8.92882997739239e-05	0.0005459184678361353	-0.0021317566308852536
1187	0.00044298971526967663	0.00035474225054644753	4.548959368964754e-05	-0.00018745897392882606	0.0002836972177356649	0.00010493772822629428	0.0004873494645248763	-0.0003844046959976554	-0.0002693043448739462	-0.0001250833632255543
118738	0.003827929878033269	0.010067553320744693	-0.01364744760997685	0.00030065030172700554	-0.005862897065060212	0.0009609181361051828	0.0010620845032272078	-0.0009503467685401488	-0.00015948561983945755	-0.001126259011319673
118788	0.008450832837393538	-0.010372312167878782	0.0005405296289369212	0.0025764301631283288	0.004127513968794246	-0.003818134102528788	-0.009057665457214389	0.021837775706389468	-0.012675983067341112	-0.004426833806785681
118812	0.002761304058038832	0.00019405577669062	0.001395506094729717	0.0015178197712248645	0.0013589165288570267	0.00031232354448270023	-0.0013674976016445437	-0.0022391222083720116	-0.002050499193940674	-7.902196513004441e-05
118813	0.0039399126294368	0.009761763075197525	0.01454049580625525	0.001788533574685992	-0.00789543754495913	0.0011628241182799449	0.0028227697167057092	0.0007708670680390681	-0.00038646319606790695	-0.0011911050630107403
118881	0.00600336666685871	-0.0004433225216823174	0.0010662657643742864	0.0010332288588836868	-0.0006224650830005117	-3.733688205193072e-05	-2.4236812560254846e-05	0.0009035612911285868	0.0005557664908418403	0.0011951571937079447
118924	0.009320063694140691	-0.015037436531365213	0.0005992290182949164	0.0025492455046150398	-0.0048784260525768525	0.0008476200972229688	0.001835546586539923	0.0005035447375803709	-5.499609634120948e-05	6.752570022321418e-05
118932	0.0005242663701261465	-0.0002756232294804198	0.00010671815479241529	-0.0005206640614322899	8.448744610612948e-06	-0.00019719078804152854	-0.0003450417123207494	0.0006499607565724828	-0.00044466353970125605	-0.00044132995742452303
118980	0.005689322269893247	-0.005591025543177717	0.0017565173657107759	-0.013481292926449819	4.281274498360742e-05	-0.0005837804565722457	-0.000491523565327007	-0.0014897511874403654	-0.0003364358266101976	0.000880591650310258
118987	0.008732117799961551	0.012841542540197244	8.192916284701197e-06	0.019490697554819893	-0.016026037698224676	0.002503145485441964	0.004690287028352714	-0.0001370221919409493	0.0017377834282664543	-0.0037843398718344734
119	0.013101820465751262	0.00809955225461452	0.0006334389562527818	0.005610189323366612	-0.008494919090875628	-0.0077634119688280495	-0.004747564270107827	-0.0035460758967888967	0.026211349749045567	-0.008960711806133117
119016	0.0005430526727847344	-0.00019115738383353786	-9.234867682612457e-05	6.315280831291105e-05	-0.0006605649784180868	-0.0004084232963870418	0.0008574615190313905	-0.0006946673038186237	0.000501772214473005	-0.0004578850714563215
119032	0.001076725042445104	0.0002577400188930977	0.0012283541020686117	-0.0012681980883830213	-0.000817604675675792	-3.7280514173614956e-05	0.00033313700539279407	-6.629316181219759e-05	-4.148289474844981e-05	-9.629507079965341e-05
1191	0.014422515915335481	-0.012293221481240943	0.0007799603850784121	0.002533113304327313	-0.002413042261823064	-0.0007918748640618752	0.0006617021836190075	-0.0003528099428536133	0.00014029513825019037	-0.000481080008671006
119180	0.013159363496279412	-0.0019766628668911926	-0.013026725620413064	0.0027211025086760154	-0.01183566917056975	0.0028561381170461096	0.003550298763339248	-0.0002184681282931387	-0.0006453601204121194	-0.002104694236308047
1192	0.007280653755101141	-0.006890611276783179	0.0010032505270136187	-0.012867627301409543	-0.002820920211879019	-0.00012465923066246515	0.0005479311161360286	-0.000482250479081567	-0.0007557772561920273	-0.0007980244406014296
1193	0.0020920381676460056	0.0008746333397218222	-0.0002970171988560888	0.00048360233180146084	0.0050922487799434975	-0.0008170749936813274	-0.008059939350211813	0.0011152065249197822	0.0004195108599659871	0.00595297514236483
119358	0.0008267823258821946	0.0004890535106948883	4.012542692455259e-05	-0.00018259168915083366	-0.0002620994895762645	-6.616550091315715e-05	-0.00011701331292937043	5.8330649697030684e-05	0.0004521895308703413	-0.000160391100673562
119369	0.0017025809901408053	0.0008473154207272464	-0.0025832666764989205	-0.0025581441024003304	-0.0007980245958889851	-0.0013092237410441499	-0.001195519579494595	-0.0006829105301690762	0.00465469834598382	-0.002235310801348401
119385	0.004187989098845257	-0.004810843058638693	0.0011793357858500516	-0.012474697786702259	0.003727844931608685	-0.004216748742337049	-0.008579162919673183	0.020253037722423563	-0.012373447189261104	-0.008185361399469102
119391	0.004989607269535697	-0.006161728262181469	-0.00029855980627188075	-0.014359413103088125	-0.004420427296682585	5.079008148103998e-05	0.0006292608247394238	8.5480292666764e-05	-0.0009172876066130213	-0.0009950130895992923
119392	0.004109558774280222	0.011363350045742902	0.015974798667339193	0.004020356537549624	-0.006067655335825364	0.0012706030392518517	2.4335765636674503e-05	-0.0014904181043514798	-0.0011297122596951024	-0.0016756696604487348
119467	0.003062682727070691	0.011681015096645634	-0.01353388366967458	0.0008538028706370189	0.007334049117574897	0.020540602267845456	0.012397736328716212	0.0027751665912554304	0.0033651891914531157	-0.0015352937642749496
1195	0.012984218665171583	-0.004072223435403324	0.0011516984883697715	-0.011374165319157779	-0.003007488151346189	-0.0011661626156319852	-0.0014133278340287873	-0.001290479355632248	-0.0008347256208791755	-0.0006261728794092812
119504	0.003696342174608592	0.000609724403980676	0.0010173078861779007	-0.0008949751754084767	0.001241448147391558	0.00019542960770897668	-0.0006023226754661214	0.0001377399342145721	-0.00042325495460787937	-0.0006923110106289357
119559	0.005898192870551624	-0.005861126725770659	0.001793128136211775	-0.012647242033504364	0.003840952970201734	0.0006367033127934087	-0.007705576760909825	-0.019674737442540634	-0.015252235907959662	-0.007725762190774342
119587	0.0065134499566951	0.006617728062476618	0.015375025855401242	-0.010893241636651892	0.003424999681026547	0.0018749122200491634	-0.011000471264830352	-0.021234877273782666	-0.010909666462233387	-0.009757793444395728
1196	0.013901685196720814	-0.001397822460556616	-0.012126774341467224	0.0036337457728168733	-0.0058303560812149645	0.002027587381580112	-0.002114415085819298	-0.0016023344511494596	0.004752898022253892	-0.006023358609808963
119710	0.002896145341747781	0.0009461908668097895	-6.798887039718708e-05	-0.0005324786967874592	-0.0014345177952723622	0.0006046353376920624	-0.0008314780150788615	-0.0006026038180599778	-0.0008755403895385374	0.0006118060129478907
1198	0.010109230407242847	0.004282810310662833	0.014403147197205323	0.016740731524341457	0.006417608721638867	0.020846986090312908	0.011950885604756897	0.0019536087561814685	0.0030501467070755315	-0.0027508961583755493
12	0.0047354909302067625	0.0007470248232540358	-0.00020442331461103516	0.0014552965991871298	0.008856146100666146	-0.017621735266868697	0.01881553402109477	-0.0015864435340191961	-0.0023362563214169877	0.0010683593384489642
120	0.008567687766049213	0.004565773554213105	0.016351985433147743	-0.011686527245059815	-0.006759332798343563	-0.0005606763575311488	-0.003949996047916319	-0.0009578604785012456	0.0014433491630512565	0.023611266768120927
1200	0.005203796536069005	0.01326646884508188	-0.011969593948696282	0.0012164679894828135	0.004520042602989429	0.0013470331551132283	-0.007829147873305103	0.0003258755884386971	0.0017644158952869811	0.0015473447506520637
120071	0.0026985208777857914	0.0007564778637817786	0.0006557631652789183	0.0009464443662990432	0.002832919558172187	-0.0017119734779667886	-0.0016804009089247253	-0.00028392546073145985	0.002247578086958636	-0.0007113239408972313
1201	0.008660985672652713	-0.007800444701252978	0.0014192773538618272	0.015380599537650428	0.005510236206317509	-0.0006355515678197002	-0.007077105198256056	-0.01945098152926708	-0.014910121934102778	-0.008346701471091055
120114	0.014224154648238759	0.02409732673597123	0.005026034180334315	-0.01206461209532968	0.039507663743966026	-0.0039861730542210825	-0.0026202766042410968	-0.0002241348438447382	0.0013370063771762654	-0.015725543906139318
120224	0.004369538902652108	-0.0060333145540402405	0.0006697127925238403	-0.012976572667575424	-0.0036637467533841765	-0.0004226955735737578	0.0007130188200992739	-0.0005603529650520334	0.0006785722541448111	-0.0013292992068760692
1203	0.004198112749731525	0.0008960157914453899	0.0006220876450197659	0.0005999083732106314	0.0030930539722804173	-0.0010173937091969897	-0.006644464326481579	0.0009642907713138725	0.0013619256771861688	0.025257574584134013
120329	0.0006728823954822305	0.0002792910271857412	-0.0004745786786489532	6.801766247094387e-05	0.00019917570126535853	0.00011650758403757449	0.00044682179520073395	2.661857629404473e-05	3.2565903691496794e-05	-0.00010333613478997018
120379	0.0027181095247306598	0.00315146902937421	0.0019057575716444942	2.7147267318068823e-05	0.011000182072590096	0.0014509431824811213	-0.0138277775599594	-0.02235428143259131	-0.011635617787034952	-0.00927632139331848
120406	0.005315858279128988	-0.004157024706327275	0.0012772466870302843	-0.013265353193006844	0.002292886848977968	0.0016138755490718512	-0.004229026291846185	-0.001281275904052354	-3.0148885681935056e-05	0.007324428610082356
120425	0.0045792495489370404	-0.0047500173278899665	-0.0009541257682307542	-0.010747998434545481	0.0018167060694651899	-0.004084024902382488	-0.007334534645779488	0.020587367988809648	-0.011986910860232972	-0.00806447491893044
120526	0.0024113938517004293	0.009051398883469893	0.013212428806655381	0.0017858654730669942	-0.007993265915491434	0.0011661908483427239	0.002699013106387629	0.00015136719595613206	0.0003202645244054795	-0.001040945915463822
120534	0.005744664085784666	0.0025966212981296693	0.014307733733221745	0.0158277342418329	-0.010373448196578898	0.0015675273355833254	0.004236611566354421	0.00044415074572864597	0.0007726849494255428	-0.0018890651552140522
1207	0.004303193157820633	0.00029943942952237	0.00014734100874517773	-0.0009617802773678084	0.00030655232372421413	-7.402427498628768e-05	-0.0007585892077008822	0.0005728602725523708	0.0003073282616272762	1.8291651507133217e-05
120787	0.0002830243936753995	1.5573530697676574e-05	9.394032022436994e-05	3.470933470995307e-05	0.00021536456644237213	9.353729409477719e-05	0.00017410447413846524	-9.753693985933291e-05	6.731623617164808e-05	0.00039464476506727433
1208	0.0012032032868215454	-0.00038630831053901917	0.0005773620441253493	-0.0006250820518377003	0.002110835823649135	-0.002620868978875659	0.0005172318649114018	0.0005655250157083146	-0.0004835604420028983	0.003982101359173233
120892	0.022170078707595638	0.009524621032664044	0.0018351339427626397	0.0062215682989214425	-0.00559691894390593	0.0003597301045341906	-0.008565553155031417	-9.52967633791602e-05	0.006364522005386546	0.027210653187036225
1209	0.008100715711032424	-0.013770884463290797	-0.00012364208025028779	0.0007547502140571457	-0.004399917660832055	0.0011750524406018972	0.0003317526830679511	-0.0017133585459000859	-0.0015580265448805763	-0.001579870255194142
120939	0.004522781937909667	0.0012483307108743583	0.00046549572001613684	0.0012230126018155279	0.0034647111021743624	-0.00175970905797481	-0.004200273846500849	0.002194409702449735	0.0007620606068972782	0.0020407058533165132
121006	0.008480487300986963	-0.006978666862129887	0.002107735460323866	0.004806039340608629	0.022884234479459146	-0.0016927549580717418	-0.033325124730043024	-0.019374059577193344	-0.009214239896818391	0.02681669190280629
121053	0.002287515575374559	0.0010922305871120229	0.0012368248051943	-0.0005558458312091171	0.0026331649473122372	-0.0009734056611775338	-0.004531631065645716	-0.0008391202389757703	-0.0017346038288790855	0.001805489955671476
1211	0.008077372872472767	-0.006432148450235225	0.0011110949440326975	-0.01367129259406195	-0.002754804590309594	0.00031308249630634114	0.0009550412452349746	0.0007488039482511203	-0.0005757870778743363	-0.0011633534971463558
1212	0.011482799057979174	-0.01284243809203359	0.0007660545415449607	0.0023692530517195956	-0.004805554867514354	0.0005234365120695647	0.002891626208030554	0.00114000364836423	-0.0008803621730298801	-0.002856077469087745
121214	0.0028122813620233013	0.0015661292501543906	0.0006366427166159588	0.0008910197643177995	0.009163888711366166	-0.00834427895686495	-0.011324721649821103	-0.0035378542563638156	0.023911552999837226	-0.007615656983570968
121227	0.009317493342065806	-0.010447033410670116	0.0003131380320914789	0.00247766841377289	0.017171736983334383	0.0196581023883508	0.0022911326719006623	-0.016876221115047566	-0.012070696895653403	-0.007236358853080261
121256	0.006598450258374064	0.007404050717398157	-0.011906308968660078	-0.011164816674375482	0.004150502486222074	-0.003527135299339486	-0.011666128378148134	0.020262666455473907	-0.013119848470078084	-0.003071087439273662
121260	0.00804269010345121	0.00754523861301446	0.013534622258835326	-0.01000080812684985	0.006342661283095177	-0.016368026961867572	0.012112009745786769	-0.025418021058724833	-0.02149229397513922	-0.008433075281136196
121268	0.005796980840379677	0.0018225225168249425	0.01328708654106734	0.017719191081319727	-0.01022268367213345	0.002161495394843636	0.0032354326186437928	0.00024250059291511882	0.00037875000653745945	-0.0018055708847553422
121274	0.006645491568946055	0.004129701705077237	0.014238978565289894	-0.010826585538640573	-0.007303474794534807	0.0023140159860204615	-0.0003574632179340193	-0.0004820818528376757	0.0008195473487148236	0.0053796880176328575
121278	0.004295338227803167	0.011648304051873958	-0.012588485591372073	0.0016933345010139212	0.014176638907411089	0.019888658366922763	0.00472697931401642	-0.016885784074886275	-0.011764592943054236	-0.0074516011012990485
1213	0.01934580735488818	0.0012447697901538826	0.014555182963889362	0.004866386459469863	0.009107064633329933	0.019724292622567384	0.0039878460367534264	0.0022949195025589748	0.00472525541953674	0.024893523307757463
121340	0.0012019297402750255	0.0002416135040990385	-0.00015041508606493823	2.2971623723103708e-05	0.00021360794743936583	-0.00019653587295066392	-0.0004549061179673533	0.00019407159681578227	0.0006090742923698995	0.00048455142489573335
121355	0.0014871308397838051	-0.0007069633414734165	0.0019230566986173639	0.0006150573986556387	-0.0014688488192533444	0.00019280800337900797	0.00043764712110595046	-6.620271681636332e-05	1.7092854256341912e-05	-0.00020514416672431387
121391	0.009766901279966428	0.0070542867480611025	0.0004778838184549407	0.004355114165306599	-0.01821336263687701	0.002520203340556677	0.0059530984113698076	5.743066583478955e-05	0.0012660279410007808	-0.004308705694757143
121441	0.007899271701980827	0.0034815163428541388	0.00021188861294017737	-5.717277290816868e-05	0.012170169745736596	-0.006110733555112904	-0.016140092113505516	-0.0012064591329746465	0.02446731315307731	-0.006199735877690973
121457	0.009204949978567472	0.002691111867586999	0.015958705025696497	-0.011539268473834399	-0.007885648772987095	8.762702552247144e-05	0.0025999628909899953	-7.005654147506464e-05	-0.0007665823018293295	-0.0016613403488939984
1215	0.007451074281849586	-0.013497589668725553	0.00018102770875498106	0.002103620146392579	-0.005237389962841724	-0.0010072615063283956	0.003018496590816326	3.6604547792741415e-05	-0.0010255417872793873	-0.0016746697706682807
121504	0.010247213907134551	0.0012183128008808686	0.0009584374702163304	-0.00023251904733546824	0.0016416303337549027	0.00030774677367865794	-7.855446259949974e-05	-0.00012653698161262764	0.0012427959611921917	0.000296481040006061
121506	0.006350742504682354	0.004461400178563585	-0.013190640774855896	-0.012294311394944999	-0.00729455447932458	0.001075063986455604	-0.0017637703715090859	-0.0011412538451824534	0.000623957545210939	0.0022986725811600965
121512	0.0029198196812804497	0.003157831798111125	0.0005723999866676363	-0.0009180351727280605	0.022925062490309966	0.020943927073414977	-0.00019600836757257086	0.001171428846105954	0.005775843185722084	0.0008964512169358828
121536	0.010910515074846599	-0.0016568716200000605	-0.013570742946800614	0.0025089196517720574	0.000466778825513268	0.02035687372422551	0.01406575725543925	0.001828015301501255	0.0023319588454736974	-0.00473512083467015
121549	0.0007686326267251198	0.00030923611405289956	0.0004535588947288307	0.0005960931880319212	0.0006058634608813645	-0.00010313876311027148	-6.955031731664522e-05	0.0006666320996945529	4.2206753009213735e-05	-0.0005130310023383932
121551	0.007420382290462559	-0.01145639943946466	-7.511198201758223e-05	0.0037755225299171916	0.002902148134576571	-0.016195805157548426	0.020335127206356576	-0.001909058922113284	-0.002941766473781725	0.00013904706677769833
121599	0.0021472656907277074	0.01066427421599251	-0.013131125120189805	0.0007901432548735391	-0.00551341069631443	0.0009168354383270552	0.0009644460268096189	0.0004323610015185667	4.1940026057140124e-05	-0.0009147913139657321
121642	0.005062388612630825	-0.005902162957031377	0.0005379144409975108	-0.013229427112995582	-0.0008742999180784797	-0.0013849985328754663	-0.0011883116593947537	0.0005384571795860852	7.717551233883769e-05	-0.000514936867166947
121643	0.006571408436975413	-0.013577041771292302	-3.66480697052103e-05	0.001868304726594588	-0.004839183945427163	0.001021900712970949	0.0013637887824594903	-0.0008266272909620752	-0.0005008189413198753	-0.0012075689882352404
121665	0.005801486870465588	0.02027988881477002	0.0009481323049712603	0.0029438986499346117	-0.010115761650749558	0.0009598779694563579	0.001510128723395499	0.0009419513445750024	0.002196508960999578	-0.0007344612256187842
121793	0.008849483121089028	-0.013868203264036812	0.0003716046591131911	0.0022446806642358558	-0.0063477886785642925	8.256311994238415e-05	0.003372300848474431	-0.0005016700394372089	-0.0003821791207822089	-0.0028005402289500445
122011	0.007395564362755148	0.005416698373643975	-0.012154517086462802	-0.013780570355098318	-0.005400663317031448	-0.0003589333830600686	-0.005562945030176778	-0.00037598931786950217	0.0008684910788234664	0.02437679006479783
122042	0.01072004106483704	-0.0025804776010131597	-0.016553394875005546	0.0049325135674994835	-0.007570098997670147	-0.0014113679900493417	-0.003765770934724925	0.004017403133880543	4.488849411575511e-05	-0.0036085365031118745
122060	0.00622336157908249	0.0029484125024317747	0.015272259775161025	-0.011362396034491629	-0.010027005521244085	0.0007457649850635469	0.002796238976908288	-0.00030043661011204303	0.00014534391776730522	-0.00027756422892474955
122183	0.003366857106780531	-0.0002081070113441002	-0.00026730215715302786	0.0004665823629220982	-8.54495226294811e-06	-0.0007080206626103961	0.0005173865688984677	-0.00014003755439626666	-0.00023454037839331954	0.0003071570398197463
122258	0.003785567480973636	-0.006006516591517081	0.0006191633484978533	-0.012885628582997254	-0.0011386249942804013	-0.00028648592415126285	0.0008564900692063095	-1.1570989429374506e-06	-0.00042637967901738345	0.00025677590670831785
122402	0.006177637994921996	0.005143141975794306	-0.012060170463740338	-0.013324031831043151	0.002806658805722518	0.020475388388775974	0.012932407502393651	0.0019454508303731106	0.0024973273507348007	-0.0022884522830607344
122416	0.0007397347047465567	-0.00010674203158574479	-0.0004677540414115244	7.70284941873399e-05	7.356767366954499e-06	-0.00017289855286864385	-0.0003977019252409222	-4.0512146414461136e-05	0.0009237485204402015	-0.0005725930145248242
122481	0.009398516815002705	0.01696774043429424	0.0009953113837529392	-0.011040015496361974	-0.0037518061831983153	0.00027149115460683754	-0.00969296728502126	-0.01751905435150442	-0.017222479626799996	-0.005224610495397811
122553	0.009078116414608234	-0.01314202200845368	-0.00150642933047977	0.0011252539394540457	-0.006376092520233588	0.0004725096041109726	0.0011624607797264181	-0.0018552887344403842	-0.00028748731607866997	-0.0022510854779844752
122589	0.00031856426476376215	-6.0571477038963344e-05	0.0002237148512287745	7.13697418341072e-05	-1.1569027674934492e-05	-0.00022982489172608132	0.0003404613625367992	-9.826819409204059e-06	-3.3492026948294776e-05	2.2313911926970333e-05
122616	0.0014695242917551379	0.0024702234102082898	0.0005528989744547994	-0.0012674228298677637	0.003922877941334162	-0.00039661150509065664	-0.00017136702354557127	-3.922056925982136e-05	0.00017808473419737942	-0.0017745068238927098
122622	0.002711412091269105	0.010468920739519418	0.01507801696190493	0.002239803052900469	-0.008889123251943173	0.0013058199162468548	0.0027961089680867885	0.00030543371354980754	0.00047099732030700576	-0.0011241656940617106
122651	0.0008717695265790032	0.0010603791827518492	0.0002775677946007623	0.0007151734571385325	0.0034442578687289165	-0.0014774362511787513	-0.006766401366258738	0.0005889718359179123	0.0010986183663859875	0.025634541140490755
122704	0.0019478953603318191	-0.0007053319810806766	-0.0002682764072824879	-0.00043617859181402174	0.0001815477679765577	0.0002872301233390419	-0.0004901699043990792	0.0004523907273507736	-0.00038547172087666475	-6.591740683563912e-05
122769	0.008496798344220291	0.006584515924284346	-0.012657659230398284	-0.012764129391925822	0.005962830667377619	-0.014842999211979385	0.01455748660719565	-0.0036329832121550602	0.0009970600725509107	-0.0017665371543626432
122773	0.0047287611130903545	-0.004620338860878523	0.00039050667386786715	-0.012835501106751657	0.002625966226122574	-0.00036039917917750445	-0.009830588907586178	-0.0015774553741706204	0.0013536328976889583	0.028857342183883312
122786	0.006144689939923896	0.014514226899722408	-0.013163487151979724	0.0011733514026105853	0.007022763838701179	-0.004528101277890223	-0.019448003231146427	0.019891596822324796	-0.009321206400657004	0.02067011361419399
122809	0.003103485612919389	-0.0009514001201814237	-0.0009985773789226008	-0.0005860853933222265	0.0005314077284599705	0.001280925697920267	0.0008295082128791292	-0.0002594859478127771	0.00016790301868787325	7.258399058262282e-05
122830	0.0015105112849606985	-0.00015225685398598412	-0.001079981152061304	0.0005234295056942464	0.0009969096584815035	-0.0018379962143154995	0.0010853747855983677	0.0019238508329174951	-0.0015497256714666898	-0.0005052781923468145
122876	0.006424558063127145	-0.013071789941342378	0.00024288629096862448	0.002529146258753278	-0.0041770155578217056	0.0007477804008523293	0.0005582366497720148	-0.0004836788426367894	0.0003351715023683276	-0.0012524778202763728
122945	0.0017176825784088498	0.0013712169526124683	0.001244338268856176	0.0008497474378588145	0.012575222250654185	-0.006559142546522503	-0.015789045489216995	-0.022523423904033456	0.00736797847723283	-0.015557053451625509
122953	0.0028774465078145106	0.001345209356373652	1.738709281224287e-05	-0.0009795641620258361	0.01311508926821277	0.020273849756950665	0.010849728410041231	0.0018371284773232711	0.0022817929479459777	-0.0010794514832762115
122961	0.001194914078219992	-0.000527663169651093	-1.926631113449969e-05	0.0012488717871809506	-0.0005994705690115071	-0.00010159142382211632	-4.9863049544414104e-05	-0.0001931426045294634	0.0006596486455817278	-0.00040225581314224843
122970	0.001892879048338572	0.009237679760798383	0.01397749628149761	0.0025951886766288975	-0.006278974139076128	0.0010711305325871799	0.0014687354467667047	-0.0005138974412289064	-0.0004885093655448579	-0.0007647244725757108
123	0.006395377327362308	0.0029152479701848853	-0.012844544394499257	0.015752025078632947	-0.009463049570759951	0.0005060192689202409	0.002922570742055475	0.000550191621118429	-9.2942904090377e-05	-0.003207219018479377
1230	0.003757032543965317	-0.0009516495287047267	0.00019678101285799734	-0.00427065190960666	0.003230331529800497	-0.0008271624351509781	-0.002635065711447363	0.003371094840903645	-0.0011751771015220908	0.004826639107674117
123016	0.00825670693656098	-0.013940752480087774	-0.0006575124189708251	0.0013091120863318072	-0.00401107168346344	0.00012801989536258458	0.0010028334559532251	-0.00043988258386160186	-0.0002699250928776748	-2.9386723072435738e-05
123036	0.005032134415416092	-0.00591072092018946	0.0005541077963680652	-0.013123823797668903	0.002633280319709746	-0.007492590143468786	-0.007031275984607948	-0.0038063850727572154	0.022501914373263498	-0.00986057699899741
123103	0.0015294154038482638	-9.399990876968597e-05	0.0003326683621236155	-8.853901169927863e-05	0.00025046382780741867	0.0002783031255089012	-0.0004398854828308356	0.0001630445813353202	-0.0004445273627453114	-0.00011447253997475776
123169	0.010719597572960485	-0.012267993668564394	0.000954515779828798	0.0023557079161324506	0.002587628509377534	-0.007253838754554276	-0.0076731081310922175	-0.004213707014434854	0.02142651237197358	-0.00972050512874322
1232	0.003378899277733633	-0.0014963950732440638	0.0004700897906937917	-0.00506083896333932	0.006135022700497887	-0.008885152562015825	-0.008456851491455445	-0.0011754810241361648	0.022109248002105605	-0.009795583271500716
123207	0.005658887076794614	0.0030056416902024667	0.014770715429381727	-0.010951414051652982	-0.007662996884873581	-0.0002975085523859741	-0.0003240321936318918	-0.0004818653281597634	0.0014398114364756983	5.499122561231474e-05
123228	0.001991744659660985	-0.00030265821341819314	0.0002252515947718903	-0.0006976446186037267	0.0001988454908042822	-9.832173564012765e-05	0.0005770522483793257	-0.00036172324325263526	-0.00046113184113845683	-0.0003134913863042016
123263	0.007040752448600232	-0.013289281616689614	-0.0013807588946827146	0.0011604143088914524	-0.006633284579308148	0.0005735077330730608	0.0019299277375689934	-0.00018698233844472464	-0.00024148039548710297	-0.0017955587138835214
123283	0.010694919375212057	-0.004302667443100381	0.014730076670704861	0.004753795501216307	-0.013460421990915341	0.0020862354720939877	0.004515632338775627	-0.00012796349977924618	0.000573898232177097	-0.001611810278833968
1233	0.008265384135604872	-0.01543179979378474	0.00048458166179841554	0.0010277250741112958	-0.0035168307328384807	-0.0014799778003720175	-0.0008700228559827609	-0.0017554292025497673	0.00059456565497746	-0.0006392336036087298
123355	0.003017261982899659	0.01024014358401315	0.014563901935786314	0.0020037354825087166	-0.0037911111592845302	0.0007919638568833516	-0.004015470420658344	0.0008047382421237998	0.0017210165201579904	0.023942247434673804
1234	0.003955752625649075	-0.0018768533236883753	0.00037341444352038917	-0.002712874765764558	0.00010598591413478813	-0.001117175567927287	7.01602509876741e-05	-0.0001070509529651382	-0.0006124706888667877	5.888110160994266e-05
1235	0.004725942358790589	0.0025199462072006923	0.014835497683547864	0.019206382368258442	-0.009061628079525904	0.000180121238815933	0.0011609949501870784	0.004183821601158116	-0.0003238103082288976	-0.00449723145056454
123591	0.008180539974071933	-0.012349692622538546	-0.00019284398320463804	0.0029294715808613446	0.0006053243503382922	-0.0040903978982217235	-0.006697375310566013	0.02069924481154279	-0.011086311525774805	-0.01020794407982465
1236	0.005552746755757032	-0.004223324361704503	-0.001037282988063843	-0.011237238026898137	0.00682958299580908	-0.018179168662680042	0.019930203682859474	-0.0018986049619087917	-0.00374867293388778	0.0016924315420899555
123688	0.0067592342301043525	-0.01441091308227716	6.979458102486723e-07	0.002080137492357164	-0.005334751016324719	0.00019059136137048304	0.0017649282972370323	0.0001666778754396015	-0.0007544439236112001	-0.0011858946980237484
1237	0.0009738664761276764	-0.0009398561479560683	8.530519051224202e-05	-0.0016826290000973062	0.00036923839180602163	0.00046682153648350055	0.00023043469749481948	0.0012663626099754393	-0.00026963128810393485	-0.00038412726501067687
123720	0.00031255498407319467	-0.0001924492875733399	8.061152739090958e-05	-8.137035233151061e-06	-6.875072657969985e-05	2.4711657557788186e-05	-0.0002057250668183751	-6.492757898008521e-05	0.00041521622026961276	0.00013418865314435496
123722	0.008821347105357142	0.00527342370543772	-0.013125210990304904	-0.0129030447581911	-0.007766564458098944	9.211227097663835e-06	0.002137165073396137	-0.0007620691511728814	-0.0003355050478474002	0.00032473409244604124
123745	0.005958160419662599	0.0027948214957267846	0.015042769784847329	-0.011378293679440214	-0.006360370310765281	0.0012294958141496138	0.003225427285176532	-2.284167058782704e-05	-0.0008833134818373229	0.0031288651279988817
123775	0.004818885069316333	-0.003670367916164219	0.0010508942728170098	-0.014441213687510742	0.0014884527053343072	-0.0007424823448954329	0.00046248186213445274	-0.00035012692279985235	-0.00031530034185756794	-0.002115956509705357
1238	0.008470398340294857	0.004671782688285656	-0.014662210037162131	-0.013189611434354046	-0.0047097840356726635	-0.006407965239821622	-0.0058515322790144274	-0.003376639101862166	0.022270207819569267	-0.010405293460232378
123803	0.0065710214135291534	-0.01195094849301768	2.240983847561519e-05	0.0023970930397052494	-0.004448238332702042	0.0003524356805811613	0.0011800050916213416	0.0007497591661893154	-0.0012903801304490485	-0.001793857671112841
123811	0.004058360905515119	0.011201283397248383	0.015240672655471747	0.0027723174748498585	-0.0029707668935625518	0.0005627373449985797	-0.001539615816467243	0.0026308586398960053	-0.0006583532598998206	0.004995183697923606
123872	0.00309551500291921	0.00980718535422996	-0.01289835572046081	0.002095059998529278	-0.006034392907052508	0.0005937764559505952	0.000590875918370434	-0.00020992517152589821	0.00040702449951089356	-0.0005014996776137169
123879	0.0040970095279345585	0.011327865216171141	-0.012805891954011075	0.0006540525590456156	-0.0014944083499033283	-0.002990410999707991	-0.007236260699039713	0.020600006642013013	-0.01117195937064879	-0.009558028084925833
123920	0.0014882022610774575	0.00012543803446866424	-0.0007173430811443025	0.0005081842706662613	-0.0008751796242532822	9.494078649876059e-05	0.00019469491349852702	7.361490497849126e-05	-6.989045303752688e-05	-0.00017635391309348735
123970	0.0008475487791937726	0.00019918535704972054	0.0002773389946324439	-0.0003298953130658911	-0.0003962480810892676	0.00014679608997376925	0.0006812395493846561	-0.00016866532234271515	-0.0004937097591971077	5.716983253449732e-05
124	0.008576241424900141	-0.014195580439148477	0.00037041377877421443	0.003104868708165199	0.011339009591671709	0.02233119225745348	0.006863716433902929	0.0025422386639711893	0.004800574940059691	0.026002807736936955
1240	0.0013685618426014206	0.0028379829315311883	0.0003652345299756453	0.0011052238756578193	0.014388664717956754	-0.016680351354237826	0.011862079383737184	0.00047488992964482476	-0.002174456712436096	0.026710437833470872
124044	0.0010760294200061833	0.0006896983236845132	-0.000254382823253221	-0.00034418210222378977	0.00039400139799842247	0.0009802407646168523	0.0002858624324517019	0.00028707057391476245	0.00019149474623750222	0.0005746246120904155
124045	0.0012134787233753096	-0.0023882302552181516	0.00011401839280995908	0.0007140514270280078	-0.0009301647849592446	9.246971554846859e-05	0.00011422907483587993	-8.463864678232667e-05	-9.228417576766155e-05	-0.0001484176504542166
124056	0.0005181826025658659	-2.2012135868975933e-05	0.0001612118088158536	-0.00019529714742049588	-0.00016315485845195025	4.887002018927756e-05	-5.961984019691995e-05	-5.70482532437668e-05	1.2553472010808158e-05	0.00028286361534035403
124093	0.008566348381173452	-0.0028556128827460507	0.014385072382603063	0.00489584151942725	-0.010059408699969111	0.0017822316962093263	0.001028878004756425	-0.0018221926743161973	0.0007467168331590412	0.00021367526690073077
1241	0.0052566800050222965	-0.007115662700096793	0.00073761248451154	-0.014185955472300274	-0.00413330163323516	0.0005138264307967852	0.0010902120875289382	-0.0007573236455431683	-0.0007446340218085992	0.0005538019108888526
124149	0.0007388416850502107	1.968345931507451e-05	5.414822329594121e-05	-0.000345178108194122	0.0020648589450794727	0.0023037996637720664	0.000643144419394637	0.000648896783484842	6.796550891184267e-05	0.0007365174548858528
124152	0.006395670123103431	-0.013582303203997927	0.0005362349057252495	0.0026956361621116084	-0.0053078656445779224	0.00041103671977307663	0.0008530644772909087	0.000849776824379552	-0.0004863518922514445	-0.0011261035177957993
124220	0.005202374432740928	-0.0011334081354561893	-0.00039900587091793794	-0.002251701526617275	-4.992870254821565e-06	0.0008434983309356821	0.000545933505366562	8.30769263280428e-06	0.0012891851509498552	-0.00030503795522376014
124222	0.0027362677469198317	-0.007338751429558616	-0.0006632103964110192	0.015561737646408457	-0.0025958243852612297	0.0010344412933006371	0.0008647571384761226	0.0001348606801957892	0.00034926871910734454	-0.0011209012798332426
124245	0.006654934452361764	0.0011474615576899652	0.0011057172134559038	-0.0004427409288384853	0.006771636976169005	-0.008002814505611678	-0.007412017076644188	-0.002625782119798628	0.021849944137476388	-0.008571279084046557
124359	0.003982622302691549	0.012320143950333495	-0.013549861345404974	0.000904323544021769	0.0007402461765129741	0.0005534622813390207	-0.006497761591697954	0.0030538842987660976	0.0010262437650936952	-0.00046614453052661904
1244	0.011126443718917727	-0.0012729215736077017	-0.012251889406782233	0.004064335996034501	-0.0037637442391662	0.0007526912053620482	-0.010166890089198662	-0.0008217342265323821	0.0054959598878824515	0.020255583862107858
124401	0.003917724174855683	-0.006628863094049163	-0.0014677901023611246	0.016435038524262518	-0.0005822593943204705	-3.8485388632477736e-05	0.0009593561972642419	0.0005105786002175399	0.003815109012414648	-0.003147447581612215
124402	0.0006717245100457689	-0.0005686949712368657	-0.00031916129774111994	-0.0002495835863410294	-0.0004295035889481643	2.972271011630827e-06	0.00011651317556408306	7.654410340478642e-06	1.6183671138864282e-05	-9.211491252610858e-05
124404	0.0096449895852955	-0.013173063184851872	0.002343560206864298	0.0012009459238732124	-0.007862268993117563	-5.658660557545964e-05	0.001187168854415219	-0.0014041763922938769	-0.0022522778927376898	-0.0022954664142112446
124411	0.0008162463235022458	0.0005870703566421975	0.0002404028985127837	0.0004586270506147939	0.0016312617515851695	0.0003613712079507784	-0.0019117416304147454	1.6827195572034956e-05	-0.00014357150262915802	0.0005771982306516815
124446	0.004860396404081941	-0.006441751012743911	-0.0004325578197558323	0.016006182021033048	-0.000392602757316572	-0.0014014984101964132	-0.0017526562880191055	0.00010794817478395145	0.0024482582729114383	0.0009159899105710065
124454	0.004587151510342549	-0.0048300302780204165	0.0012743109734777074	-0.012949772047820478	0.0032038720554517677	-0.004556615235206169	-0.007156047932191166	0.020100644570705494	-0.012162920098197149	-0.008753592165445497
124460	0.0025197275662021943	0.0006355911180671936	0.0004034009456517838	-7.697385875699275e-05	0.002473328631205362	-0.0022937881777517154	0.0017252170115741724	-0.0008658903275028574	0.00048730416594193005	0.001039430595552524
124512	0.005561211073803107	0.020571268942952838	0.0008191425004522752	0.0026257841631859525	-0.013318391336162404	0.001140764287399824	0.004344784302363893	0.0003814535793643386	0.0005016442041985092	-0.001930646582746644
124535	0.007230798132990202	-0.012533910596646165	0.0008085490039893784	0.0022919769605198206	0.0007184558747186365	0.0013350352036070137	-0.002874902198108666	0.0020226288049923456	0.0010322203214621743	0.003528936270610378
124540	0.0028255561715205034	-6.783218368915405e-05	-0.00024247402353628952	0.00018047124737946305	0.0007084745529887135	0.0007279107123441143	0.0008540909018108586	-0.00014986548802206113	9.314836632462727e-06	-0.0006732472012118605
124565	0.0023388272750761974	-1.4429462561325455e-05	-0.00032086376863602896	0.00042677134515825576	0.0024039574817609727	-0.00012081791707409238	-0.0010166537254880927	0.0006844346688544467	0.0016365065896555924	0.001201047699257264
124583	0.0028465110220470464	0.0006629279421966145	0.0008360552522612077	0.0018861087394859016	0.008585967842678127	-0.0015570937930900596	-0.00765492566689435	0.003304519536277666	0.0002992653940421192	0.00034215415226313434
[truncated: 15,460 more rows]
