# Supplementary material for: Network-guided prediction of aromatase inhibitor response in breast cancer
Source: PLoS Comput Biol. 2019 Feb 11;15(2):e1006730. doi: 10.1371/journal.pcbi.1006730 (PMC6386390; doi:10.1371/journal.pcbi.1006730)
Supplement: S1 Data — (ZIP) [file pcbi.1006730.s002.zip › brca-treatment-response/data/compute_drug_features_labels_alpha_0.80_20170919-130028/pca_expr_components.csv]

	prop_expr_pca_0	prop_expr_pca_1	prop_expr_pca_2	prop_expr_pca_3	prop_expr_pca_4	prop_expr_pca_5	prop_expr_pca_6	prop_expr_pca_7	prop_expr_pca_8	prop_expr_pca_9
1	0.008017924925680276	0.020631623252475636	0.0007446982031419682	0.0018453564858773824	0.008335095823661584	-0.005067773865804938	-0.00024680503775800934	-0.0015654117839760309	-0.006685728258335805	0.0015133244749886833
10	0.0024106197098371245	-0.001271113500527531	0.0012292316714285925	0.00012856946325289653	0.0007516961771957028	-0.0004355264528244632	-0.0004936205410318402	-0.001458839512837384	-0.0008169910831583734	0.00120345219202569
100	0.00806236530533203	0.000643807379478172	-0.014297851500251809	0.007159883048427488	-0.00316537637217907	0.017769310242849	0.007984438571663942	-0.0066907194088477555	0.0066655947320714325	-0.0022422913932502245
1000	0.005273853395991747	-0.0030959810442469063	-0.0005023952770072488	0.005772473370440026	0.0024793679895600946	-0.007785603523078756	-0.003504993813146015	-0.006136266834767493	0.0028935501154323203	-0.004499384928118799
10000	0.006956134346019547	-0.012894616649708385	-0.013026006071912606	-0.002687220975796212	0.010232086992573962	-0.004825505742053492	0.013442194280589017	0.02109842089478244	-0.005440893577035897	-0.006796786099987636
100008588	0.0010022008043135803	-0.00027489881424661174	-0.0004562789202131617	-0.000535998113943557	-1.8180370314985567e-05	7.83817991022629e-05	0.00013666991474328672	-0.0001300985744211388	-0.0004140351949616933	-0.0002614735799984435
100008589	0.0010022008043135803	-0.00027489881424661174	-0.00045627892021316187	-0.0005359981139435551	-1.818037031496928e-05	7.838179910229297e-05	0.00013666991474329122	-0.00013009857442115497	-0.0004140351949614669	-0.00026147357999851273
10001	0.010903093702572045	-0.00574020415190953	0.0077604218310023355	-0.00013013559614434068	-0.008848117771523048	0.0063220026992001676	-0.006553343610770624	-0.011628477051913133	0.016186588175711177	0.0010534917315952119
10002	0.0029443138962813712	0.004899025897949009	0.003519037909118735	-0.0002841597579522896	-0.0018603301931750186	-0.008881209536749188	0.009501137710627914	-0.006381887776979882	0.006466927597958504	0.004555721838970214
10003	0.0007283870896626437	-0.0011019710137878938	-0.0004972504640097176	0.0033288713564322793	0.005793965172272924	-0.0050698370006280104	-0.003921979255725568	-0.0006577547106388392	0.0029034257863202535	0.00017656071902488713
100033413	0.0004482537348961085	-0.000274808494802244	-0.00023085092145176068	-0.0001421421741078699	-6.983038577772193e-05	-0.00041487252333251176	0.00012305796917302342	-0.0005267609089560312	-0.0002609874885556335	0.0001290795632535369
100033430	0.0004482537348961085	-0.000274808494802244	-0.00023085092145176065	-0.00014214217410786934	-6.98303857777239e-05	-0.00041487252333251474	0.0001230579691730014	-0.0005267609089561274	-0.0002609874885556032	0.00012907956325344992
100033433	0.0004482537348961085	-0.000274808494802244	-0.00023085092145176065	-0.0001421421741078688	-6.983038577772305e-05	-0.00041487252333250997	0.000123057969173009	-0.0005267609089561298	-0.00026098748855561633	0.00012907956325343398
100033435	0.0004482537348961085	-0.000274808494802244	-0.00023085092145176065	-0.0001421421741078691	-6.983038577772328e-05	-0.0004148725233325116	0.00012305796917300673	-0.0005267609089561185	-0.0002609874885556109	0.00012907956325344217
100033821	0.0004482537348961085	-0.000274808494802244	-0.00023085092145176065	-0.00014214217410786915	-6.983038577772331e-05	-0.0004148725233325117	0.0001230579691730062	-0.0005267609089561165	-0.0002609874885556088	0.0001290795632534447
100037417	0.004269275746461464	0.006662682315784935	-0.001341001839721326	0.003432912966051351	0.0011082219298036754	0.0019379643320516654	-0.00551058431891613	0.0022939523182272025	-0.0003377441734758129	-0.0023635085080033306
100048912	0.00048675310647404213	-0.0004129557413991428	-0.0002702260114835418	-0.00022657050244920818	-0.00014591050788981415	-0.00014774268969133876	-0.00018841644703203268	-0.0004201418744501276	-0.00027583702687541235	0.00017921961232941368
100049587	0.0013331849354374467	-0.0027666179246545104	-0.011083707421746017	0.01666196239348454	0.00690739948035087	0.026027715483565934	0.019439199500044777	-0.006154349820046271	-0.0008800367555734677	0.004682432157652087
10005	0.010304873811446888	0.020425094712180555	0.003491615624794289	0.0007940163371913906	-0.0030837919970667675	0.0030745151140347767	-0.002068589598014406	-0.005664402388698811	-0.0002818731626323624	-0.002211800500508053
10006	0.017935340776604167	-0.009370730479690925	-0.008567737072582533	0.007480135779447083	0.02143688503465185	-0.0015967214792491043	0.0050648216016008964	0.02169118024847512	-0.008525241962764166	-0.0028768497070598875
10007	0.007057561577656286	0.0014991025256901106	0.010580067633869388	-0.002819362956952422	-0.006539046614370585	0.0032442731015052914	0.009985754059378845	0.0052015398952391595	0.003415758864344861	0.004122240183818634
10008	0.0020653267128860303	0.0004432516131345657	-0.005364983434585547	0.007562140424992077	0.004588167465248646	0.0044925442204852	-0.0034399753269202505	0.004346644056266927	0.005225332830721095	0.0016298904941203058
10009	0.00928650171409602	-0.009708399568450887	0.004438642391221722	0.0028624312938838304	0.016636566034527824	0.004702129575251481	-0.01175011571807857	-0.0058820856376460865	-0.00587081937286806	0.0021729689412373823
1001	0.004695876383257544	-0.005688002142123333	-0.005546950990474146	0.002531947064989665	0.003202681303428301	0.0016490659237969644	0.001441134339268788	0.0016573142024979184	0.0040872923459052	-0.005581451133483679
10010	0.009404060277561287	-0.004615333443819465	-0.00908501608197539	0.005546969124268781	0.010764180718096835	0.007218521517969059	0.002753003186636107	-0.0008449264673180129	0.003720848960343853	0.00837621973138515
100101267	0.007434261692713857	-0.009252179903514617	0.006038339485643115	0.001133220108901147	0.013886760243357233	-0.007248675731942125	0.0014494706092289553	-0.0112737297894609	-0.00021384684418963883	0.005602903721360994
100101467	0.0016517241831270216	0.0008172885576892432	0.0008215805106575078	9.390579818176052e-05	0.001866209108931805	-0.0019636297618819717	0.0006924459529219224	3.083937347756248e-05	-0.0008869138335645977	0.00015782481950698588
10011	0.01119892329373507	0.021946378287838016	-0.00099326425895081	-0.001618003394966949	0.008620956212383325	0.004148636218138927	-0.004204654825629498	0.0006370454711405219	-0.0040697089127244065	0.0010942848386959639
100124533	0.00045896052756532976	-0.00011486423286026151	-4.9379831215130386e-05	-1.631031642828004e-05	-0.00022606245312894573	7.565997863240881e-05	-0.00016249574795395685	-7.699617724253389e-05	5.0966048933996754e-05	-1.4358699499494598e-05
100124700	0.0014327186240256833	-0.0006711207998579934	-0.00022650640218489207	0.00014299254432566965	4.664428575328547e-05	-0.0009453228293392561	-0.0007331570551549216	-0.0006424669070075949	0.00027974997384347275	-0.00036890421496905203
100126693	0.0002934227855277204	-7.999367112950363e-06	0.00030528671623978665	7.376103416652162e-05	0.0002543003581222138	3.712502576684345e-06	-8.923749584935058e-05	-4.904439891102962e-06	-7.903603293356265e-05	5.899981238912325e-06
100127889	0.002143895434970331	-0.003696070669233813	0.0055666989519343015	0.0009940160978410971	0.0038603918918460466	-0.00023692589819944863	-0.003759237932120138	-0.0043405743666932875	-0.0016474250508327845	0.008285043383102103
100128252	0.00048410593659896383	7.167550869754621e-05	0.0004300670758726467	0.0002954704308019281	0.0004320036950037838	0.00010168591573532211	8.626912381596988e-05	0.00013278933582342388	0.0005625894712969784	0.0002633311373432579
100128327	0.002870130613065353	0.002368557485980786	0.0013791789760085906	0.001332369836850262	0.0004603138473090437	-0.00017311795251044248	0.0007330705761191687	0.0010097760161243748	-2.4119538145901817e-05	0.00026611437570345014
100128400	0.0005975351486384163	0.0006628585035688241	-5.7753858383510045e-05	-0.00013759681941181748	-6.599413809145097e-05	0.00015648188149849465	-0.00033489693640028945	-7.422581940687985e-05	3.3544796100805215e-05	0.00026989314156886384
100128525	0.001963976906673484	0.0003836761393068492	0.0008209684663847448	-0.0003854712070922082	8.360884824873041e-05	0.0007185785386645788	-0.00015072927974701638	-0.0007039870219817168	0.0008912969680701676	-0.0007211740842980508
100128582	0.0003883696907612559	0.00033398191880233544	0.0007285926495621116	0.0001320865847923164	-0.00027025791252762674	-0.0005095277518693624	0.0007986474354777453	-0.0004811753370100323	0.00015401912410644157	-0.00045805736748497566
100128588	0.0007803983572924144	9.297258268634063e-05	-8.229037648565515e-05	-0.0002840466846931711	-8.123010263702777e-06	0.0003891198179208037	-0.0006122295303867231	-0.0004325746877439025	0.0010107148656432366	-0.000302476052692539
100128731	0.008840695317416632	0.014642927712520981	-0.007283829693326746	-0.00275732542796243	-0.004319059841772089	0.008190043233270402	-0.016969559323010686	0.00561923905371935	0.017292262696714092	0.003751267485365055
100128927	0.005137634111999688	0.0038363316966044574	0.009627161124795485	-0.0041910932450930465	0.006494080176248471	-0.0012818563743003275	0.003182168633646738	-0.0046431456448511365	0.004164524927852096	-0.001618629110244434
100129118	0.0003878285313236679	-8.842209161675616e-05	0.0001438032777481851	3.5364515853337665e-06	0.0001370498275646167	2.9240240466316677e-05	0.00011771797462398294	0.00016209600935946137	0.0005080222394305138	-6.210135717910015e-07
100129271	0.0006001287223623496	0.000600611051714692	-9.603404036020591e-05	0.0004437014564920945	0.00046941460673061337	-0.00044126340743206254	-0.0002756659885695272	0.00015330195315949364	-0.0004562556180707339	-0.00021064729688129668
100129278	0.0006305340212092702	-0.00012260338274064044	-0.0003388654376608145	8.269497137051936e-05	3.667833661987992e-05	-0.0003324516391646685	-0.00026179673541758866	3.680078640866105e-05	-0.0003290408818342094	-0.0002471758374611855
100129387	0.0005735562418733822	-5.935320265549011e-05	6.026007133271841e-06	1.4669980793496823e-05	-0.0001409016744835675	-4.924893430198741e-06	-6.321412842500093e-05	-0.00011116904113509115	9.698168834897257e-05	-1.085788146170895e-05
100129654	0.000545202441052471	3.3986876846721686e-05	-0.0003973178127122981	6.839830250460939e-05	3.867004523015202e-05	-0.0005474458709362099	-4.6806372782276624e-05	-0.00011738385153337816	0.00011183001417821834	-0.0002619015044194391
100129696	0.0005745784013566559	-0.00013564296463034167	0.0001584058115540946	-2.1564823422761466e-05	-0.00010262283639634047	-0.00015479620207853437	-1.6164034752080577e-05	-0.00021916825456795957	0.00048221885403291174	0.00041939342390690855
100129777	0.00038623489772562897	-4.2919099472889114e-05	0.0004623304417392488	8.983888802543276e-05	0.0005524017469863254	0.00020657067872046215	-0.0003896676829942552	2.469276929576009e-06	-0.0002485455801893108	0.00041083043900763325
100129885	0.0011300839923790108	-0.0006787341009712918	-0.0011857359272804142	-0.0009369381809178615	0.00010148282791198742	-0.000672532696983784	0.00043196138612152204	-1.0656798084882302e-05	0.000725359665907911	-9.519860348225374e-05
100129982	0.0002869553231231408	1.614287622399656e-05	-1.2059747688000266e-05	9.239552701382139e-05	6.457536627479748e-05	-8.15543100699189e-05	5.25228847078539e-05	-0.00011855433616156662	2.738510269822845e-05	-3.742316585865715e-05
10013	0.014026880087296311	-0.001373881482281494	0.002118476163443788	0.0071881582510662555	-0.0071956351747432725	-0.021359735679924934	0.013255603605074048	-0.00835546781575564	0.01092219301595154	-0.0006231937727749559
100130000	0.00031768017233798626	0.0004929139795795972	-3.426946541783891e-05	1.9353233092031803e-05	0.0003128516033075673	-0.0002638551099928202	0.0001237886918183462	-0.00016824778697373374	-0.0005100137948874559	0.0001847378574935923
100130086	0.0009338796019964235	0.0001262951891733234	0.0010744433649954388	-0.0008076587027606029	0.0015824267233698203	0.0008455642562122089	-0.0002155213678833061	0.0005548973168199769	6.582198349300575e-05	-0.001242206298939294
100130302	0.0004904449409898073	-0.0002491004826479062	-0.00019030536210918507	-8.862373646869581e-05	-4.9511136196196486e-05	6.911369756272113e-06	6.756290039934661e-05	-2.6808890314591627e-05	0.00010025248939841309	0.00024532844492944426
100130557	0.00035217048847575123	3.092612869458842e-05	5.790189222996039e-05	3.7056802226196225e-05	2.6797394113205952e-05	-8.262482971463825e-05	7.309747020172635e-05	-8.022058844672486e-05	8.618677003096173e-05	-9.966637222940626e-07
100130892	0.0015194016655042538	-0.00014484973077507336	0.00046292185315042935	0.0001683916540817215	0.00019686374548448987	0.00032908913831924264	-0.00048425300017514953	7.956100055640148e-05	-0.0003830661535996141	0.0005841893271816628
100130932	0.0016028310986450957	9.762729880286589e-05	0.00015321058335875944	-0.001121978939858215	-0.0009144504435503763	0.0009793954821056153	-0.0006026926428778835	-0.0006543814236284397	0.00046397378328529715	0.0016194446024821387
100131017	0.0017592117029962676	0.00042326347732875584	0.0006588230950234036	0.0001482341919601583	0.0004249432032673129	-0.0013312407466080475	0.0007962934271386476	-0.0002651321730180275	0.00043113078974590734	0.0012115498868949068
100131196	0.0002869553231231408	1.614287622399656e-05	-1.2059747688000266e-05	9.239552701382139e-05	6.457536627479748e-05	-8.15543100699189e-05	5.25228847078539e-05	-0.00011855433616156662	2.738510269822845e-05	-3.742316585865715e-05
100131211	0.0006689347507800549	-0.0004134552062497926	-7.401361739335467e-05	-5.8792567794399546e-05	-0.0005751082513132152	0.00018787714264406077	-0.00046011532718350764	-0.0007149764690536001	-0.0005335391743855332	0.00025309767193441835
100131439	0.000935365774416676	-0.0005363986494899786	-0.0017036371207950229	-0.0008368149189226796	0.0023680794133873416	0.0016361236557918058	0.0006342847026006116	-0.001499259562521938	0.006107436613914487	-0.0006247529487729185
100131509	0.003034348548881795	-0.0006429404341929819	0.0006126070896324659	0.00186024976482068	0.0017056782170653045	-0.002416958895335127	0.00013815245488052585	0.0023495128615323747	0.0018253777221187031	-0.0014633569606214215
100131561	0.00045896052756532976	-0.00011486423286026151	-4.9379831215130386e-05	-1.631031642828004e-05	-0.00022606245312894573	7.565997863240881e-05	-0.00016249574795395685	-7.699617724253389e-05	5.0966048933996754e-05	-1.4358699499494598e-05
100131689	0.0005551872917451409	0.00040719390145780996	0.0005683650371552224	-2.813550171437735e-05	-0.0006646385821846014	-0.00025078821781765107	0.00047842960001491904	-0.0006241820787855521	0.0003320692013063884	-0.0006137080564459305
100131713	0.0009288526032884744	-0.0002138592196763743	8.452334499153946e-06	-7.293294908704374e-05	-1.8261564197257178e-05	3.48165029735626e-05	-0.00023857944300689234	-0.0001227114989121604	-0.00016654970581359994	0.0003054764672041115
100131755	0.00091913789437523	-6.56994475052074e-05	0.0010699462976945073	8.951087755641462e-05	0.00018741226956831364	0.00027681188806509847	-0.000278227716166067	0.00028259585483783074	0.0011081404200197409	0.00016793618925595066
100131816	0.0023013337200524352	0.0014766856555876254	-0.0005346107833972445	-0.0015924527111068234	6.255460490179301e-05	0.0006218733680058954	0.0014981317579218375	-0.0005556657438920026	-1.1472957414561678e-05	-0.0015638117628441748
100131827	0.0010921992541334797	-0.002363798736507584	0.009591297501117188	0.0024217594436241638	0.0086663336999862	-0.004558834773501918	0.002091177926495729	0.004020552799013207	0.00206822335405289	0.004974511582988905
100131863	0.0005414184289936703	0.00014683347518935197	8.797470650166917e-05	7.698322857081895e-05	0.0002700947528861927	-0.00014784579052392244	-2.974727623503023e-06	-8.888409131091926e-05	7.415517597983367e-06	0.00016753953870939764
100131971	0.0011922009851971379	-0.00012387849568901014	0.0004538425435207777	7.766148534406378e-05	-0.00018037533441355607	0.0001987388081493678	-0.00015870515474270778	0.000182227461358367	-1.754162253660281e-05	0.000584209610018602
100131997	0.001458299649886487	1.0611496865479374e-05	-0.00048167153743141846	0.00019165123581619587	0.0002939561377331449	-0.0005928036670274428	0.00025657785428428965	0.00027978831203283354	3.208040209040191e-05	-0.0002798520362904734
100132053	0.0003764395345858132	-0.00014596557398912434	0.00038766771650620844	8.557372217287572e-05	0.00011037324917566771	8.057352670614052e-05	-0.0002306005861211882	-0.00015885087782322588	-0.00014918918989117644	6.379816173623838e-05
100132057	0.00031768017233798626	0.0004929139795795972	-3.426946541783891e-05	1.9353233092031803e-05	0.0003128516033075673	-0.0002638551099928202	0.0001237886918183462	-0.00016824778697373374	-0.0005100137948874559	0.0001847378574935923
100132074	0.001974882994752245	0.00047282349405232676	0.00018570428656230204	9.859273924693732e-06	0.0009757984423092255	-0.0009928245934878793	-0.00023117749456449298	-0.0004579531531416905	-0.0012707024234332191	0.00010948868233534719
100132103	0.0003112178785055197	-2.595908926691242e-05	1.2706810137691012e-05	9.671627434837583e-05	0.00012601129212665025	-8.714676744757433e-06	2.5323619527441454e-05	-1.1127329988804852e-05	0.00010281782997707263	-4.334167004885015e-05
100132163	0.0004341253217850132	8.273366060403908e-05	2.68672692621461e-05	-8.556956004378843e-06	4.246338716448989e-05	1.5191057084237183e-05	0.00010381775140342936	-0.00015569295983781193	0.00018298172279508008	-0.00017526172394904043
100132285	0.0027116627764656423	-0.00044033460646288557	-0.00024254540520724326	0.00026619567568520917	0.0021121556450946423	0.002343383459216602	0.0007725356646939926	-0.00040495757717173733	0.0010969142503312278	-0.00039955256505152387
100132399	0.0013657773284560424	0.00048054156985530386	0.002643153027863856	0.003506494003130922	-0.0017692809217264374	0.0030784157164209683	0.0009091297816190482	-0.0009995254178719992	0.0009183267908720017	-0.0029350815225006387
100132476	0.0020359277171035422	0.0003482337563181217	-0.002919176333200217	-0.0024473874414174404	-0.001434323729908662	-0.00490995657211224	0.006244121585851552	0.003638836523174218	0.0031770689552644456	0.0019322823900108546
100132565	0.0016996015940644435	-0.00012828140148835187	0.0011772374743238756	0.0017703896252494256	0.0014735685128933688	-0.0011901840731896349	0.0021328434003031146	0.00027437420523518266	-0.00021445439671161315	-0.00046370152965272094
100132795	0.0002869553231231408	1.614287622399656e-05	-1.2059747688000266e-05	9.239552701382139e-05	6.457536627479748e-05	-8.15543100699189e-05	5.25228847078539e-05	-0.00011855433616156662	2.738510269822845e-05	-3.742316585865715e-05
100132941	0.00046021813780520434	0.0004852909261632597	6.360029207348163e-05	0.0002543749038947905	0.00027431722454583244	-0.00025691665028955803	-6.288793038995827e-05	1.9133472408611278e-05	0.0003195349619214926	-0.0002700621937765841
100132979	0.002151645211460553	-8.57668189398529e-05	0.0008347160196098933	0.0006544918315065862	5.636769060962407e-05	0.0004351447812544961	0.0004610872207481279	-0.0008852846634598316	3.802607822538343e-05	-0.0008758345207124
100132992	0.0009684516552506493	-0.00044709610787375747	-0.0005484075332714852	-0.00015872592743292855	-0.00021099930572198006	-0.0004077025264775182	0.0003421857183942895	2.5038464444334303e-05	-0.0007591677613486138	-0.0005987867209687292
100133171	0.0005018646848654179	-0.0001387950513162038	0.00013574379737915965	-5.072157604386961e-05	-0.00031837281092522794	-1.2037650920095527e-05	-0.000231786366633237	-0.00035663981793173386	7.8876330214816e-06	-0.00013746114733025798
100133941	0.0005982767975631177	-0.0002659976940969153	-0.0013564164519533893	0.0015718389569765602	0.0011235723926651664	0.001604906482733474	0.0012028894992415552	-0.00021517056520877815	0.000267421851125552	0.0004441893374604052
100134291	0.006745002069004061	0.0011286436788418082	0.0032600311943994107	0.00087446410833841	0.0008580298195843081	0.0016466429153387174	-0.0008934879699866312	0.00011408630825291082	0.005619561364500906	-0.000845989792295294
100134934	0.0009682326614339086	-0.0002694470116959838	0.00018580679877165367	-0.00020297107471187962	-9.83391621667087e-05	-0.00034470256338873357	0.00013458941013066246	-0.0001996027152701697	0.00022632139495276193	0.0005055855837018903
100134938	0.004347729705178714	0.000990158489827581	-0.003430474153922922	0.00027593489943234407	0.0018704947738686422	-0.0025974681862227177	0.0014955713905791923	0.003968672166677995	0.004632437009455182	-0.0022121606105820874
100137047	0.0006046959233234449	0.000205017576784178	0.0003673181051894437	0.0003224553102452802	0.00045459553762724857	0.00019114854908639582	0.00025887411613652935	0.0001719785834383968	0.0006234261757160334	5.604654151237214e-05
100137049	0.000585342554540584	-0.0003041862116473159	-6.620102413808025e-06	0.00048573278197383844	0.00046607879414631883	0.0009305935983240297	0.00043656728561463314	-0.00033411331661695924	0.00033169564344904157	0.00019632103391577807
10014	0.016003083479360393	0.0044116120105931415	0.004574654202843849	0.004541422734326974	0.003989450678155595	-0.0057786016400532955	0.0014817959727766628	-0.0008936472058781782	0.004343500544291202	-0.004983044102622811
100142659	0.00034717672784754155	-0.00014369039986982183	0.0007536726440819775	0.0003167020958862491	0.000575671510471071	0.00034319383964129333	-0.0009043790476941385	0.0001505550304679125	0.0010193061961714445	0.00033653211024397
100144435	0.0005687333090601264	-0.00032381077214930744	-2.8628483446845434e-05	0.0002354308839836066	0.0008346012122668036	0.0002522655955279759	6.367240298844761e-05	-0.0005211480110380246	0.0012732147021817662	-0.00024069485565654725
10015	0.018944923212948866	0.011497994379034815	0.0024099767334771136	0.002669616744406068	0.0017093907185807239	0.0023197865208351813	-0.00726138573593249	0.006469813913991055	-0.0031002011259269728	0.0013428178187643164
100151683	0.0025313670819552343	0.0006367716440925235	0.00014302729576854905	-0.00043122441482631394	-0.0012736750088608376	-0.00017844872191039734	-0.0009718590340548769	-0.001490498119211613	-0.0007870649383328012	0.0006670146161865218
100151684	0.0025313670819552343	0.0006367716440925235	0.00014302729576854905	-0.00043122441482631394	-0.0012736750088608376	-0.00017844872191039734	-0.0009718590340548769	-0.001490498119211613	-0.0007870649383328012	0.0006670146161865218
10016	0.015757870516941278	0.006453710250990399	-0.0018901750337472574	-0.007766033552239944	-0.021878757723230804	0.00930996792025469	-0.0042204362900405325	0.001162364919952607	0.023693316333068516	0.008969209793741871
100169758	0.0003077673052311169	5.793220499069485e-05	-0.00015829235260429413	-0.00010786431417242233	-4.331964166712072e-05	-6.615348028044302e-05	-0.00019217567601529785	3.407971662234949e-05	-6.620683021626556e-05	0.000403341523545924
100169851	0.000667760639404558	0.00045302990711144827	-3.20510947436177e-05	0.0006467092011077588	0.00022757943168568592	0.0005753367057557024	-0.00027706247154700507	-0.0005597435875330889	0.0006169498313283844	-0.0007744394591013114
10017	0.008219777668225728	-0.005453500961122415	-0.009587400176736281	-0.0017608264417555198	-0.001642602751727087	-0.0022745712927721012	-0.005023411155261322	0.005493065287449353	0.00604215142631889	-0.00408693944607613
100170217	0.0007746354652396497	-5.11070774872583e-05	0.00021229665094105697	0.00015337835803293424	0.0003851889229213125	4.6439840238230495e-05	-0.0003568981894630384	-0.00014140803373266348	-0.0008400295112225457	0.00023603738656019876
100170841	0.0030779630983062845	-0.0007250003832508698	-4.2812597291220494e-05	2.1564230312452912e-05	-0.0004254277557249492	0.00019944144994895208	-0.0005711293344732698	-0.0011565593263287448	-7.672749066648189e-05	0.001138123606104552
10018	0.004869036351951787	-0.0005212194248989529	0.005413775943329113	-0.001243409396138337	0.007428146540451447	0.0004959846741588157	0.0016697816885838422	0.0014416493767126853	0.0008054176324424275	0.001310052715864235
100188776	0.00026656787930718435	-2.416139886351099e-05	-0.00011855087841292219	9.17210104497335e-06	3.630420458538984e-05	7.93835331958735e-06	0.00012165890773387042	2.170504683290257e-06	-1.2425548005198036e-05	7.360082967057096e-05
100188893	0.01603303124962275	0.013644811396620233	-0.00967146400629914	-0.012559063705388734	-0.007902222756987161	0.003048358819334294	-0.005293014280483736	0.013685819000929338	0.0030877456072716295	0.009166798113875678
10019	0.0013765842562241727	-0.00039369310976594967	-0.005766069877548655	0.015534335983590246	0.011312687834257644	0.007039462636760802	0.011432971624258518	-0.000138388469869109	0.005723655534320493	0.00030604302903870957
1002	0.003362017896822572	-0.002857079311601232	-0.004762132910975023	0.0035215951686862652	0.0025323066300534324	-0.007359804979327761	0.0018828443370837772	0.0006051617525480494	0.000615311212441017	0.00048343783928880596
10020	0.005851754684473415	-0.005776391917803431	-3.539801569149238e-05	0.0004946314071108033	0.007678015443581938	0.005098714413991113	0.0016120963207661172	-0.0014237119001320577	0.008058060844506672	-0.002622026503048071
10021	0.0035305172369190416	-0.005313954899226443	0.00856812067265101	0.004741313275578336	0.0008552340070048935	-0.007766089687533723	0.007899727142756082	-0.015946416914118702	0.008611806477990236	-0.0031452358844168285
10022	0.003912470849040608	0.005858304415138883	0.0006266255965969003	-0.00015967669628131684	0.003139824705725035	-0.006608124938614123	0.00100957263391167	0.0003217940292957958	0.007723792088541151	0.006430614333739352
10023	0.006494232867230506	0.01084133257308515	0.0008310792581900196	0.005126677599069764	0.006354720016000304	-0.005630604487967882	0.0075868314316921304	-0.002506634025045014	-0.0051486063563383425	-0.0022464787983796516
10024	0.015734617075856078	-0.0029710581248297446	-0.003786070589763366	-0.007153897335455002	-0.02850206472420052	-0.011232363696805307	0.00641595339748533	-0.03480622091365888	-0.008881159045690316	0.0013543768054341079
10025	0.011673022222564413	0.017580461450864244	0.0019817278420945785	0.00566634994396303	0.0089323123825034	-0.0027986701339152214	-0.004239018289035981	0.0021608050754654134	-0.016138420407341578	-0.006037332087929148
10026	0.0020545436475805823	-6.512400507933075e-05	0.0025994448517938943	0.0010567227920621693	0.0018643742523983872	0.0005791794884946905	-0.0027624732807399245	0.0006237944079104524	0.004147225492068935	-0.0017646092147483603
100271066	0.0007762382483344256	-0.00041356769429030314	-7.24058507720788e-05	-8.655369549422037e-05	0.00020350597681791983	-0.00025600545090887877	-0.00020586861064691354	-0.00020163475724042926	-6.157530776064048e-06	0.00029134083234139477
100271357	0.00025633722334537625	3.336262025145583e-05	0.00020832791957905162	-0.00015861185517035704	9.298325038284991e-05	7.681258733409834e-05	7.312963036194405e-05	-4.1913228773450176e-06	0.0001404571989236293	4.773346447933297e-05
100271715	0.006161691830581503	-0.006006041249695931	-0.008509553150925157	-0.0028462544627734297	0.0022126344767903457	-0.009650135843361284	-0.002430074440668808	0.007064861853287431	-0.0016028542708612966	-0.0027801497089024307
100271849	0.007785812441858305	0.016279617984672153	-0.005945317079205668	0.008387534037287078	0.009134447956121531	0.006424497485780995	0.0034144947491001857	-0.00211964136605502	-0.012783241813262897	-0.0023610258322881808
100271927	0.0003112178785055197	-2.595908926691242e-05	1.2706810137691012e-05	9.671627434837583e-05	0.00012601129212665025	-8.714676744757433e-06	2.5323619527441454e-05	-1.1127329988804852e-05	0.00010281782997707263	-4.334167004885015e-05
100272147	0.0002869553231231408	1.614287622399656e-05	-1.2059747688000266e-05	9.239552701382139e-05	6.457536627479748e-05	-8.15543100699189e-05	5.25228847078539e-05	-0.00011855433616156662	2.738510269822845e-05	-3.742316585865715e-05
100287042	0.0005559950994539574	8.036960776129385e-05	5.994084892656609e-05	2.0152434526220835e-05	4.897476811173624e-05	-4.768287790794852e-05	0.0001250979528921253	-0.00016681606976577594	0.00019033086655905558	-0.00012463350116340765
100287045	0.0008573541610106516	-0.0002773912485538121	-0.0007059767010774948	-0.0002903397377111603	-0.0005812750573429908	-0.000232393197733692	0.0006701857673897704	0.00030871801937819965	0.0005385281005720557	0.00033785113934318794
100287171	0.0018827033049668659	-0.0012502786685455174	0.0036053451959218497	0.001085069759402629	0.000853192558692481	0.0013646016960922537	0.000909130673460166	0.0017447153365731146	6.078897023974446e-05	-0.00022752889782950368
100287362	0.0006289628651159786	0.0011441052639926817	5.903237142593368e-06	-0.00012647434072242655	-4.6337181333867295e-05	-0.001029721726651681	0.0009405995759261217	-0.0005185087283875322	0.000614076781490034	0.0003411827914487951
100287399	0.0010353595262508986	0.0004126381937061217	0.0001717353477192443	-0.00012490120040761646	-0.00013680989890363731	-0.0005891957268107273	0.000549094581751359	-0.0006819691600081267	0.0007085309219296332	5.239466265298491e-05
100287428	0.0004304137679724064	0.00010683761070055826	0.0001793969876288954	0.0001398645026236497	-0.00014347547372473523	-0.000219282452391608	0.00014457281598532487	-4.360661368116045e-05	6.049180994611115e-05	0.0002455354195169295
100287429	0.000615359133767759	0.0001658625701392203	1.0396646179816908e-05	0.0001124222397938745	0.00013395259502285885	-0.0002630733867468252	6.0050584950109515e-06	3.1400165009254054e-05	-0.0001394811500172281	-0.00013129414037952783
100287898	0.0009149766148191448	0.000855185635320819	0.00030016205174834387	-0.00039276278462240785	-0.00043196491083622937	0.0001932900522716743	-0.0001887118586606879	-0.00038981403106923	-2.935769715499259e-05	0.0007647924243786152
100287932	0.004281065658036792	0.0018658731732616315	0.0010676544214161668	-0.0005825344001072609	-0.00033457339084937593	0.0015866363356184191	-0.00010039375510713743	1.3239758065848985e-06	-0.0006317620838361527	-0.001047138292055136
100288461	0.0008379411611294654	0.0009378456187738656	-2.417804708000977e-06	-0.0004324385213633934	0.00046994860409828044	-5.8177048354449875e-05	0.0004912886611964962	-0.0005047604725425163	-0.00023672675454152316	0.0008013471483730354
100288778	-0.00017677671543441672	0.0005159252388192227	-0.0006909641748139205	0.0004904679725396823	0.00021809582580929583	-0.0005478700899942664	0.0014038621301867928	-0.0013996971002651808	0.002127884401231779	0.0015169445662167062
100288797	0.0023407481669078987	0.00042705479239973156	-0.0009248822864465178	0.0019731428709923193	0.0015412841668610297	0.0023512023918828037	0.003511853115004091	9.828941982840561e-05	-0.00014003503175856084	0.00037080419809866206
100289087	0.00023007969083786898	-1.731408968352207e-05	-1.2481031834229507e-05	7.4314133336472125e-06	5.3457169352739785e-05	-9.561903748483194e-05	-2.3716834023056832e-05	-7.482550922806751e-06	-2.0416562997477183e-05	0.0001125717780554896
100289290	0.00046021813780520434	0.0004852909261632597	6.360029207348163e-05	0.0002543749038947905	0.00027431722454583244	-0.00025691665028955803	-6.288793038995827e-05	1.9133472408611278e-05	0.0003195349619214926	-0.0002700621937765841
100289299	0.00038991123338958517	0.0004944716410706259	-0.0001283094236153187	0.00014544311719686081	0.00013037080972771556	-7.799994701618658e-05	-0.00020534026986552374	-6.461788486316609e-06	3.683728147713861e-05	-1.6972549202502218e-05
100289574	0.0004355483988416208	-0.00032051725838640085	-0.0001690545765469578	0.0005374424539988618	0.0007801398321700946	0.0005351208325060469	0.00023514059686794534	-0.00029256982439100556	-0.00023088784479868905	-1.7537555076271977e-06
100289635	0.0040092588792287115	-0.004957839010633932	0.012018470977496233	0.0036020057635010707	0.008373141697324765	-0.008876171650408816	0.0026972388374156804	-0.009295801215941073	-0.003232416524926753	0.004411505538591159
100290337	0.010334783025284445	-0.0012799999107752135	0.0022078216823241147	-0.0007481821109874559	0.0018865930498081075	-0.0010145123395336056	0.0008819345532143051	-0.0019593092068993893	-0.00037097045032229555	-0.00016747720064891274
100290651	0.0035317505947705993	-0.0005060984350099851	0.0011967918905124875	0.001563648319749919	0.0010452517736365564	-0.00035915114452372224	0.000998436128355888	0.0008084281554209035	0.0012393669888709007	-0.0010506572495181548
100291837	0.00499661196897288	0.001938729269087096	-0.00022271985565226128	0.00010286414641720422	-0.0009327718841354433	0.0020537100084804965	-0.002607234391424651	0.0007191635886900561	-0.0020730125016868435	0.0011833016642018857
100292202	0.0015131856908569257	-0.0010300687321916412	-0.0008051686989837673	0.0006828527608995736	0.00125846752290744	-0.001375592371484219	0.0001279964428649876	0.0007863026459634367	0.0003817927253743027	-0.0007899759710383683
100292719	0.0009272924663474077	-9.360895380971611e-05	8.42986480555855e-05	0.00044417217038799793	0.00044883748827170903	-4.489417421959428e-06	-0.00012105066530763529	0.0002152838726120862	0.0006355818556984396	-8.379209703424171e-05
100293069	0.0009682369546890452	0.00035888834064505895	-0.00045178281214358905	0.0008721931710128382	0.00040608843428363204	0.0005799379778523221	-0.0005832406840083533	0.0007656144950151423	0.001591800550073389	-0.0009479982809227907
100293130	0.003286202774043467	0.00019006281131302957	-0.0004411487817480385	0.00018805743996495874	0.0011319591657676618	-0.00048241907245005614	8.60119459787896e-05	0.00030413439784643663	0.000560038876507661	0.00019184885904286272
100293351	0.0008392810253431631	0.00024821621557586613	4.434699094445809e-05	0.0004254261089872993	0.00045431866081765103	-0.00012376048191799826	0.00016401676092308266	6.173329996734278e-05	-4.740906219551431e-05	-8.149158180662638e-05
100293516	0.0003208273412541531	-0.00011888481944489347	-1.6884832046190274e-05	0.0004345093291362238	0.00048486955631388176	-0.0005629285076198194	-1.1908184057504616e-05	0.00013445290643030502	0.00023969062247471498	-1.0785195561561805e-05
100293737	0.0014350196686880937	0.0003138708991715472	4.953960984565155e-05	0.0004025170769413569	0.0007200560539180176	-0.0006083235052011054	-0.0008606077263815423	0.001077652425707868	-0.00024504377219285823	0.00011509987651069951
100293888	0.009763817148739138	-0.0013426058876585675	0.0010866585765555007	-0.0016911178507449738	0.002164517072900039	-0.001493151338676883	0.00081921378966339	-0.0014440759102425861	-0.0008382806960347141	-9.19560050612101e-05
100293977	0.00024644081557083114	0.00018405041271179427	-5.0399414609343944e-05	0.0003011688553938296	0.0001843156424947157	0.00020307211766181722	0.00030939213864549355	-0.00014376991225923256	0.00011432260302603447	0.00017145055025464759
1003	0.003444925390910964	0.001185278522405532	-0.005087107685870849	0.006869503106279673	0.0069749793029267515	-0.0034381751298750464	-0.0021185291741466655	0.0013148871213235125	0.005262440475941932	-0.0005736988243559477
100302090	0.0020967234099512366	-3.824960168513645e-05	-0.0007737704399964338	0.0011057396585156445	0.0005664658099873275	0.00017172040482310864	0.0009859810244606457	-0.0011318167402961275	0.0010733377578864985	-0.0009648527954177074
100302168	0.0003326769177786879	2.2897159085633743e-06	-0.00013414502071489444	4.576489916181794e-05	-7.239040823950248e-05	0.0003769219837444201	4.7948149548954474e-05	-3.118181787810699e-05	0.0002770416267155988	2.87780835715989e-06
100302213	0.0003326769177786879	2.2897159085633743e-06	-0.00013414502071489444	4.576489916181794e-05	-7.239040823950248e-05	0.0003769219837444201	4.7948149548954474e-05	-3.118181787810699e-05	0.0002770416267155988	2.87780835715989e-06
100302736	0.0019784757359680295	0.00020387190569760022	-0.0006774787120998455	0.0014809708905150923	0.0016182116979856398	0.000330702627662072	0.0008695209061974875	0.00024405539808042856	0.0005782729403130356	-0.0002699804070271734
100310785	0.002618159253980782	-0.00014737412862395158	0.000575467077929975	4.515793696872706e-05	0.00022182739219591644	-0.0007744721879947658	-0.00011432188304249899	-0.0003452587050627196	-0.0005307668557257087	0.0003577126135400907
100316904	0.0030472696159965377	-0.0008704109193082879	-0.0007848124676324439	-0.0006387507069731875	-0.0005293687969313434	2.8911767028577295e-05	-0.00011149341657687582	-0.0006950579297762993	-0.00040320705173658034	3.174606315734021e-06
10036	0.015191747471182744	-0.010046641530491392	-0.010372384946568648	-0.005098102706147437	-0.010398363801852627	-0.017457412060104576	0.008310064901289636	-0.02939887711336589	-0.016362122278397426	0.002382068562419954
10038	0.013105427199779406	-0.0115221081920398	0.010167431772554632	0.0003479660356665566	-0.011519755042308113	-0.004800089395576896	-0.008148830484441198	-0.02003200809972561	-0.005484511737389263	0.008402131328738169
100381270	0.0009144936372853879	-0.0013214672389663578	0.00014475027063435645	-0.0003402830801141506	0.0007440795622838291	-0.0004610869616960473	-0.00028924044887768645	-0.0008028427049534028	-0.0007469620977751148	0.0006028055034676658
10039	0.0051046679181295735	-0.004461134423943157	0.002155917960064587	-0.00655215932215642	0.0025292660011206726	-0.002167814845693159	-0.0021498715647890534	-0.00541689102465128	-0.0011291136450261182	0.00434212798536205
1004	-0.0008852278883015671	-0.0005897245726914291	-0.0033037731894931194	0.006600404139908072	0.003515583666723364	-0.005497244909444221	-0.008462791203987892	0.0015503508932229499	0.002837738818906982	-0.000945874658426503
10040	0.006478846679159614	-0.0018223975296255764	0.022873220331672044	0.015180390377279446	-0.0024765253516655264	0.00244272538912344	-0.0066900064826936854	-0.018020074374646918	0.014198845021230257	-0.03715414568837602
10042	0.013084793100033397	0.016382168927921565	0.00530046928373119	0.00391007147827056	0.013942473653124256	0.0019253067202460528	-0.004906237161337415	0.004731599254412904	-0.010093943493055627	-0.002867692132222103
100423062	0.001739759094228804	-0.0008902698720108498	-0.00013212501643747966	-3.9773655047799105e-05	0.0012617975539375287	-0.00017903589176843424	0.0008145439427068138	0.0008771306236533465	-0.00010389309006298671	-0.0007717121201429826
10043	0.008093524555466183	0.011614851282423835	0.00027758179204649024	0.005050145283900898	0.007345834865552012	0.0010230592967817862	-0.0037137563486731758	0.006336933671434157	-0.00417299925867478	-0.006017744512486405
10044	0.0008076097715262405	0.003230500449444328	-0.01003408527857684	0.012479165832537012	0.007812884219242892	0.004391031516231631	0.008357222332116178	-0.004928028336475049	0.0014642947620411705	0.0006750723004074403
10045	0.005728545537658672	0.012135626722964397	-0.006499854170696648	0.0020947268009665738	0.005342904404151404	-0.005661017834058743	0.005557588851086916	-0.004805520791079189	-0.004001140027452854	-0.011081477003532788
10046	0.005232954759132914	-0.00909211204990627	-0.008145217426475409	-0.0036385765328842946	-0.0009485569392049888	-0.013309692583156363	0.0013910155333141257	0.008470291051728494	2.6742310830761157e-05	0.00013053462802668954
100462977	0.0021978575127524955	0.0007830997315656877	-0.00045803366403458003	-0.000932876684809416	-0.0006492089781263698	0.0006923059230482945	-0.00026076594648695277	0.00010667367622532168	0.0004684236805605237	0.00020973591024666278
10048	0.01450105460966437	-0.007873941700916985	0.022730877893239177	0.011056722489751888	0.0073616000216576456	0.0026251636760202565	-0.008670954651460555	-0.007175429716478303	0.0010575941194068334	-0.005525819860138891
10049	0.011360722658644117	-0.0056094529922059	-0.001141316116115948	-0.0006662783955452732	-0.006197720326914518	-0.006102952457081468	-0.00017745191591162358	0.016567881919066767	0.01887689094430251	0.003631633353290616
100499483	0.0018544533321880692	-0.0007350905788783666	-0.0002265953356334046	0.00032002991888529353	0.00047300404132812984	-0.00027655599758568203	-0.00036928976581343157	-0.0003877478339622865	2.8564088250819355e-05	-0.00023553181188092624
1005	0.00063830606811227	-0.0004224003355977546	-0.0009142586800262317	0.0008014983488246797	0.0007758372102911492	-0.0009240529071705265	-0.00046455412399245275	0.0008766919264144033	0.0010225168853148653	-0.00021879245385370949
10050	0.0015325490625978462	-0.0009135460421327427	0.0008637509412290294	0.0008274295713090672	0.002124787229132413	-0.0033382563946676713	-0.00012886831523615643	0.0009324876926700772	0.004981185928816833	0.00028268986425380316
100505503	0.002218128230902459	0.001332183399056564	-0.0001994200737014106	0.0002512893852675995	-0.00010691018592839229	0.00017171870501034889	-0.0007720969010637791	0.0005015511977160378	-0.0017840178992418114	0.0005070700540479288
100506144	0.0007667918714216166	0.0006081729431218758	4.369369849607059e-05	-5.076073716345497e-05	0.0003164940472429213	-3.37213117633431e-05	-0.00010608811332358895	0.0004111940519140593	0.00029644418973452446	7.905067556186324e-05
100507290	0.0019280081883167595	0.0006749362577623221	-0.0005501236241181088	0.0005488919524823973	0.000990889034013121	-0.0003688561139699251	-0.00019153647421222802	0.0003544725143142983	-0.0004114724605523244	-0.00042508319368329844
100509457	0.0011879790939724275	0.0008872233360756828	-0.00024295265689655083	0.0014517980843774048	0.0008885018882308261	0.0009789183248004431	0.001491438793087778	-0.00069304936239137	0.0005510972768543681	0.0008264851294101024
10051	0.013828454497082523	-0.023570716374846742	-0.00013021014821068525	-0.002505545149070868	-0.0007111569225843315	-0.00016531608489876376	-0.005599689973643667	-0.02479103846090067	-0.025546014084081543	0.009077872809393766
10052	0.001886470725019739	-0.00041402182750709186	0.0006599056778300693	-0.0010269035225531906	0.002147987759856956	-0.0001743178885071914	0.0013291286953446258	0.0011053995024120644	0.0007396148314546078	-0.0014518441492847728
10053	0.011558833856047012	0.011889262827028851	0.002876758929903487	0.002800335072327331	0.007523639566223915	-0.008634106904329952	-0.0022312006787557695	0.003376999245631391	0.0026395015926111063	-0.0023936573870662254
10054	0.004683727250351377	0.002428277867953308	0.005414462038203381	0.003792668107892624	0.00040489854816411734	-0.004245915691099602	0.004801738515853372	-0.002731872745085711	0.006376311297730382	0.0010781378268852914
10055	0.009034825444108455	-0.004701692344416721	-0.005248763735735301	0.0002997203745862318	-0.009477868021224821	-0.006183514043382238	0.0022948115534273533	-0.0008188276279043361	-0.0002013540245101691	-0.010717284736879468
10056	0.014386663932784175	-0.008160942836391133	-0.00010776983376631583	-0.004982731610809343	-0.011061592391246176	0.012986714527714426	-0.012558790028605812	-0.004791081177987583	-0.0003514498237650402	0.015736017020444373
10057	0.0011887324511343496	0.0009163267857830821	0.017064322585017326	0.0021671441228574887	-0.004044559313356738	-0.00018608859697856128	0.008084464470291408	-0.001086226844306901	0.001983708057504568	-0.004912262150144158
10058	0.0064933465244042055	0.0036863165406483523	0.005888210112164142	0.007107731043805422	-0.010803071658055347	0.001094888112111775	-0.003640044433394833	-0.004440412114592078	0.004889285701545268	-0.006896212771327361
10059	0.014904731247636914	-0.010440559145487515	0.008335661403638683	0.005315464693752395	0.007095065962055077	-0.006021953837664283	-0.007184114973875432	-0.011235040887065775	-0.007661336798526019	0.023502798223933738
1006	0.002514858642159811	-0.0014113222873629466	-0.0005204447334815837	0.0036443724709305124	0.004546643913788744	-0.00612785400628008	0.00025317633579704574	0.001658173285741663	0.0037669839876964054	-0.0020433702186520653
10060	-0.000152580298294384	-0.0008027766520021266	-0.003666066897866832	0.007526420130694642	0.005725833957876187	-0.0016148744532584398	-0.00655366661199189	0.005242380005517079	0.0005303808248579026	0.0020260369160563924
10061	0.013751483486141244	-0.009825219930530428	-0.013308752120924623	-0.0055440273894976945	-0.010622489015162573	0.0016615267117224958	-0.0035760688572642357	-0.002556316442521435	-0.0014660984304854464	-0.002722172967357561
10062	0.007312209019694314	0.0065949974451497365	-0.007104381224333166	0.009313093659091382	0.008409657812876	0.015312177012347033	0.012376364840749943	-0.005128196409477294	-0.0024661362192046877	0.00027598128881162594
10063	0.00802779080684143	0.015642434285777853	0.006428965880995623	-0.002582645000124342	-0.00785667211705138	0.0030869428042216195	-0.003045259158763481	-0.0035524889236642574	0.010596697830928495	0.007890801229575924
10066	0.010759120963654471	-0.008820513171100285	-0.0032791931479853	-0.004896181249351112	0.0017394378878821414	-0.015569858704837907	-0.010098726984243118	-0.0014410998762615192	0.005584936055368367	0.0030361586273233787
10067	0.016411404626238177	0.016994284606768266	-0.0006659414751791975	-0.05771408727088385	0.006868168008291589	0.015008040674276323	0.03259970297797845	0.007903787945121098	0.002442457430271378	-0.046428858812596126
10068	0.0020167309298319024	-0.0031371896913889364	-0.015098768536193073	0.015825878661972517	0.008046527987960902	0.033795503736521904	0.02685538510171762	-0.012124563625121229	0.0033960540267463234	0.007475777217226687
10069	0.008337857186503195	-0.0005625247418133783	0.001191243817690012	-0.00418133710329374	-0.006524241470953885	0.0048534110427082	-0.005056283625466259	0.0028152559986527616	0.007136709074100925	0.012759168484638341
1007	0.0005394081919271866	9.398480638095282e-05	-0.0006864040727466486	0.0015304989898390715	0.0009688852119769429	-0.001246409237830785	-0.0006795270516732528	0.0005505924700003199	0.0017405235188597376	-0.0010296272836961215
10071	0.0018181775620002393	0.0030911887690846887	0.00021421581047283828	0.0018024339484198771	0.0008807264908586044	-0.00025334874493037886	-0.0006736760616793803	0.002510883373146489	0.004668130238659745	0.0019207062653739386
10072	0.005714549462822117	0.0035270347068924084	0.009273631857362663	0.0028122984567986405	-0.013500615262371425	0.002323402527379057	-0.0022186707595135127	-0.019447259185111504	0.005867406795672451	-0.019684360974546473
10073	0.010422267304430483	0.0040351827548509795	-0.0038076600256237584	-0.0018907781748292078	-0.007133763797044471	0.0035025181526234534	-0.011137674000900079	-3.9834532822730414e-05	-1.1601227321414133e-05	-0.0011112911427980678
10075	0.018342309172478526	-0.011394065008875414	0.0038730786637292797	0.007279663074821443	0.011028513661922758	0.0019186555376383048	-0.0033574413654494668	-0.003549825758741209	-0.008738416750229933	-0.004309809624411474
10076	0.005248703445073961	-0.005204703451557736	-0.0042559623172378986	4.351193475028881e-05	0.0017850774570345486	-0.013346641224415184	0.011272472114717802	0.015256119903735304	0.008375295638094258	-0.00950664060117646
10078	0.013401246477052455	0.020754861358711935	-0.001038849508874225	0.002207993556425076	0.009188041667061072	0.001978182877215178	-0.005611561124240575	0.002081472680192708	-0.022604478383321476	-0.005182642689316741
10079	0.0049169503961291675	-0.00819520030815988	0.02943650407612817	0.01965206477502582	-0.005371890969215362	-0.011712062876124576	0.014863808208559004	0.004085109258451595	-0.002305073788249251	-0.011492488103824946
1008	0.0011744180943501627	-0.0007482159833120895	0.002910434588266944	0.003730822022475893	-0.003247817152842946	0.00024571531045377426	-0.006848434070840097	-0.002889741004454355	0.003684940415249073	-0.004596376308006888
10081	0.012536373899880012	-0.006127250660501823	-0.002999269069951457	-0.0015214699980980208	-0.0051902764121547025	-0.009083151478988204	-0.0029437290733143186	-0.003620682094855121	0.001587911359138575	0.0069715541026948305
10082	0.001338587195126649	-0.0009670098120856123	-0.0007869210618911076	0.007063381777215737	0.005804303075416477	-0.004409758419833349	-0.008368512862541946	0.0088038192694276	0.005323146026917821	-0.0034508804312507373
10083	0.003670410284085313	-4.493062891228538e-05	-0.0004832177048700282	0.00044920378439208006	0.0002594684998040245	-0.001284362552969157	0.00023609883419756984	-0.0008155081101756033	0.004085107369871982	-0.001796778976056853
10084	0.014386303482640717	0.02122805677900486	-0.0063728917167364075	-0.0037986188013156715	-0.0027715628083076413	0.005974157476575749	-0.007254241274490267	0.004323988948174895	-0.0007065502363372437	0.0011672489701241638
10085	0.000973600603307369	-0.0004746213683054653	-0.0014755019480279783	0.0004372507783770594	0.002954816179239629	-0.0034923863088771458	-0.002200035163628305	0.00211948958620322	0.0041332460489429765	0.0003413822546134839
10087	0.010842063274234162	0.0014954969077830486	-0.0006632312015986217	-0.003239534517759966	0.0035263757269391434	0.0019087560819229961	-0.003260434749734466	0.005895139330080517	0.016052891384600403	-0.0008096786270374954
1009	-0.000668022925088951	-0.0003230352063863279	-0.002494822221901332	0.006503056667920614	0.004939677493262532	-0.0040337280764961994	-0.01011742694996557	0.007305935116966671	0.0052198510085752995	-0.005689911822723518
10090	0.0030758446614019483	-0.0021623962921191136	0.001182668266289252	0.004285895664021355	0.00382532512068984	-0.006482929959653877	-0.0013659985635181514	0.000316774801713992	0.009935223126208908	-0.00102811969108761
10092	0.015599305678038685	-0.010872307854496412	-0.019131912598412612	-0.015240540220301942	0.003645221561092079	0.0220791565478314	-0.00919049209119403	0.009671812557895265	0.015556856972743362	0.001758061102258694
10093	0.015039581281712858	0.015755754521729046	-0.01090933211009838	0.0020707259438465173	-0.0012188226834947372	0.010667155996864039	-0.011264899985324626	0.0005307507903244067	-0.010546095308080816	-0.0006230934862002032
10094	0.011169124262234383	0.011696558039688854	0.0005667031349304877	0.005214200140396594	-0.004198162709000021	0.018578998625867767	-0.016311077672314905	-0.0023793298209057808	0.020832051361604015	0.01340393166129149
10095	0.01129548545626272	0.005421589715861399	-0.01532704787529184	0.006257931540478002	-0.0006207832898677972	0.014695503472066234	-0.002308122760983199	0.0055812844385399515	0.01234267001027494	-0.013865388268104632
10096	0.010693323513722644	-0.00970666361787557	-0.004007700138158848	0.009189557555674325	0.011117731557692943	0.011186326156455316	-0.010515791149172317	0.00040537534225813646	0.004839773152802322	0.0024541650447909486
10097	0.014558994654416521	-0.004306602253965257	0.004369228630806352	0.01335992808426871	0.021130183911450093	0.009383611909684278	-0.018177188344067143	-0.0035100775113776008	-0.003715573837821715	0.003791528777024247
10098	0.004236607253584018	0.0005865132545952298	0.007617658227308424	0.003687675755822416	0.0014629170433654642	-0.004668758398592513	0.0018024183910391452	0.004098846899565444	0.007308121588782597	0.0057771954674452775
10099	0.005716118021163588	-9.914346852753301e-05	0.008863895620344911	0.0041943622582051475	0.0026266554880766445	-0.0026043778342988537	-0.00033781290445789475	0.004144317669119679	0.020238060688662088	0.013011749857206465
101	0.0009531012114942831	0.001303745727100804	-6.895334599452218e-05	1.872720448799149e-05	0.0012676080994225216	-0.0008022209864770684	-0.00046161130609715696	0.000693922229786512	-0.0009849322766467357	-0.0001922589745194896
1010	0.0017644018252184679	-0.00044787367273407705	-0.00304093840772877	0.0006935227149676385	0.0014564424204203512	-0.00234324069192346	-0.0004821547930989483	-0.0006013154256286446	0.003482984259562252	0.004624823891992954
10100	0.005074470429525249	-0.00816592789213181	-0.008717904729233701	0.0027240825617198114	0.007457098923641707	-0.011347031633740338	-0.004493397456290871	0.017313894963630803	0.0011393341999352603	-0.006453785205969225
10101	0.011950209987836082	0.02881420902170448	0.002575732738767987	-0.004862532145230851	-0.0013359166123013784	-0.009127793142871475	0.010752753049360518	-0.0004608049166954604	-0.010091086890001856	0.0024684512506107587
10102	0.011124631814891275	0.01338353147914011	0.0005056488333868074	-0.0060756104153202655	-0.011556597833651622	0.007561069832496557	-0.006596210848689238	-0.003896474145184671	-0.002845812927303908	0.0025765996340828554
10103	0.0019213177698818825	0.004936260642962723	0.0024682704061824994	0.0023903684799796484	0.0012673348197926857	-0.0017170083510011356	-0.0046289430134895835	-0.0026196121147249616	0.005172037478611916	-0.00042274931739175436
10105	0.006079475803630596	0.0025197176057961393	-0.0011853180068289336	6.284858916210607e-05	-0.006525344145287941	0.005893356878921381	-0.006357857209370206	-0.0014786437585141777	-0.00130767171343504	0.0011135175731338811
10106	0.008107397232573327	0.0031106435379456435	0.004322014415025454	0.0013827051935115392	-0.0002535919735143395	-0.0037847203818999605	0.002446361456793586	0.009794609823278058	0.006101281434525631	0.00162617775815066
10107	0.006390200314490109	-0.0048318217135926884	-0.0047478606808348854	0.00418566036908417	0.0047816034500015505	0.002487518885050846	0.004430860189327935	-0.0026510540618067185	0.0004113784326530426	0.0031866459850557723
10109	0.008783579398903533	-0.00033891619969272306	-0.010004368511861999	0.012983605922562745	0.007068309880354799	0.010951713084995549	-0.0044619921865896575	0.0030713462997524824	0.008912734258992744	-0.00040526674307224847
10110	0.002467287633968132	0.0008413175775547703	-0.0026258300433547573	0.0007732892091405891	0.0005577199172427177	-0.004957465431137593	0.003365380375623276	-0.00439153943457748	0.005463610054864464	0.0036965274810939566
10111	0.010055550100126992	0.001331733437948361	0.012094560208389803	0.0010628258395578207	0.008765560833845751	0.0064046507873393044	-0.00042624168410753305	0.012752233127550956	0.0008865542046675762	0.006767761519785803
10112	0.01662478403840107	-0.024514979925611656	-0.0075833546205995245	-0.00999441155822557	-0.009140579267953816	-0.0014236369163052936	-0.014872261169288522	-0.028317119530904128	-0.018670977129253478	-0.0014805655842485249
10113	0.011194617099962802	0.004426840677661227	-0.008395044691786946	0.00031244650750731246	-0.01062797257379496	0.009245032628534116	-0.0014554466567695953	-0.0016302386365064944	0.02081981289360302	-0.006453467526025209
10114	0.0036808858190849033	-0.00433049234919282	0.006034901172728555	0.006956407516266264	0.009985492992569749	-0.003387917189215441	-0.0002489004358819399	0.004128554172903948	-0.0018082871662113925	-0.0016300186650619133
10116	0.00905470753754525	0.0030397620496079507	0.006226337693019441	0.006550082369848116	0.006776387710685775	-0.003471560495839294	-0.002035103413308481	-0.0009611932945643262	0.004582110232742305	-2.365937634667916e-05
10117	0.0013123026651456159	-0.0005414147378495226	-0.0036782189284771784	0.0026010763412069723	0.0016393113938027966	0.002067185363078401	0.0004942609491052423	0.0012812551095183165	0.001652239213410281	-0.0016130124492426442
1012	0.002513641386970641	-0.0019087746789742416	-0.0006614311388123815	0.0008749602657074798	0.0034098673782009155	-0.003854421429634076	-0.002549080178108573	0.0040701594775975234	0.002281452527942786	-0.0005835163238837359
10120	0.009622325890081142	0.004276589248887887	0.002923649445801911	0.0013805995496178043	0.002823715340266956	-0.00440210258898252	0.0010588203432800182	-0.00417938549025875	0.005897959424340764	0.002691976590573906
10121	0.01134695063245765	0.005683755840166866	0.002370071677191536	0.0030572409041660993	-0.0008453773150165573	-0.0003166678229265001	-0.008906903414614507	0.0008976818665731468	0.01071749823041367	-0.0036999450835216996
10123	0.005877213809278424	-0.002364807856620969	-0.004802756359354641	0.0016615355560451156	0.0034090151537013716	-0.0032101672110101623	0.0014354682723232404	0.00951831659244328	0.006401801409995697	-0.003946274507735062
10124	0.002173124974606891	0.0019460062618538378	-0.0010343055138088805	0.0012336510356499351	0.0024431494372325153	-0.0007074436242013736	-0.003816137679026801	0.0010309445689027292	0.001993801410353223	0.0008543502583848572
10125	0.0010477735161755664	-0.0006608794998961106	0.003911751094158368	0.00264183386976674	0.0030416240313691405	-0.0006645123025659143	0.0017875194057680344	0.0018959387793795802	-0.0011008933301672548	0.0058671807902970505
10126	0.005982856051094293	0.006461086536233694	0.0055285353790799855	0.0024490064324377454	0.008260855440436135	-0.0002838523410152842	-0.0034894542046754852	0.0047709677042900986	0.0002870927448903364	0.004106711868788789
10127	0.0053506718014090515	0.016525450812433673	0.025489054151209257	-0.0127925049354682	-0.006066704154481147	-0.019917792144103177	0.031026073329071445	0.0008533157225769541	-0.010777335429445915	0.035447633553713435
10128	0.014802046422909845	-0.015030560477142352	0.0071371916343165335	0.0007859754978803921	0.0038261250517538916	-0.002664092347301785	-0.011833191206995722	-0.008106245860374561	-0.012334135873141751	0.014141141178507984
10129	0.00032635217839876394	-0.0014458671068808165	0.0050853751188242365	0.003568939943094812	0.005578490311453573	-0.006262982301104485	0.0012753762753167964	-0.001930249923685364	0.007679191870720267	0.004841534883774411
1013	0.0017776095234070441	0.0013914943737721945	-0.000990009138233024	0.002503516356069521	0.00196838598082573	-0.001690707121274715	-0.0004731649519730651	0.00388091816961816	0.003249300695628179	-0.003225305862497055
10130	0.015212410873768093	-0.012320073331424796	-0.018326634389058603	-0.002596255400151147	-0.001034205192137427	0.0021635482408658316	-0.006596356753147478	0.004896686150580643	0.007125164030378086	-0.006562641577182816
10131	0.012873392748117126	0.006189666388815322	-0.0007864397740008326	-0.011564079571449408	-0.013745765379700113	0.0010099018501395953	0.0032002131740599135	0.00028175966622792127	-0.012273655800566614	0.002777825684911253
10133	0.01577326355756068	-0.014125656382479378	-0.021517761668857167	0.00534211950672921	0.006140376894379015	0.011739231726307557	0.01103483172968911	0.008801825761313822	-0.00566926556220279	-0.0018983086948707454
10134	0.013425991644255132	0.015492692281134795	0.00313010697836849	0.003222243523709385	-0.009576575285797898	0.010065352824086016	-0.005597737710444795	0.010773237288787768	0.018388991128458206	-0.0018807632158397006
10135	0.004134897139511457	-0.0025250731451176094	-0.0027138153504369707	0.004984864517053474	0.002787722541789234	0.005877408115315134	-0.010809777132940554	0.0012586196769065999	0.006379075684420643	-0.0027737534699609954
10136	0.0025212671890177205	-0.0007675255319086339	0.00038594714168125433	0.0014805256614056639	-0.00014163383261108438	-0.0038770999640984124	0.0005604616647569472	-0.004016979256784294	0.0026223993028781298	-0.0028831298764147506
10137	0.011592047318761437	0.008369572384417306	0.015801324726259672	0.008599723297531147	0.015005933875303327	0.006335078959923378	-0.01052912972024046	0.0008534181232514087	-0.002260390687807592	-0.0035504885522780164
10138	0.011228852818774854	-0.007635265097635655	0.011423997054267578	-0.00043429391430954185	0.011608545785744369	0.0002802934055066202	-0.006955501725225233	-0.007091289679065692	0.009201292181470139	0.016103251191319418
10139	0.008898813995972872	0.023074415953259802	-0.0044798422632236	0.011502947495381903	0.0037483440676328366	-0.00664047508134558	0.0053156766514720856	-0.0029963047199281553	-0.012918657872223556	-0.016646439209516996
1014	0.002455458207485718	-4.2086593967739335e-05	-0.0033051601034836987	0.0023672638972336165	0.0016074376563499926	-3.11058707345143e-05	-0.0035385297461158665	0.005747891427603907	0.0025099671781334916	-0.0024757113767471467
10140	0.004530634341442778	-0.003005249912487608	0.025989915338989446	0.009342519245211811	-0.01265861822113259	0.005080530239937501	0.0048375413227472845	-0.012604978806890951	0.011921385979672676	-0.026742416170845336
10141	0.0025802417912714677	-0.0010536791624569765	0.0017596538821934534	0.000516464035363869	0.002897615585989189	0.00034712056597855924	-9.151952530929257e-05	0.0010265317789188012	0.000381502314882765	-0.0007793104272563418
10142	0.003288763653135351	-0.0008684703674657764	0.0059587440909638885	0.0009193875664647803	0.008583132144580402	-0.002295014890654576	0.0002653598117578155	0.0017333834519249083	0.002489861639992046	0.0009370897355886175
10143	0.003986344947016426	0.0011351902372598417	0.0028320779612694977	-0.0033167178897615768	0.004800892852703722	0.0015374460883660886	-0.0011694555384307488	-0.0007742090195843318	0.0027042737087143616	0.0004568226525222325
10144	0.0022342784705486137	-0.002260272728598009	0.0015410440815487735	0.0035688398318378003	0.0042581633773837654	-0.002435473261945527	-0.005024404948104127	-0.0030812780966372054	0.008516773609447692	-0.0021865219018688898
10146	0.009098200227147319	-0.003051926417792189	0.013844583660498361	0.001081746759060646	0.005608791589806012	0.009075668208773202	-0.0012678356540432455	0.006442398682439474	-0.011435406253058753	0.008657736377529077
10147	0.002849809173886124	0.0009787215057539505	-4.989006970377759e-05	0.0002985034492955445	0.001050688576149613	4.6615384895043375e-05	-0.00021454765999769754	6.532964576479531e-05	-0.00018311938958817068	-2.309741022117752e-05
10148	0.003920480858789921	0.0026759124888311183	-0.013006634586589351	0.01769755734372481	0.006767138359072956	0.028297613792053842	0.02628134346885425	-0.010623267323447733	0.0018306783732483466	0.0038295305879129504
1015	0.0005582646602440702	0.0008357718116779266	-0.003141166584873377	0.00515953154529051	0.0027259639508288636	-0.001336754217906089	-0.0014182306660255133	0.0016133342975005053	0.0016074034463259732	-0.001095094385968847
10150	0.0024476129782221487	-0.0055228356639935045	0.0027768538742369594	0.0013576266044585258	0.013018747883268936	-0.004242868998380659	-0.005112395359771307	0.0050893369575909925	0.009705241612086937	-0.003789984789924873
10151	0.000737744295937197	0.000246671213643362	0.0005300606983089205	0.00025751736859522446	-0.000337131497330365	-0.0002245634008885032	0.0003295587823854253	-0.0005100039206054076	0.0009265893881045171	-0.0019452888538182623
10152	0.012823394807876053	-0.005352989215409036	-0.0017723098628695463	0.005845034702472762	0.006880632765006425	-0.015762075833240498	-0.0066724066494093905	0.002424665159500848	0.0018765527733062548	0.00980128621553961
10153	0.015762356670366687	-0.013095930984955465	0.0004057317321231117	-0.003123108923345124	0.006750039645909204	-0.0046322197974936405	-0.00941699991931397	-0.011740428428717326	-0.0093109914815412	0.013674747126294174
10154	-0.0007237940414152659	-0.0014828109800972247	-0.0019961321219081718	0.007845293460959125	0.007245794311752793	0.006384887449179861	-0.0003646735329882469	0.0043954025261093484	-0.0013884063628823993	8.65714175701253e-06
10155	0.020857784575553647	0.009113716819065273	0.0007324540358693695	0.0017614766755784611	-0.0018298166830201267	-0.009378758478044336	-0.001965689304366443	-0.009782497482673031	-0.01766055085425917	-0.0020820279282722978
10156	0.0006617871119378445	0.0062686536713351644	-0.001876650300440375	0.008600558373789868	0.004400958175391578	-0.0077637522152235365	0.009439409409649982	-0.0054658858772004895	0.0005768393571885614	0.00012705364575182288
10157	0.0010140161840109995	0.0016064967354811938	-0.0017856959686698107	0.002118311114336659	0.0045567553184011865	-0.009001467615247675	0.001419786840034435	0.0004274829672750738	0.0058840598068389096	0.008673304910657686
10158	0.006233841955239161	-0.00015332472103829332	-0.010779687373302113	-0.001599244515847062	-0.00213751929042612	0.01094965621352052	-0.0036690047210198745	0.0063853018544773555	0.013596728740837382	-0.005245579884280555
10159	0.0066240135861057045	0.00193032213722829	0.0018814145062177744	0.0020576602536854474	0.002007139977389471	0.00031058621868336933	-0.00105051805260166	0.0015207914083736258	0.0022551527917690104	-0.0005763634659412523
1016	-8.444233702031623e-06	9.230476339557173e-05	0.0007569909300423292	0.0009941385701536015	0.0013641346129908895	-0.0031694331755916017	0.00027320202633964293	0.0018999947835563733	0.001759506823949896	0.0021102260456534565
10160	0.005267839031641848	-0.0061355517511664116	-0.007046559360667735	-0.007712021919372558	0.003674680836529291	-0.01712833904459513	0.006836883752987915	0.007280072855920979	0.00034072800733117966	-0.000680777540840878
10161	0.003958861027675451	-0.00010258187094126388	-0.001400579405731444	0.0043034295089859256	0.007931212581365542	-8.741528333738737e-05	0.0015026127325180121	-0.0004634031579240573	0.00705832151879289	0.002701651716126105
10162	0.003222496573251263	-0.0005149133417718362	0.0012520107227022275	0.0037154310586696004	0.00041932174133670053	0.003814443990410761	-0.003086653501661587	-0.0013409703725644278	0.01156091807184461	-0.0011286452849976476
10163	0.010426271749256309	0.008643413302500626	0.0013959156035978418	0.0013769718710206027	0.006928863962226513	-0.00979965397683733	0.002952467270147425	0.0004190153674937861	-0.001378763392268072	-0.0035136045171202082
10164	0.0044028963150914745	-0.006475956197821898	-0.008897139769289054	-0.0038409614781964455	0.001985651098053087	-0.00031095737545329275	0.004590925707735288	0.018568188700101223	0.0018798367076742583	-0.00710920203283407
10165	0.013003194155916078	-0.014012114114644456	-0.0039656852766499	0.004055025498266735	0.0036051464923406266	0.001504533949624436	-0.011124525013955932	-0.008400539135760918	0.0034613153470435427	0.005022938929984198
10166	0.0037747471250533923	-0.0031219120137818573	0.00662882382778592	0.006297811279331851	-0.0007738611191166984	-0.0075802712553864485	0.005105988752483937	-0.0015196425859296267	0.00534136443668669	0.006079353303928632
10168	0.008335894981175535	0.001432388987275057	0.005101662938654034	0.0051345770745675305	0.003423663523719131	0.0031945631296148476	-0.0024887133038808346	0.001286026789374244	0.009781330551839	-0.000881190400166203
10169	0.00909515029978202	0.019829956164676057	-0.0004965337427389579	-0.0001711456142540983	0.003296627115176975	0.00581767935610502	-0.010315533460537556	0.003190751083576124	-0.0009771281250037518	0.005643097748406308
1017	0.025875286187987796	-0.017742003006261078	0.0016229327439363404	-0.005737209854190281	-0.00858237553537736	-0.017494068733419726	-0.0047600724316918365	-0.02428668365288956	-0.016695575064726163	0.00232127761893918
10170	0.0020671824891178633	0.0002412716022399936	-0.00021425280358154566	0.001041500117333081	0.001274660761756922	-0.00033218561779929374	0.0001309191205721577	-6.024017726928824e-05	0.002077185491059669	4.2136029526644636e-05
10171	0.011238245417482855	-0.009066264165334155	-0.011589846005577328	-0.008066466702079193	-0.005629970624065313	0.005996091906446556	0.00455945984205216	-0.00977496078237262	-0.0016232602314715148	0.008147532595357564
10172	0.004970493502642491	-0.0037281911968328743	0.0017320919202879655	-0.00273474344553171	-0.0005110899178633388	-0.007466908577063341	0.0005550801864075738	-0.012090718779059829	-0.0004212620587034572	0.006873792779966233
10174	0.009049343813636692	0.007364065373321418	0.0012083673000999817	0.0017101408561833442	0.006368018829496339	-0.006586013489181178	0.0036831174880266743	-0.001770538269177247	0.001242148569828027	-0.00034010541940728055
10178	0.0007168711482355458	-0.00048992512608738	0.000418867135965614	0.0001218757934172073	0.0003448446901708745	-9.325320127320651e-06	0.00016895189893743632	-0.0003504963133908671	0.0007377745003729721	-0.00014201324216890835
10179	0.010192108027703628	-0.0011005922952790164	0.0019535469686594665	-0.0031053690899615054	0.008020152809781845	-0.008411939378982304	-0.00036063968550106656	-0.004108616736728157	-0.006790546853937084	0.010667802094724746
1018	0.005861119833276493	-0.0031686222223123173	-0.0007939588227001128	-0.0001522360059600952	-0.0023024747694611	-0.0007313544277161973	0.0006689977919616133	-0.0029144158280705133	-0.001672258395117614	2.2128444374152776e-05
10180	0.005516460596147464	0.007422695781479885	-0.0003018921658552766	0.006339071009473219	0.003111953841170933	-0.0005940532331430415	0.009993274503213205	-0.004380992033529102	0.003981328502343584	0.00956389559621134
10181	0.007636778247087777	-0.001225713170342287	0.0022932306120895807	-0.00036746312103593296	0.0022666016886702255	-0.005423271007528582	0.005579173747420529	-0.00711521684768342	0.014860698394013307	0.01069505083033606
10188	0.007820404440140507	0.016047056903916244	-0.0031806519974617743	0.004211459122108088	0.005940063161853084	-0.01966739958203835	0.01807582323057204	-0.0032375842042098035	-0.0022373759521548604	-0.0015824673199499502
10189	0.0060374105357202034	-0.0002764173511649026	0.001022866745117476	-0.0003563937380555686	0.00023646166573858238	0.00013695828428426384	0.00040005596592484783	-0.0009713422093981345	-0.0004124289974104548	0.0012194786231292942
1019	0.020913442193139457	-0.0013249254313349767	-0.009860914579940443	-0.002499470933962892	-0.010897463266749766	0.0009154027981845915	-0.010274147690389103	-0.012812357574342986	-0.009738044505182283	0.004258437462055397
10190	0.008449295341185062	-0.007190327719530999	0.009830141275837277	0.0017934589931336558	0.0047414042620695495	0.009419297339838328	-0.016231900425602498	-0.0019828209579472074	0.003132414118495671	0.005308205768849047
10193	0.014862965553897073	0.005832857155344585	0.007239728060169083	0.004794011055030875	0.006779039382478918	-0.0060514442362355845	0.004367533767328869	0.008659801540031474	0.004723962196514892	-0.0012872690111065386
10194	0.0031672947576933865	-0.0009395731858063277	0.004066170240328635	0.004315842456303653	0.0027369294106056176	-0.0019143306751392378	0.004063062524013892	-0.00018380529738290036	0.005028289398344554	-3.8013128362975566e-05
10195	0.017183547271526534	0.0074852257910364645	-0.009671684248589437	-0.004715925312475556	-0.0199047411753626	0.018166967067437475	-0.01021654830822684	0.0033656257079297228	0.024243300784119046	-0.0015307378627467908
10196	0.010760073351137673	-0.009936371068926276	0.012026916495866848	0.005498620883343078	0.005272469867682725	0.004860309207572971	-0.004844943061208268	-0.00017536933118269488	-0.006383696463412649	0.01525349163009007
10197	0.016011438931568592	-0.004316406200804804	0.027337539769672986	0.008332789324427521	-0.009895045448908912	0.007251277668021626	0.005982193671781611	-0.0016021801344746546	0.004399801936882135	-0.022366807800208683
10198	0.006065641553775534	-0.012962477005303924	0.0183630866840113	0.00987418789547994	0.011552426266497355	0.005614468514177629	-0.0007339146967089047	-0.017094300750751582	-0.014418820933210733	0.0010791316392624699
10199	0.010826062038890402	-0.006795171537095758	-0.003918374961116499	-0.007025094118847006	-0.005778411667225132	0.004135831057181499	-0.007910091180465506	-0.0017881001234785457	0.008548023214661036	0.016953107777899813
102	0.003561827176138701	-0.001946392517139558	0.0005060084900726613	0.003258156966455915	0.005380013223012463	0.0018506458678574226	-0.002780473989702666	-0.0005947795886009553	0.00538049497967355	-0.004744618929339794
1020	0.015106654749052404	0.015271883071255633	0.0016783272841289212	0.0006250717832113098	-0.004925336817040373	-0.003148004699769487	-0.001170290181876095	-0.0034274961215806257	0.0029858533248437835	0.0006792618886929841
10200	0.006216240280566196	0.002632230699131986	0.0017247893617377507	0.002029794646635004	-0.003933477528018595	0.0058612740346123595	-0.009774891970175987	-0.004431431324712583	0.006541346456689793	-9.823785603016036e-05
10201	0.006622753297829534	-0.0009790625598127469	0.009736393844291742	0.001611133197994019	-0.00472400602628496	-0.0004958367715343163	-0.00021428571023507018	-0.002871290197967572	-6.373682329981873e-05	-0.002106976727161499
10202	0.003668452046118763	0.0036773995074492333	0.006556685823848909	0.00644490654714877	-0.010120734692060063	-0.0015575234479313737	-0.00016666165841731448	-3.966966467422706e-05	0.00072941909654044	-0.00022079783093089886
10203	0.0008893916386498165	0.0015558489240005513	-0.0019343879265127021	0.006632731981467277	0.005890060915235481	-0.003645925232148287	-0.007656549170620337	0.006544140227948371	0.008138788181706992	0.002679754934508328
10204	0.010096317855969832	0.007308217841070621	-0.0034844136287127763	-0.0037299224163993296	-0.0072909583212443846	0.0046382213273006455	-0.010046964959676795	0.002414392472847604	0.011417966369802118	0.0077610971198441275
10205	0.003444459920685398	-0.006217858084479109	-0.004928888622759856	0.0018742525451735095	0.005532753023354699	-0.003579052781206326	-0.0036959931807761482	0.010019590731172917	0.004554689668534433	-0.004377018232240962
10206	0.011765120448915261	-0.004122192661212936	-0.002756916820969057	0.0002477284577046892	-0.0013985679725490624	-0.0017691351211400143	0.0041715889673968115	-0.008656943298497328	0.01486562253701939	-0.005870502934972374
10207	0.00402908521077464	-0.0009505223645448314	-0.00017086352987058997	0.001543812174458047	0.0028103478102254483	-0.0012335006958281544	0.0007974164911675459	0.0012676434000139759	0.0018687894873151934	-0.0011749824073709438
10208	0.008382375358658229	0.0018189510653669892	0.01172613565856191	0.010939366217988803	0.008348478619620433	-0.001372242211725532	-0.0039015504108725688	-0.006973941570179345	0.0029122390922024025	0.008434999143393105
10209	0.008474661720974207	0.009063633023732412	0.011295716791245717	0.004924324262291449	-0.004828666422620138	0.002826401298991889	-0.006800231289964372	0.007865766003345178	0.0017979963530723635	-0.001705047674121822
1021	0.013661189801402763	-0.013835633170624584	-0.008837503707581362	0.0004636826442136677	0.009565410214343869	-0.01149711168171509	-0.0004639375301950236	0.004032161199539275	-0.0037193311345627257	0.00632881271295312
10210	0.01867658740384888	0.013970911641218772	0.000139699820554677	0.000506391151404948	0.006645759102576869	0.0010146661620224905	-0.0033983429916487683	0.0008675942492940118	-0.01750442340503818	-0.0006725255934899759
10211	0.009409176104753095	0.01878668477124795	0.00030801948715740625	0.00029493081628429097	0.002125809058656277	-0.002937060228001903	4.015954627782285e-05	-0.0027737670968364207	-0.004109277682487708	-0.0003356091438566736
10212	0.004680533285082101	-0.0005874575862118735	0.0006053252122149947	-0.0003613181704912646	0.000126694057058392	0.0002101931867013372	-0.0002678783105106956	9.894672981494659e-05	0.001332011260317025	0.0002985362523193809
10213	0.014424376847021234	-0.004328442149380411	0.003164455728376446	0.004439973098705987	-0.012380207741778445	0.018046300927158535	-0.01382383642106036	-0.009861359500895683	0.013227811902685375	0.008548464127685715
10214	0.002455851177601472	-0.00042832300238262945	0.001478979290884786	0.0015528698325219025	9.50948288852391e-05	0.0008743476300990723	0.00018361189271046284	-0.0014019222528921852	0.005521189755331817	-0.00143268818708582
10215	0.004846137275061771	-0.0032962322642488507	-0.005230952706503976	-0.0018059636744753773	0.00016748160891834438	-0.009084872987155424	0.0005557629577342141	0.008161795772959255	5.098907937940054e-06	-0.006519025308067447
10216	1.680159425089375e-05	-0.0007074563218942454	-0.0016864135793709801	0.0024780700891633817	0.003915324991178706	0.002095336299507388	0.0026766360815204783	-0.0008281705310204585	0.0003479302899558407	-0.0003612483531393771
10217	0.004693545208328695	-0.0008760760390833538	0.0023486861834681374	0.00015787092050737432	0.005104944632393697	-0.006228807648630987	0.0009606659638159949	0.004566939878113159	0.007887338317567213	0.0032295155394358294
10218	0.0015731971225618154	-0.00038588283179796323	-0.0010244771130523969	0.0012689782011657737	0.004311301759134035	-0.0035767105512492904	-0.0004986197156794049	0.003926489950884393	-0.0010382736421958424	-0.001876833567379513
10219	-0.00048716379095714384	0.0004142146808910091	-0.007287940709207419	0.016380984477165676	0.008885051626965122	0.021094991914328173	0.015756234372242675	-0.009208936922214007	-0.002150312514564824	0.00835888045515177
1022	0.008483341633064734	0.0009060105286920115	0.006888243984886187	-0.007290897741211486	-0.00028463179887799905	0.0031867634903415157	0.0007813843504910297	0.0014035848891642455	0.008107912436029598	0.01989289099416477
10220	0.004660293709608503	-0.0015378752650550159	0.007784385866872443	0.010972023104751628	0.003929016180898405	-0.011533946390341717	-0.00029216196832164865	-0.0033937852161067	0.005465308350006777	-0.015298162274375965
10221	0.003089279065894942	-0.00042672190456035324	0.0003012348498557187	0.00014041970678392503	0.0019693970320332874	0.0004898291497272363	6.46839631513884e-05	0.00020384165804618765	0.0010135153560219818	0.0003763070300509525
10223	0.0005282747880843249	-0.00019478423538652623	-0.0026630145911023233	0.005859530207626311	0.005341109104681181	0.0076062727142166215	0.007905004066924156	-0.0038915249003491563	0.00011787533514952785	0.0029820074824169276
10224	0.001581099259098267	4.7467793169856886e-05	0.007150345936354294	0.0008015179674292586	0.0022873682599345918	-0.003952290906204433	0.0012086004380991032	-0.001703508713318831	0.00469430892386707	0.014642461902379946
10225	0.0017895770943370626	-0.0031801567078535943	-0.009362404551266966	0.015739996451279905	0.009432869939678647	0.024805812772603433	0.021472605426413896	-0.012368119939118676	-0.0024421944776843734	0.008075455760902456
10226	0.00749441845950352	0.001096305881681116	-0.0014402475505813988	0.007605974476640759	0.0013676305507190907	-0.0024470394091775536	-0.0066375653676395375	0.0007995655466010081	0.007791479331090739	-0.006641096083579018
10227	0.007234196136374798	0.01732431657716657	-0.002417392101854748	-0.0014667715440607595	0.005705677846283277	-0.006368786639481445	0.002885270783349445	0.0017003416667506085	-0.007477234117447307	-0.0062475153157437275
10228	0.015448079330910072	-0.018927892379814605	0.007487206537348547	-0.0594569636393801	0.02286031126549032	0.03286939789927951	-0.004399581556622615	0.012757073075808206	0.004108333824007858	-0.010760820251276558
10229	0.004437869548596178	0.006045808602195885	0.03299644935254419	-0.01720640381984989	0.0009235680403473479	-0.007269775957848079	0.032217016875590976	0.01174799846958819	0.003095151868195032	0.041366967501851586
10231	0.0023755357516128074	-2.201424511200625e-05	-0.0031696669756745943	0.007507376490055298	0.008581461529151731	-0.003288268244076752	-0.004981273006780834	0.008423596264358417	0.007786476578534833	0.0008398028138505177
10232	0.007008899462231331	-0.004191723803384002	-0.012242303340687734	-5.536607686555325e-05	-0.0009261515852883174	0.003090459850686859	0.007146248943244078	0.01663827281264142	0.010075744525989555	-0.003275874904558712
10233	0.0043834929368042055	0.012967302633433528	0.0033690882494481706	-0.0009158326916024427	0.002346314212269179	-0.0019728823381540013	-0.00022288047108814252	-0.004691442412901983	-0.003313144447591999	0.012460032335053484
10235	0.0013792471534098973	0.000720624204282571	-0.0060830746476436045	0.008579583279343352	0.0055220925052851455	0.009424009143299309	0.014096534368263882	-0.006614495094373215	-0.0008571215644766881	0.001942466146221965
10236	0.013918718951646971	0.006240912485694891	0.001442500270426677	-0.0027627677440973985	0.009269290165407552	-0.008615428874570388	-0.004154099640901252	-0.009415128587862635	-0.014098549428373332	0.008556624417567125
10237	0.0099803755237514	0.0007904023422495495	0.020250138864450536	0.013297146800375581	-0.03630146105216462	0.017668796976410214	-0.01877500265209986	-0.02167873007119609	0.011756070852707943	-0.034389107282998474
10238	0.006956583197651914	-0.000463424952305643	0.0012249809063438245	0.0005728741974079123	0.0011831769524037663	-0.002119858334114118	0.001136442484219723	-0.0015008400769974978	0.0008719917100596383	0.0005907549593747737
10239	0.005856692581929948	-0.0019667840349165164	0.0038692643938003125	0.0016281129418445402	-0.004538504368150251	-0.0024900679587522437	-0.0016763786263168914	-0.003181952569095157	0.00568490289876443	0.0018654218146154059
1024	0.015058717653576656	-0.01640922475226243	0.0020686036820292478	0.0005545694655547827	0.0021093547464979133	0.0011093521424274835	-0.008643007165492031	-0.007906219465101557	-0.011407049602594942	0.006450333807122763
10240	0.0115129257998256	-0.00214413594254538	0.0021072380631681964	-0.0021796643615708128	-0.002969339064147708	-0.005997063024649922	0.0025461218074020403	0.0005699033600747441	0.012229159534105404	-0.006370167670360043
10241	0.010511339317759457	-0.0034518828503147998	0.022460228211944797	0.009602038010405036	-0.01009023713696574	-0.002625128792151833	-0.0019414834701653664	-0.008500159107700057	0.015944947961546864	-0.020309321914998017
10242	0.0013492224955378514	-0.0011009286141675358	-0.0005138561688835682	0.0042185350633152235	0.0018178982950543953	-0.005131545199977591	-0.003363271469535407	-0.0018760966057670108	0.003966142956143796	0.000421295297801197
10243	0.003858615582413761	-0.00023051232028711103	0.013572066192663896	0.004393193415513977	-0.004190724729497827	-0.0005656495770804913	0.007538839897047469	0.008627910378686274	0.0005574394328760234	0.004856900360790432
10244	0.008536425581979987	0.00564513435292456	0.0022228860635010047	-0.003025257805858839	0.0015053297748304432	0.0017091928843125258	-0.005775810032709687	0.001647362198000652	-0.006768125159703197	0.006957973694553448
10245	0.014062132305794738	0.02772191892333033	-0.0007611747130856663	-0.0023799903031301944	-0.008450481378909669	-0.0010189722999389271	0.0025743052103714427	-0.003700638232885817	0.0005920309712496499	-0.008322710085525554
10246	0.005470763887531339	-0.0018701494726616095	1.1118152030091673e-06	0.002364865137219499	0.004241467071666548	0.0005495284194236739	0.0034377728605651963	0.0009377889490178065	0.00446921903630928	-0.0014140047323898668
10247	0.002677995087197271	0.0013933014720329492	0.00018839657517405605	0.0005351484122983471	0.00012558007821337341	0.0008488525905224973	-0.000428684012607149	3.178416204417207e-05	0.0007459383020876555	-0.0012376980331636337
10248	0.018055669739000378	0.02137373135094807	-0.010115796596404448	-0.0072192515082957496	-0.013443848231031386	0.0077479577577812256	-0.01264191284701357	0.0008353377696181774	0.004218678912843324	0.005316885686251008
10249	-0.0015135760900628775	0.0016986788278825183	-0.0032083294735342754	0.004777796729313082	0.002681560981220289	0.000587145901892882	-0.0019865794057568184	-0.0008595727959251311	0.00036621739998597756	0.0023704406947958863
1025	0.009410910761137878	-0.0004249691751853151	0.0022799433833867464	0.001144764595876392	0.000729346885426725	-0.0006695069788933015	-0.0005246739793165402	-0.0018789146392242362	-0.0012741904732779803	-0.0005450053843652226
10250	0.015493243370059036	0.007500494422363946	0.004358646505560632	-0.0018201847712269056	0.0035028984416160015	-0.005671622025278112	-0.001378898096839036	-0.0020051348895891536	-0.009506049647054305	0.008119122397291468
10251	0.001486723859337682	0.001570259472575387	-0.0007450096372434737	3.770846118815215e-05	-3.494605872519938e-05	-0.00048769786599381116	2.3514558321442568e-05	-4.6659962551174124e-05	0.0012009806595756748	-0.0009717758901596742
10252	0.0010720607826189244	0.0012682840118137311	-0.0047266066250061245	0.006441704855949643	0.006268707430792791	-0.005188115553367054	-0.0029841537081492274	0.00226396629646246	0.0023210698135319317	-0.0013598946807317782
10253	0.006217438954059746	-0.0009813472655208094	-0.004529456942019004	0.003368913862404844	0.005592912230924607	-0.008948539949646188	-0.0014622902367435494	0.006265078032056704	0.005260562369968284	0.00022730755175927192
10254	0.009687334662941546	0.0021198054152070495	0.00490851385724504	0.0021136403127676633	0.006241228533980237	0.004460550487911012	-0.0060866174794075275	0.0001377881621900099	0.002717271389865704	0.001235209698506592
10256	0.005934000551042167	0.00838500240089043	-0.0019675042602874736	0.0029207667207931088	0.003609735889930676	-0.009276190845609636	0.008951830073112357	-0.00012276049711746373	0.008633364515764732	-0.0016001507309175887
10257	0.0016339057967942926	-0.00015401803468701532	0.003178696899587059	0.0011153680024077546	-2.3809298516787233e-05	0.0015439478579605888	-0.00025254477490539365	0.0006237897526823234	0.0007948583200557427	-0.003159098185386708
1026	0.010963958257469066	0.0005044125150161395	-7.179394268536272e-05	0.0049150884106722685	-0.00044774051069323035	-0.0026494110441669574	-0.0006167106416664639	0.002846536985774726	0.00674829961450533	-0.004798282698681932
10260	0.0052152077342125	-0.0012807167772020628	0.007408089087155345	0.011644097843314492	0.013839474611345791	0.005686135594824544	0.003000259090706372	0.004042265024343658	0.004861319426043824	0.000982030011656075
10261	0.001003993426514267	-0.0022823802609198435	-0.006468288087771538	0.012641228141227914	0.005960181217019549	0.020631198233555158	0.011200222556941065	-0.004158238078834059	-0.0015732495155100534	0.005799886879942934
10262	0.01966432273609772	0.001982397187223422	-0.006574323937755435	-0.06948803706282244	-0.009573964650088649	0.01954067538277038	0.022889559204300837	-0.009952502081485163	0.024005409345583477	-0.008012830752870155
10263	0.008802914559151226	0.017833292293716545	0.001570738773127031	-0.00456663839731408	-0.0025028122978566136	0.00604905137053485	-0.00042428543516285193	-0.009545498698924697	0.0075955574869109276	0.00968457546651864
10265	0.0022719058022654553	0.003681147926078472	0.0031557487165769877	-0.0015409190428570748	-0.0016091991268234345	-0.0019523026518823716	0.006083674963030058	-0.0029129237400997684	0.007540526429946857	0.0015577120616748303
10266	0.0036231750697046537	0.01155474297715109	0.0014889538556734025	0.000637697252468645	0.004805588373268068	-0.0002835267508301455	0.0037464128783594197	-0.0008632904486371178	0.0012502770523625958	0.008698400152063189
10267	0.0028719913581614965	0.010839017156004797	0.007276773811817135	0.004267036667385078	-0.003906493585148391	-0.007367821331839863	0.007888410900012181	-0.0012190482983286922	0.00108859464653159	0.006625288166641053
10268	0.0013804934284043031	0.005683293244947088	0.0044582532542284115	-0.001418585128705838	-6.5075515048765084e-06	-0.002110359882671721	0.0029417126046693606	0.0002276158747053018	0.007033261075884272	0.004247110159773853
10269	0.00595307828615645	-0.0013793126065601736	0.008167774828126063	0.005243694984401573	0.0023621812373905747	0.008309909387378842	-0.00808809145787674	0.0030035895689570547	0.005194757350554549	-0.0031184765361721035
1027	0.007759402781522971	-0.0022324094218368886	0.007287501920975446	0.0017037064826788714	0.0017486908650947617	-0.00966779895875154	0.00702201717328756	-0.008560136219035874	-0.00324954527424022	0.007265454924137324
10270	0.006019417035598737	-0.0008726049730449518	-0.003979508539286425	0.0016904357570414613	-0.00031770234894714207	-0.01164242866811841	0.01203893280058983	-0.015031330154655227	-0.002771700591970905	-2.4853285941956847e-05
10272	0.0022829346429579624	0.009864307744951159	-0.002067825300479177	-0.0009004117038690282	0.006926712971516505	-0.0039316868988300765	-0.003185938347508323	0.0020834681811935417	-0.007410770538726977	-0.0033206562177832384
10273	0.01640876267748313	0.025344172574258063	0.0016401954980998137	0.0017357833510196117	0.006923210329890457	-0.001694386765246713	0.00360067520009038	-0.0008438595088892557	-0.013866297519039467	-0.005240332618371661
10274	0.014032565794383185	0.009017599499185848	0.003018005072471194	0.001305766938822197	0.021372347644640587	-0.001270287721520352	-0.006590529696114726	0.0030959780695335635	-0.02786379943592073	0.000987651208484672
10276	0.0019308024509141818	-0.0001757041117439638	0.0005877696096583656	0.0006751281568611343	0.00018287681189955887	-0.0007109063787761171	0.001420088217592806	0.001374669447608695	-0.0002654781440989712	-0.0004079226369074022
10277	0.010484045123033104	0.0021036780355373117	0.0028712661392050016	0.0006986477758593436	0.00836573241519319	-0.004149252466176139	-0.0029530533769169015	0.004139969192535143	-0.0050224981060103865	0.00137247316286389
10278	0.006237862841279696	-0.0017172909221008649	-0.004476704854962184	-0.0020714340346315477	-0.00924184854840846	-0.00840555579781484	-2.078057224363e-05	-0.004182483860787266	0.004458696607844208	-0.0075256651528370685
10279	0.007290978085133207	-0.009960904297928818	-0.006682307186838091	-0.006740765481152351	0.007826753743925784	-0.010518225561607211	0.002430036636451917	0.008556302434749523	0.009305697421194479	0.0026003706831638296
1028	0.008464784609299494	0.0045995903255746555	-0.009457207779406906	0.003797237191981383	0.004565673910805628	-0.018414222548144978	0.0015281304263222635	-0.0018031568514386223	-0.008017332073874466	-0.0011281823019530979
10280	0.01057392203798733	-0.004398215886289083	-0.00833171950714475	-0.009703243166473368	-0.017149662589200525	0.006695497625135863	-0.002184875014958833	-0.0038980013189703427	0.012533723072354301	0.01096895548365386
10281	0.0024506675043391725	-0.0026304967296303123	-0.004051752023584482	0.003842969209701643	4.895053189753697e-05	0.005763956138510906	-0.0017060112627308405	0.0025198775393920196	0.0025754976020243075	-0.0027663587887150963
10282	0.006639009971159853	0.00025218205402023213	0.01089030981257837	-0.0022613131208889465	0.007145008041880304	0.008468619706335778	-0.0011420519974634513	3.981006098411219e-05	0.02620089168086261	0.022781766410813004
10283	0.006525010913781562	-0.006301995110049922	0.009528098205340414	0.0009756073413107213	0.0032370559973715126	-0.0004760569721000259	-0.0029562331806108843	0.0007685399064996661	0.0071204039782095975	0.006897453322994641
10284	0.009097483310411785	4.6421786321546194e-05	0.007014803522807323	0.0004526179495090511	-0.0034527771781677143	-0.0033275038434477365	-0.004445027402871725	-0.003913706985296491	0.013850352592948766	0.015552756252395633
10285	0.013804291222291152	-0.008033557739882152	0.00198789681993976	-0.0021597328764196067	0.0006641422663219143	-0.002585554902424226	-0.00538006188745967	-0.0036650599359907138	-0.012787759233157813	0.010971909072666347
10286	0.011665142255173289	-0.006119944382846462	0.005563113963426711	-0.0045583898234533	-0.0034198400003220275	0.00042049128267980176	-0.00589305092412075	-0.011163318208304216	0.005429664169050828	0.0023721397949361548
10287	0.007660138457840028	0.010136181270341452	-0.012545505711757885	0.016070293351069888	0.0024154175983590017	0.01416145791375085	0.024198300313715615	-0.010645056138964243	0.0076978286869666766	-0.007582691209463757
10288	0.003917917081864457	-0.004319447576209483	-0.019266313850254575	0.02086430361166734	0.010621273538241107	0.033512876728767634	0.024854251656203204	-0.007932103278350424	-0.0010801757080133093	-0.0029054949173243972
10289	0.013082245346540495	0.0001997025398314102	0.003300032076165605	-0.0007703051656595389	-0.00020197233746882927	-0.004788012411857774	-0.0022287734072734644	0.0034521452968076876	0.013485654421820457	0.010140590905807323
1029	0.020717082435753667	-0.011582439810915475	-0.02609384266613949	-0.00896369568020458	-0.009840014464662728	-0.0018299749156021213	0.0018018577936664243	-0.0008076120775423649	6.016653783134709e-05	0.00042737797589325135
10290	0.0068240437851622175	-0.003873482358469863	-0.014493377559354781	-0.003480072326951829	0.0023033020135953103	-0.018562279258361798	0.010004386473317422	0.018817982374653694	-0.003291543823180285	-0.009717903978839619
10291	0.016801349309049987	0.01984954385402735	0.00039714741900108387	-0.012437859048924553	-0.0042484190401196305	-0.004879425787578624	-0.0005329236020489393	-0.0027280610173204	0.00787591762107084	0.016514193379338828
10293	0.01309161342397049	0.004373392499515914	-0.002091599880518453	-0.004094071418742947	-0.007969775030739255	-0.0009983234814313683	0.0006409903689217916	-0.01664959739206512	-0.01109881325212495	-0.00038502489965498336
10294	0.005005155173958698	0.011903691226254471	0.008544742826408566	-0.020885021710697886	0.006269197842173932	-0.015566495509251311	0.019454454714830382	0.0015628832132247752	-0.002207849030034408	0.013559297511005548
10295	0.00823588547649544	0.025734180079032654	0.014790105273275424	-0.018538202620779442	-0.004300858284756375	-0.00599841983095334	0.01796552618775097	0.0069265572385075825	-0.008634020843797378	0.020979745372373963
10296	0.00808638573737178	-0.0005457646072467627	0.002150943242530857	0.002998068671009598	0.004114571736137586	-0.009890185409934709	0.0012774335323772498	-0.0022306905273541578	0.0072767241593907775	-0.003885467638917807
10297	0.003251548050600208	-0.0007668868541189723	0.0010906783464442345	0.00010602384479424881	-0.00041294147693458856	-0.000221627255404002	-0.00036570851481817986	-0.0009878607721073727	0.0007298369844630456	0.00022414735002036006
10298	0.007486191528076205	0.005638158917908623	-0.004572242863137775	-0.0032137214313206876	-0.00899065179770255	-0.00801017745217583	0.006515484192396311	-0.004888037529601558	0.011675440372940358	-0.012896913221077992
10299	0.006853113389561868	-0.005424210691415238	0.023890405515045725	0.011971212344767742	0.013207611616551977	0.0006587690156500686	-0.004097709402655379	0.001645022421409491	-0.0036926702051918122	-0.011214731051875652
103	0.006060565308482943	-0.016244878702273834	0.016965618850551582	-0.014087618548435755	0.01828649160158089	0.0298637851767344	0.01783800593703107	-0.009298036523927019	-0.016480594417843587	-0.024483017521652967
1030	0.006436806487360306	-0.005916631639421973	-0.009765336030261862	0.0023674939282498975	0.002491720370778954	-0.0001725088350435363	0.002185041376215796	0.0007259592473942193	0.009675988693996393	-0.0008067600187767919
10300	0.006304196695035983	0.0018905449376945128	0.002106020546083286	0.0025747129340338393	2.7549268520818506e-05	-0.005379127357697513	0.0021533761648940943	0.0003298083888634255	0.011650297532712142	0.0020518120007734847
10301	0.006011098027384917	-0.0002529833036268733	0.0001190835475340243	-0.004427162579965213	-0.0039140460291949685	0.004427389477638989	-0.0042143693007427345	0.006112523206003881	0.010092873692981157	0.007738716824104032
10302	0.009757220218806659	-0.0004692267570573094	0.005536579121382422	0.005802017719002567	-0.0030917905672426275	0.0032222160154899075	-0.004316021488496126	-0.0007996784360005908	0.00918314717370171	-0.0006730021242877987
10307	0.002555260510545067	0.010560059374063995	-0.001738959530523594	-0.0031621679474185664	0.0021031957920459913	-0.02207450685589068	0.02880518664343213	-0.012262712557734127	0.008091779357569929	0.011554333072391242
10308	0.003575872665286571	-0.0071701306218015645	-0.0034910971180286267	0.008477658721743993	0.014115660302131685	0.011643291341470737	0.0074423336642001235	-0.010482639255626995	-0.0012433425558749467	0.012548577347251838
10309	0.001610777995543395	0.00868725571460572	0.00231686130386906	-0.00800919682487122	0.00059956122142485	-0.004809924574056928	0.00775037640698267	-0.005597955829614338	-0.0031837676317199386	0.00866981555841922
1031	0.01000266082245796	-0.005636304585855996	-0.009706267265965133	-0.0010782694517770027	-0.002336276769889117	-0.0023583973610119334	0.003163071865839905	-0.003422514532232131	-0.0015955151364186353	-0.003894834434947065
10311	0.009248309294939734	-0.00586072280941645	0.007417875672911475	-0.0008359919954616675	0.0015731205984929725	0.006981134511494485	-0.007853207413479071	-0.0015517448764946272	-0.0011736569382560654	0.0052133981857259565
10312	0.007752518146451122	0.01555354263263812	-0.001274895771562835	0.005988282589423885	0.00880821343430694	0.005240270027445177	0.008398876544808776	-0.004869745122353204	-0.0029120093899745072	-0.005947095995591097
10313	0.007773357005196384	-0.004897981284263629	0.011208069571196674	0.005496330551103794	-0.006189080524917214	-0.0026429740760596106	-0.005568944392300577	-0.00377346857013905	0.005639394876406397	0.0011651631433372308
10314	0.0074052638923576015	0.0006729911016891569	0.007988097222938723	0.0065404509958557734	0.009247127029534551	-0.0027177682889837603	-0.00673730596218689	0.0038006602493818853	0.008311852659139947	0.0072557352805341715
10316	0.0051783918850664456	-0.005641401305254291	-0.011291915724841234	0.006139737187490451	0.0021654119976790044	-0.009060779195427516	0.012554426299877916	0.009230817572953689	0.008097277266125935	-0.007419884288634575
10318	0.01101797918713745	0.0024266831850673935	-0.007146778376682288	0.014736258205580083	0.012479872708162717	0.010086351576002859	0.004775956534404537	-0.0022853284520114613	0.005174977112885598	0.004606798175893124
10319	0.004186705266863851	0.0011852914917885806	-0.003221818662664989	0.006771086114578133	0.004970645795369348	-0.011016277458258197	0.0016932089857177837	0.007613095759688751	0.004421761571947299	-0.004557725557909591
1032	0.007195321607317665	0.002243122479580114	-0.0031447135922868454	0.002377965494919924	-0.0059231335528163315	-0.0016153108064621534	0.0032646698945513644	-0.0019707745066648037	-0.0013695748800219782	0.003179444815940326
10320	0.006839477516323924	-0.001233001874349625	-0.006018105451411254	0.012400523050434424	0.008328849556467835	0.0166891884881142	0.020276195511293345	-0.009800804054333402	-0.0021178493155956904	0.0068706341644417
10321	0.0013711324817118973	0.0024367117873696554	0.0007793498832010208	0.0007057616377989115	-0.001801365602518242	0.003939693407701351	-0.001735623424880322	0.0004888421512974751	0.003176545180308739	0.0035991643882457526
10322	0.015251020907010086	0.005575381573627918	-0.0047939056519797655	-0.006953027880787887	-0.008899719824742157	-0.007724563095111824	-0.0013436827267722469	-0.007173802879649992	0.0019485711805922808	0.005034725490853762
10324	0.0014082203717040304	3.5242845832493346e-05	-0.0001279364582559157	0.0003525335492913616	0.000436348242616242	0.0005751953288257333	-0.000228888413418786	0.0004034413424028634	0.0005018682017863942	0.000723747545265001
10325	0.008115578683951807	-0.00190216208162683	0.009365651138567067	0.0014470852952508206	0.0014302161519134892	-0.0018567849944563643	0.0008239562314239055	0.0005094730658789071	0.011263030078946815	0.011059761964637342
10326	0.0012168928498644156	-0.005489503251418789	-0.010426036806065344	0.01572642371845169	0.009106822855607367	0.013959031336177815	0.011269646656386124	0.0032452466210138543	-0.00029758458811170917	-0.002807389062568288
10327	0.007598199230960245	0.01005491030501697	-0.0006148301186773708	0.004151392423247992	0.0003825189786544626	0.007919752451614493	-0.011168320585772686	0.0007694183467589656	0.011491758457094686	-0.00373384474451984
10328	0.0025679505951417382	6.679758235792235e-05	0.0002824214192057604	0.0001977349193011413	0.001123657066622145	-0.0008244078270889824	0.0013704734133066683	0.0005408882252463528	0.0018250951300543107	0.0007488989800298521
10329	0.006442210984499484	-0.0036111061064756107	0.012610289931179089	0.00855083118924091	-0.004704032898322678	-0.0039515689898334426	0.00433700914276762	-0.0022366963972687203	0.010647865178736766	0.0006924126921586518
1033	0.01024235065831945	-0.006931186578396065	-0.0007253753191934079	-0.004110241791886085	-0.020067241274072695	0.004157292860556544	-0.015880382793942407	-0.024023559097121644	0.00032769358416062216	0.002374204678342793
10330	0.010778691892064873	0.014638135515345855	-0.0035960248016626453	-0.0028609118375823987	0.0017298790609940168	0.0038149373513720417	-0.0072830441187111536	0.003519406774911307	0.0028948619276590896	0.0010989109480291051
10331	0.006905513077758999	-0.006769481882994954	-0.007298375137805504	0.007385681789337246	0.004338893772633303	0.0035684848189606344	-0.012832082398486029	0.008615068206722726	0.016113093176613667	-0.008571069776952024
10332	0.0024300529638910345	-0.0002348566044583035	0.00031868162860859776	0.005267351697279412	0.005169352093543041	-9.875207299417656e-05	0.007662103004202259	0.0006718237507368514	0.007257191751356235	-0.0014512822186519517
10333	0.002251068621832963	-0.005577581846393494	-0.005948357716188189	0.0030858148342567037	0.010095745928933314	0.007922257384255229	0.012817595626407548	-0.002990944013045663	-0.0025790671712932036	0.003060419657037629
10335	-0.0007996825078610965	-0.0011811383523328432	-0.002677585319468328	0.008242785350485527	0.007126411270451795	-0.005298930710316031	-0.010014110996357444	0.007637185910749185	0.007580704433507307	-0.004437575658187568
10336	0.006017216227521435	0.0022036352610596633	0.0031735334801111805	-0.0007619577164314233	-0.003602939088960599	-0.012166168709926714	0.016322986299433406	-0.010837816924079464	0.009540776429486203	0.006299949347302681
10342	0.015023938037419792	-0.005739615423316658	-0.004001695782041822	-0.003526744929533633	-0.003018251821448359	0.012699586315937466	-0.009776803256458605	0.0034502835170482243	0.026177151140311182	0.016185537486955028
10343	0.005215699980328937	-0.011767077952748499	-0.00684732365559966	0.00010725064786142994	0.009677468871552838	-0.009604719794756527	0.0010807846700284986	0.006138538818525292	-0.004011087747342564	-0.00357396563350284
10344	0.003087277661724614	0.0026938081231844178	-0.005516664679095714	0.0079585303807967	0.0036295479995471975	0.004116101571938581	-0.006924066203199288	0.007070884133532019	0.009061112735166568	-0.006274386673784586
10345	0.003821224138174286	0.0006983506873843673	0.0022049363001223825	0.0001321806811489853	0.0005719175760155425	0.00013066506505423977	0.000530178762624128	0.0019699829634142914	0.0018792609327676064	0.00083408910209962
10346	0.0014255334469788698	-0.003317600071422961	-0.008220297871426691	0.012858724307493689	0.0091039251427182	0.0214782064019147	0.018464862722525607	-0.009235074233222383	0.0021506725909701025	0.007250438825426453
10347	0.004108052390110511	0.0070590953765057056	-0.003794703252419361	0.007167747020914509	0.0070968808343074554	0.0035559991306203954	0.010355950953960694	-0.010139671317042506	-0.0011135513823420304	-0.00023318622914476832
10349	-0.0008325155993969736	0.00044893680369461237	-0.002896442850604913	0.00514369841320148	0.0034326383566589875	-0.0071579343756139144	-0.0019547176542728363	0.0019484719901900257	0.0005581243443556292	0.0018797173365319852
10350	-0.0004736942512698079	-0.00041564590323059424	-0.0023664194424678556	0.002806643063996713	0.005500594360074675	8.057213790367844e-05	-0.0021943226164235375	0.002369926424173137	0.0010555393016072761	-0.0008325618049197405
10352	0.0020263791376525305	-0.0017766089650200724	0.002332085831759713	-0.005564761102802272	0.006200356580579522	-0.0003990145081388662	-0.0010785719418625035	0.002514434758681357	0.001342633881333015	0.0019850781046579636
10357	0.007492687166039429	-0.006138891722829599	-0.007014728231762976	-0.004034586272993775	-0.0097492240768583	0.0005428588228652745	-0.002915092670507613	-0.00953870042394861	-0.0009460804446896516	0.009448588421781721
1036	0.0026526108209307072	7.97000273527801e-05	-0.0031756620982155473	0.006569784497746609	0.0019880340974114947	-0.000948833907422729	0.0006122735483420827	-0.0034466698002265325	0.005273116654137248	0.0034753683718614166
10360	0.012809321406756561	0.0047489041064370996	-0.013539486574040216	-0.007367852885122465	-0.010214723077136752	0.0020401478629422432	-0.00771397461224861	0.008889640155758207	-0.007493307082521575	0.0031300929523680704
10361	0.009579905759469667	-0.00303823873242229	-0.016330258501418043	-0.005526690681983505	-0.003708369085382459	-0.003744890414140918	-0.0010104687673167785	0.018338284360162695	0.0057068876677774695	-0.007595637680491845
10362	0.00809650487426291	0.015968090290758404	-4.307284584861402e-05	0.00303376639941177	0.008362878208261959	-0.006152529475496315	0.002696840340312321	-0.006847567914580444	-0.010557970929504574	0.0005800109569224339
10363	0.013838205488882073	0.01045321871418397	0.0026792718175864417	-0.0014599953511944602	0.009283968895423407	-0.004198703548718735	-0.003647656131566137	0.004629323238740196	-0.002432458487194323	0.003654675323350308
10365	0.002250531172833728	0.006488135395384582	-0.00117254848293163	0.0022128939230849206	0.005670147540278009	-0.0018479552605541736	0.0026047975970920835	0.0011232104390440098	-0.007743696149249863	-0.0015710512165760587
10367	0.0025805253402194045	-0.00016320498778300615	0.0009467379494377798	0.0012953261193285445	0.0013062072066926515	-2.7291372066744984e-05	0.0004438104738522561	-1.3635042426852438e-06	0.0004642422543420747	-5.851157146024959e-07
10368	0.0017208405904768087	0.0015333231084994879	-0.003835879557877313	0.004354833254132913	0.002025938820107332	0.008646323529443853	0.008807554455256938	-0.003813909694179941	-0.0014374183938077004	0.0034778998959394377
10369	0.003308197148671385	-0.001598121450291637	0.0018879916925617038	0.0011970148303237624	0.0020601339665157355	-0.0036691727282690185	0.001422096515420241	-0.0015440081929493402	0.0018314342961244236	0.0013337068192914238
10370	0.0019273481913449357	0.0005432898966584756	0.0007314433492871664	-0.0029520598617190745	0.005792201183713051	-0.002738895755227147	0.0030041864258665415	-0.0006147191832797333	0.0015412848133216019	0.00041769575913881593
10371	0.001652155607556982	-0.0010029123011904425	-0.0016480647816110733	0.004450316228366994	0.004857925062052724	-0.002936641002788645	0.000942908732894315	0.0023204649299130914	0.005423671234684388	-0.0017016909181805796
10376	0.015339717928982277	0.0026046553674696892	-0.002335411652947682	-0.002844226746926481	-0.011362096312977629	-0.0075495202398562404	-0.004744077130421324	-0.019844359344646612	-0.018444713859258333	-0.004841705672408365
10379	0.005254626606579243	0.005484110546074201	0.0024167095741696705	0.0031895933713935523	-0.006971893744163424	0.006679032255458685	0.008457333188298135	-0.01008658901825363	0.004087978937261513	0.004241515257876817
1038	0.0010876085223856062	0.000677479565116089	0.004403664477105821	0.0011345162352147595	0.0020169373949340216	-0.0011939299167778026	0.00037743856673087936	0.0030765718362022886	0.004461863667689042	0.0012310519589741596
10380	0.011114848556392207	-0.011330747223233307	0.012916857411999667	-0.05814389453501979	0.021352919985033976	0.031132971761631732	0.011595525760315733	0.002876417510429164	-0.0016856785608905169	-0.0130411166247033
10381	0.010863202652033999	-0.0018838386385618075	-0.004118413897142406	-0.0006460785640390882	-0.002855352326872067	-0.0023566970737884216	6.019508157794838e-05	-0.0010734887536044898	0.007549659078874472	-0.00309710335923899
10382	0.005112968216435247	0.0006637088478604924	-0.00040470666034628325	0.0017587501838149324	0.001487880128217192	0.001020289061803296	0.0012073506743883965	-0.0005083609185049356	0.0008359634846594414	-0.0006762794568304236
10383	0.006275259122080528	-0.00011258399151452622	0.0007313581870797238	0.0008998733274692947	0.0004060602427782381	5.4810047753820814e-05	-0.0003372748801456801	-0.00033136434796170877	0.0004234260839496773	0.0004544250331247777
10384	0.0025262890455180495	-0.003581931468824224	-0.01034693091459103	0.01371909564830692	0.009341059034513604	0.02346286897626145	0.021647590880307287	-0.008149602962471221	0.008307890248421879	0.007171419340394806
10385	0.0041025655235835765	-0.006168329710308725	-0.010271894923259263	0.013416463283471894	0.009291210122213856	0.012680769288785719	0.021948783765402102	-0.007177656719975658	0.004635498443696302	0.0015182496434290168
10388	0.0003268004258932898	0.000870873332303625	0.00029712890377886036	0.0016856296610825835	0.0004806707532365005	0.0019446154442198011	-0.00493095649695957	1.2053658986749463e-05	0.0030550238421714186	-0.00087989689168227
10389	0.013301799230387394	-0.021710336672919158	-0.003039258396826355	-0.005739276162349606	0.00038514449897755857	-0.016085026512942635	0.0032181199054214047	-0.00541380613368217	-0.015722670799013575	0.009301124556928934
1039	0.004586500308953326	-0.0007015872852074276	0.0067880056616254816	-0.0019641324430462667	0.001316645166602088	0.0005830612215777758	-0.0025468275769497542	-0.003911590956686579	0.018474324871246534	0.004871914649017747
10390	0.00440222076384252	0.0002462977050784547	0.008076506627883569	-0.0013389265947235242	0.009710960487413219	0.0033242487623724834	-0.00401597828065399	0.0021191588933135758	0.004110755325927708	0.0018733800288214149
10391	0.0007130074534561544	0.0015046869612805054	-0.0040713762735010385	0.008324447548953263	0.005269893135630897	-0.0040624588954585655	-0.005627760907671564	0.005454376768123096	0.0038479991680149222	-0.0029999228583182254
103910	0.007820889372413478	0.005543982107820592	-0.0033136825461585412	-0.0028222672535285743	-0.006005073870487187	0.00891214295727421	-0.004753146780038548	0.008782882389422191	0.014831310166313397	0.008657696616204443
10392	0.006061942079918318	0.0008277137305223779	-0.010608660114300181	0.009674606891751696	0.00720593768942692	0.0070261237214780834	0.008259775951574906	-0.0069827121492807	0.005389689631666018	0.002445802510796313
10393	0.010345713047059503	-0.0062376693806723855	0.009458515028941147	0.0037647454412481365	-0.007282364835268399	0.002906231617665268	-0.007562974311784487	-0.0014413131903515618	0.00743420591161873	0.01016846297937996
10394	0.002019278042917526	1.881818281873775e-06	0.00045923592661072647	0.002286270291159869	0.001716929212582338	-0.0016817656498414478	-0.0010270378925781782	0.0009747812986408146	0.0005447830756457019	-0.0004977197995686808
10395	0.0018328251030388812	0.00021468288580322133	-0.0010379952476836573	0.00326313684947323	0.003958206558301614	-0.004440142429011926	-0.0012697017050482377	0.0027802076867390712	0.0011243860364445765	-0.00042796363682937597
10396	0.0009970074101793903	-0.003118268760207213	0.007651362794370483	0.010622592662652565	0.006729774550151751	0.008624791736860456	0.010516523600197293	-0.005777568301892181	0.00587611747761866	0.002264746259440125
10397	0.0195831067272111	-0.017793218454261916	-0.012611669675676944	0.007522964953735333	-0.00850668362537342	-0.0038289734234039988	-0.004805968818842185	0.040289744104129645	0.0058267548191709055	-0.014783460668958808
10398	0.0055936714879314	0.007358433551902813	-0.008490259634597347	0.004241037951575399	0.00906080173549328	-0.007133175871183487	-0.007728189509510628	0.020026123974763776	0.0018726830825906559	-0.008816194383763208
10399	0.007529458786724899	-0.0005664845822018681	-0.00041548842666669757	0.0027006098680427276	0.001531067845814199	0.0008385429768958186	0.0012377303174208947	0.00041232193688770695	0.0004720371173781242	-1.5230265538173076e-05
104	0.0074676132603260816	-0.0032574603385836626	-0.010875989370429337	0.006950235702744996	0.005828009820285612	-0.0014139279135112935	0.007072738498069558	0.00924640437991802	0.0024872863193545806	0.0012164262282542372
1040	0.004011432695604198	-0.0018929282628058857	0.01268678345511386	0.008995686447429879	0.007172636422268075	-7.229533185871763e-05	-0.0010251294398824387	0.008056389637753354	0.014575710255664275	0.0012066201427682263
10400	0.005125504802096328	0.010123651282292331	-0.004165279006928261	0.002666559656489742	0.0036399007397647505	-0.002451260911993584	-0.004313974747812575	0.00417400400324341	-0.008908433034426368	-0.0025910536366308716
10401	0.002537382913126786	0.0024724306902655134	0.00969602796556595	-0.030908477691241606	0.014891130746972731	-0.006386015035621069	0.01616210322665809	-0.006928544820874494	0.012022765290158659	-0.0024664773464894625
10402	0.004410700061660463	-0.007286269024066242	-0.007000634806921267	-0.0027390102591477233	0.0028604010519011178	-0.008098464314149992	-0.0003586183270603468	0.009420065759662784	0.0018369154380330388	-0.001627515790186631
10403	0.019757662168114244	-0.025248564796418457	-0.01442131332079028	-0.011644889873653374	-0.009207416481289418	-0.0015847970755901728	-0.0016946781667142108	-0.016626891068110588	-0.012418732985369866	0.007742497661172832
10406	0.004036818133263984	0.007846728769899055	0.0003717390392219859	-0.00018206924459708999	0.001966467422913784	-0.001973322510819783	0.0006352363563534589	-0.0008057135762342639	0.006487036575972534	0.0022562035239611453
10407	0.0008449334179579237	-0.00014127603419197387	-0.0008736587674212079	-0.0002847434329221165	0.00039623291777424343	-0.001136423645788813	-0.0004436569871446479	-0.0005858237517951514	-0.0013288999817735684	0.0002822099153718351
10409	0.004742099773728372	-0.0006225532674147305	0.0037416183268812954	0.004199956227535078	0.001321839400870424	-0.007292051975601258	0.0007469333851337635	-0.004730611542905494	0.008100497163670202	-0.003977601187251501
1041	0.0030070359075385143	0.0011996596377959702	-0.0008771380877408353	-5.046285610105836e-06	-0.0012845418425469566	0.0031352640103004714	-0.004767646884362391	-0.0006205937898346159	0.0027124132144728057	-0.004051472816419633
10410	0.004909741066921471	0.007243140263203777	-0.004096935969488518	-0.0009054708348245409	-5.206364598421185e-05	0.009724651903205709	-0.0029378662980553668	0.0020954487197625583	-0.0004480069637438183	0.0016007943913952894
10411	0.0017992677746482269	0.007139665802459433	-0.003972056108769994	0.001116279304318299	0.009890049697831837	-0.009884723502174795	0.007815082578286095	-0.006003833361310113	-0.0012986921433632774	0.003762373800042218
10412	0.008082160366713149	-0.0014932793328661324	0.0003857086579569522	-0.001844224625405793	-0.0001614781617600392	-0.0012300529786481319	0.002927403206188289	0.013519097015843147	0.0019346167137907079	0.00696927118385546
10413	0.011077663298672808	0.00011842745593655474	0.006580767919685782	0.011583499207354232	0.012338906848860026	-0.01595442514765597	0.0039043051911094332	0.0038965559570823256	0.0013058278825402786	-0.0019152465952390894
10417	0.0038104838219979523	0.006931514359265661	-0.011104112564323814	0.0021022208704422358	0.005754747458798304	-0.011257179848095749	-0.0004353324989635494	0.013022456187645708	-0.005993747806601721	-0.014227655543036972
10418	-0.0008026531950554847	-0.0009577602467182298	-0.004546052099957322	0.0062166799118579304	0.003950706203510771	-0.0038808955230254633	-0.009443088269163378	0.007860849085570797	0.002730942230601379	-0.0034475759795447093
10419	0.015295729659581215	-0.0017322047444674777	0.010476374191085849	0.004606375533706243	-0.01328077969837643	-0.0006753614684273651	0.0028992523759246293	-0.008959828160978836	0.009676186872523368	0.015165978078512594
10420	0.0011682969474564443	0.000122852547384949	0.008079911057485473	0.005430042469947341	-0.005135204036649229	-0.006532195846002596	0.009488232634996055	0.004588337994543926	-0.0003865738296863505	0.0025882982289550014
10421	0.01431555437235775	0.029125895562801967	0.010674001152506107	-0.004971005294212863	-0.0024168277536046816	-0.009097068346627421	0.016072624957739593	-0.0006940562356603347	-0.011645085522050205	0.015906982277481795
10422	0.01575343350851839	0.009139468186556787	-0.0067870238960963565	0.0014866584331092291	0.000452095150179792	-0.004009041666798156	-0.0004302709723823739	-0.0016764238909942831	-0.007630550592665391	-0.003631393068488543
10423	0.009617275072659352	0.01948159989863505	0.007628157507686897	-0.0002660065675378938	-0.0034745355798165103	-0.01549837465483923	0.015012649746351149	0.0028683055894468943	0.002459415555040891	0.008609812968273605
10424	0.0032284110268679307	-0.0010676364684541503	0.01060934518053859	0.005783745669365907	0.00016572742633104957	0.0017854194394588095	0.0012557293330172853	0.007762752658214918	0.006120781493039409	0.008030837201000177
10425	0.009028892818117609	-0.002163744569355769	0.008517849820443122	0.0010008039705448725	-0.003156075816180959	-0.0005275796679663424	0.005000761261969887	-0.004250209253152649	0.007737507673795916	0.004915101844854829
10426	0.02073704503375979	-0.003053342445354085	0.0008731195726076835	-0.0022809358380136606	0.007776414691514886	-0.008410087172163454	0.003174156439401581	0.0014098722700641388	-0.010519489613536373	-0.0017744584877676984
10427	0.01271198085741835	0.012407649733656316	0.006646619943848799	0.009804432384781733	0.012191710887023085	0.009341105615462015	-0.010012785534289737	0.009497324792823558	-0.007129879866502583	0.0015399556661699566
10428	0.007726156895871674	0.005241255603192086	-0.0015255043639435387	-0.0020318920214514903	-0.0025795211360394774	0.00017979238897091742	-0.008473846068079095	0.006498211816542935	-0.0005846876141679865	-4.6900837766944835e-05
1043	0.00047145568092065175	0.0028955421457656266	-0.006687190265479458	0.009026990126132397	0.00434801978374977	0.011661198242790103	0.01135476702027141	-0.006082145817701535	-0.0007436465708045575	0.0036984146920677327
10430	0.013936236471660134	0.01370656932736279	-0.008609328828032212	-0.005121666517772646	-0.005394765948041451	0.006438508750848698	-0.00808299201673206	0.013133453566852646	-0.002156333500088127	0.0017599177462830772
10432	0.010227099840194894	0.0017041571155698707	0.0021066838109547073	-0.003615907409670737	-0.006869098706723027	-0.012703201330910586	0.011054029713081018	-0.017743207322703253	-0.004943385614345748	-0.007409797210007595
10434	0.006513649127659965	-0.01070939177803835	0.033739158859135185	0.015483756236998821	-0.01840857581530887	0.012029769586886221	0.009626512264513576	0.031231044182715956	-0.014378339027934024	0.011328759026710928
10435	0.006810357557640274	0.015323208378648007	-0.0011870029311182107	0.001260471104738042	0.005125610225066178	0.0029577372469814533	-0.0064375800785141405	0.001936386349874998	-0.007773780991814425	-0.0022805824001303518
10436	0.0028798191777252707	0.0005556729459300824	-0.00010116444527727234	0.00039688950832898675	0.0005776896586887954	-0.00019481033231661304	-0.0006328872778856975	2.0354279730713763e-05	-7.989462207984342e-06	5.1723523789797444e-05
10437	0.007603691083227858	0.00034142179598095537	-0.014043406892544352	0.014563297853648939	0.00010559059510111343	0.027046328571910902	0.01470282086485976	-0.0038386122958036346	-0.0002637279541255613	-0.0026351360008563525
10438	0.007008472598313551	0.005525235371050589	0.004280275200707455	0.0022424358934941477	0.0025935761919435784	0.0033380544732609357	-0.00572141304654976	0.0032623416308155914	-0.0003128200904886726	0.006363141126070778
10439	0.003776131134910988	-0.0025726527284035622	0.006222452421360661	0.005069320374985426	0.00011123367433337413	-0.008855350606325064	0.006800752605688755	-0.00798801164227148	0.0017499546738412738	-0.0019051175690653777
1044	0.006998653424358045	0.0003463535159584844	-0.0056040062484329954	0.008217751166306396	0.006690982066172692	0.00502977859024237	0.009403021025220065	-0.0021957855498261985	0.0021064178575324133	-0.0001406413934703191
10440	0.015588234899131638	-0.0050520945374527065	0.018212864307002478	-0.02826154961022584	-0.013869975471180395	0.04123736007453618	-0.006894434139471372	-0.002001656270008056	-0.016922294915889445	-0.024599415113829275
10443	0.008084776632934701	-0.0013542978308507085	0.0019298444202881886	0.000642413336159399	0.0006737121002986205	-0.004811266021874164	0.0008356058411640956	-0.006671271755513167	0.014803849251672791	0.001748807590775514
10444	0.014179407241616178	-0.007851130811501315	-0.0028508096998329712	-0.0006769632385022946	0.002285632945059897	0.0005341057834352339	-0.007793323769017867	-0.0018958547819296376	-0.00021362741369278422	0.0063715521956644984
10445	0.015154931275857268	0.021334943426625553	0.0017600607230517408	-5.842975807765546e-05	0.0015035922508281055	-0.003914527869052206	0.007249160858094518	-0.0062961580118053645	-0.017410942799173254	-0.0013849774342347637
10446	0.0009577711967611619	0.004323689874922887	0.003502326433553788	-0.01765658851004036	0.010552610565858732	-0.0018849650605951508	0.011290846234787346	0.008348011872494721	0.009930879712315856	-0.008979829889661818
10447	0.0071432780446991926	-0.0063427098709240345	-0.0024589589582822776	0.0039940760444563805	0.007782590864827854	0.00027276858568684137	-0.002336412252929279	0.01552738638192739	0.016289265593402248	0.00048174166279594
10449	0.008792517345047674	-0.005671392398698488	-0.00197798207079461	-0.0030594907189545255	-0.00227102336448006	-0.006220872209543764	-0.005218089442936792	-0.005562718189606212	0.0020724984440642046	0.008261471700133544
1045	0.004539598352432333	-0.0002694090668861524	-0.003156117905867944	0.0006687191518521709	-0.00010835415535337827	-0.002701658281039472	0.0012557968490279118	0.0017300367518321368	0.004875342471628633	0.0005604318410488806
10450	0.015385930150121645	0.01198230479847909	-0.0014045792180385863	0.002394341930628999	0.0012558435193631104	-0.00023333893568654998	-0.007999939363228558	0.0016138871981449397	-0.0034315452425849576	-0.00558766462231127
10451	0.0024252836728596815	-0.001431995126404138	0.010109356643449469	0.0037256504573153527	0.0028402209800274273	-0.0002693527050703839	0.008681433499567749	-0.0022797967713191047	0.004807907083272917	0.0004217363467979141
10452	0.017850724332135817	0.008684297037169228	-0.012867182300288002	-0.003914506156561232	-0.012674406749441636	0.0052908591746679695	-0.004972877415917694	0.0039618089775093285	0.0021505058037304438	-0.007963401996666042
10454	0.01213176628790996	0.002606989798297589	0.008298776448956834	0.007851324318899637	0.014015506965696797	0.0012341448708474746	-0.002046582519811614	0.00371398106086792	-0.0017165500729207426	0.004163222198137192
10455	0.003277816381898561	0.0005680372050057773	1.2145177855897913e-05	0.00018809178115718994	0.0003771653981489121	-0.0006500051630557102	-0.00018477539630932225	-0.0007757419891939426	0.0005734382052152877	0.0007274413555041509
10456	0.02083234689102816	0.006717701469489102	-0.0006493994117792245	-0.05244068195470821	-0.017304512148674643	0.02755686353829236	0.01713439380871088	0.002465250129394518	0.025542538194006977	-0.01377701489641253
10457	0.002005033883320049	-0.0034827921481687045	-0.0073179334459539894	0.010561005874140512	0.007228990195700589	0.0057611383520903055	-0.0017432427447770058	0.010436841095907616	0.0026501979612844747	-0.004135203888729923
10458	0.010372415673529043	0.012527689055194293	0.01036837980898841	0.005850196804149869	-0.00604981240731777	-0.010120070004843147	0.006106661580681242	-0.009438732395152286	-0.0009347490243613074	-0.02292574138140035
10459	0.015249372466605545	0.010733651824968654	-0.010290278770295327	0.00038246353757129226	0.0008882004195582506	-0.005583937984514251	-0.007873181223948662	-0.005102797318192273	-0.006856302790416875	-0.003939284606881145
1046	0.0019285828132319818	-0.00040356806728025166	-0.0006760345906231904	-0.0019302214829849142	-0.0014039576641292758	0.0004662526752490062	-0.00030225150691174475	4.03672753668566e-05	-0.001996462772388642	-0.0020301051894478146
10460	0.017937088105530092	0.002637899000310993	-0.01010611984775396	-0.003295653609939042	-0.010889030748481646	0.0021950581309909296	0.009679193375921496	-0.016476704704354816	-0.007119676414890935	-0.003678027492289565
10461	0.0018137044387543607	-0.003898538155477192	-0.00604798846400999	0.011296793072249366	0.008733852468564725	0.0046709127906778185	0.003964177934394196	0.0051506518564729395	0.001121033444597342	0.0032574243763522064
10462	0.0004350175199408523	0.001386001051477666	-0.004939205758137881	0.009073590365775288	0.006453993503493556	0.01063255580689928	0.009102021831127583	-0.005233454448608536	-0.0005769552041094134	0.0010715601911083937
10463	0.007719253150069881	5.250794883963202e-05	0.01351691947642368	0.007349746955715295	0.0014000758941319898	0.006653540151637237	-0.005046986592974575	0.004053202404572105	0.011231477262641643	0.00747583635711793
10464	0.009656368833053323	0.0030452706085813087	0.006806277801632199	0.0050718211221104014	0.009878791019928066	-0.0009593810896227318	-0.004374737603471935	0.0005418437341396601	-0.0025388727227001057	0.006450129006112059
10465	0.013717557189100435	0.0050739581014509864	-0.012924076136327813	-0.00970050884177484	-0.014511955127941595	0.008431013728440205	-0.011850486742029138	-0.00030802107033295036	-0.004590463865790527	0.009413058659539258
10466	0.006025928597244319	-0.0009296788914014048	0.008503933772908272	0.0015604875885831206	0.014948820992849218	0.0026569986905412035	-0.007978474318190994	0.0005558978970207005	0.0012248540131974664	0.007632728921469278
10467	0.01441565817263454	0.02546277137330214	-0.005931351083319253	-0.0051946748694474965	0.0035839647300289616	0.0044852169609133595	-0.006708101012727335	0.006767983308284398	0.0002052245618725132	0.00474564659349827
10468	0.0023171687078607866	0.0010219954838586263	-0.0004267348774104856	0.001731851273861652	0.0012505703967336504	-0.0010884979389208837	-0.00231993004425315	0.003919723142886873	0.001254263250289688	-0.001059103228308398
10469	0.01594694362993669	0.0095290200076087	-0.014455482459351483	-0.003608797326860369	-0.014003153674702057	0.005429271964631815	-0.0006237970326921854	0.006016267398224561	0.001924621883702391	-0.0016021116208301072
1047	0.0023133073379516525	-0.00059830803900077	0.00706739407090633	-0.0018431751839721143	0.005213174024489446	0.002805530137494932	-0.0005188396795708844	0.000496797696205561	0.007493281986200716	-0.0010067708893276182
10471	0.01554244829656948	0.020783389728981166	-0.00636607252288682	-0.010646944377085117	-0.01394098151385022	0.012122143318917623	-0.008526620997418508	0.004429028564991875	0.016465696361383453	0.013247019516810862
10472	0.002538557191725854	-0.0006036229252232616	0.00040831699343242707	-8.956815194058717e-05	0.0013197000725107355	-0.0016119949799192814	0.0005053545240531241	-0.0006130430234708545	0.0005443717886392519	0.00026289731761765055
10473	0.0120154667500523	-0.014618457576764016	-0.01269097103913402	-0.0033813161300742076	-0.003929625320543384	0.00709200971123376	0.004847334845501568	0.0035533266936498384	0.0015316678454628519	0.010058779018996057
10474	0.013162175101667516	0.017117429848609072	0.004296127769544628	0.0018140528973787289	0.01195554545091356	-0.004310654934450459	-0.004400493540193869	-0.0007944309731129526	-0.014947898255912969	0.000709957333656612
10475	0.007094924176258463	-0.0072863867965201985	-0.004959102325232951	0.0046283916591577335	0.010300569736110366	0.012694075958302055	0.008572298152570249	-0.014161762769282963	0.007979412671417527	0.00812875073818709
10476	0.015200568225967595	0.020801883282767837	0.009071482961044946	-0.0002775022899827065	-0.02623015852915292	0.017293784171653316	-0.015317407463355677	-0.009307105677743906	0.014778544125881496	0.00043814709945370564
10477	0.013530747403774426	-0.007122032621220407	-0.009954218527572873	-0.0023603924404339703	0.0036614005669910092	-0.006749968679280466	-0.006554034231631766	0.00010710032434134691	0.008534033742759194	0.007919903407574511
10478	0.0036196791897994724	5.761854089117884e-05	0.008118365832009146	0.002732973030105937	-0.003744961158647677	0.0014787065020007814	0.0006094230143636906	0.00428325905852397	0.009131304876298815	0.0011968077855127935
10479	0.01002261129025912	-0.015092469063695673	-0.008826796155142404	0.01133078309914211	0.008595093213381996	0.005874089853628648	0.004872209098754472	0.004894084183648317	0.014630075272117769	-0.004121356196031723
1048	0.000713747441820353	1.8840322088955007e-05	0.0057667166835916155	0.00048682451039280686	0.0013360932091854463	0.004430177269403711	-0.0049840566698315545	-0.0059178809322638195	0.010532770459325705	-0.01670216957982046
10480	0.011769200780186423	-0.0019401989574724862	-0.009121350044360352	-0.005303731687021778	-0.01047297069131086	0.011267164239611918	-0.013589925888463281	-0.0034220894340681774	0.0030586273245146113	0.016504833210188672
10481	0.0043883039583890076	0.0010964136752498032	0.0012401314934103451	-0.00048143215727501973	-0.0038225427642625924	0.001668281469756133	-3.0673406440325375e-05	-0.007333275302472819	0.009438121747552345	-0.0028234431248782632
10482	0.023623570519505505	0.0020745224430412275	0.0038840546807158826	0.0024857675735579145	0.0017975672302892505	-0.0055424675132615085	0.004903372936034987	-0.005381191184961546	0.005781402208232805	-6.6856129355411e-05
10483	0.007137956943300347	-0.003936545022014994	0.016932431967199738	0.005941975331506744	0.010420137239778575	0.014048235529677405	-0.008990111664002433	0.0021280814025153184	0.016886599682659716	-0.003404756961464873
10484	0.005128490749445259	-0.005315167159481266	0.0019641097944139213	0.011481124053776545	0.010052146650851444	-7.913093890113137e-05	-0.016993487030524054	0.006708231208331593	0.003758077646266258	-0.006623404119877364
10485	0.005489271091155744	-0.0051048301213740665	-0.007787784636283164	-0.0023107691897736025	-0.0009314974602806022	-0.00742918693237574	0.003372004986168206	0.00019014231638292804	0.0011447762853011264	0.0009655014162570474
10486	0.002572418865474763	0.00037894606878349725	-0.0004293623640810412	0.0009837993041427332	0.0007086900681812314	-0.0002470874969280808	-0.0003501519405174724	0.00021042694447648811	-0.00034134610687442914	-0.0006160661442606023
10487	0.005348886289964209	-0.002071152819078008	-0.00044700180212612424	0.0038143379651427354	0.0035382882784696723	0.0037162778904893667	-0.012254340811527925	-0.0011291259333294844	-0.00023582014377057813	-0.009692670367439982
10488	0.014884975398930658	0.01182902357851384	0.0005340053488351211	0.0010547317715083825	0.008446898485901208	0.005648106162675744	0.0034077144705713424	0.004173722079089277	0.01855201548033132	-0.0035432483463571575
10489	0.009452753140192165	-0.005300420520771188	-0.0045492821659391105	-0.0023884007426552044	0.0023708239516939487	-0.004876482404369363	0.004474254757133036	5.191109248995991e-05	0.010925867035771851	-0.002027174760898522
10490	0.012668396141593161	0.0066377677823110945	0.0064588714131109904	0.0029511288727717753	0.010639792796964259	0.0014950061143253572	-0.005467846104083313	0.000128522351789185	0.009822883296157811	0.0001966307902329804
10491	0.008233114420517289	-0.0030721873896263165	-0.00546589497234852	0.0045805123653815255	0.004339637929654333	-0.009008561671323535	-0.00316763920310673	-0.0016111531227836861	0.00897545054397674	0.003050742905287128
10492	0.02205192607497332	-0.01183779379161023	-0.0029032898683131747	-0.0015919218909815215	0.011171286615324497	-0.018464036071433907	-0.01366197721071743	-0.0045704112453567106	-0.01992551691581004	0.012638785546144442
10493	0.006537964083001303	0.0002297677829332201	0.009269659317636514	0.00780950944096847	-0.008014832199847643	-0.002783386916109678	-0.0003824315293803029	0.0012299541355008743	0.01496392612394493	-0.011600733293253297
10494	0.017700019382474754	0.008635214325928633	-0.008709166342740273	0.00029876779047155943	0.0004991497724462474	-0.005035298264346618	0.000589270367645064	0.0014981980651968198	-0.011690096688338264	-0.008477347955302807
10495	0.007555506533401898	-0.012454382208813357	-0.00228326848725044	0.004944798005807686	0.015426371961379567	0.009543586354058452	-0.003737562446168275	-0.006027000182517728	0.0031106814620641392	0.0024409440237042625
10497	0.0015522968907582715	0.0019798340113203893	0.005592627421085357	-0.0016142377762799775	0.005105237348457925	-0.0039519572601335725	0.00551929497795028	-0.0020324427331256407	0.005421905533946888	0.0045429847707592
10498	0.015388561935037017	-0.00031858134659739626	-0.010291247164051477	-0.0016235274106399641	-0.004727032768651643	-0.010129324851985443	0.005422246801605012	0.0003348944535955272	-0.0011747679931139448	-0.00648131996004764
10499	0.006037861656753461	-0.00982916705447326	0.029182259801532842	0.01320300038597732	0.00681521171288355	0.0009026478200698911	0.01740091163083294	0.02638030762443565	-0.013868586799258563	0.0022016542269241556
105	0.002118940012705417	-0.0015729823266457043	0.00264923882782635	0.000106183868900575	-0.000285062001572883	-0.001445939078142767	0.005018141580107474	0.001705848946837383	-0.00025717119615416766	0.0012693789693881902
1050	0.008381352559453896	0.004740406095002815	-0.005618925977378701	0.0027227212836964656	0.0023076248254052206	0.00010269209012117167	0.0015655826467660446	-0.0024260005937388187	-0.0015842034517170793	-0.0009591700063506462
10505	0.004065068723898098	-0.0032938284109935855	0.0017790550273846708	0.00347170422306097	0.0006647923231654208	-0.009692295750828146	0.0012841392757992072	-0.001304805815467377	0.012729911795304421	-0.000928022788566881
10507	0.002983490499459462	-0.006522062448231541	-0.014322938331731837	0.018621427426192286	0.012610558186170968	0.02559957666293827	0.03218865514761175	-0.01551469596864178	-0.005300877218452679	0.008537090357122334
10509	0.0009188688715434309	0.0014209539684178361	-0.002764792559087116	-0.00018482142618761417	0.001273888004336865	7.829679577565126e-05	-0.0063007449364741045	-0.001581309726362645	0.011713129865126024	-0.00795899406805318
1051	0.018628638349538127	-0.0007192050490819065	-0.02839284217165405	-0.0025333865877323588	-0.00922969400956388	0.008817765465424217	0.006712307492177619	0.003867452739512464	0.018727056921575492	-0.003918034603859064
10512	0.00032989906373241185	-0.0012452591038983473	0.004242603525182538	-0.0005573399952266241	0.008463243664738667	0.0016542831041370513	-0.003911559190383532	0.00277114807930563	0.003324424899708301	0.002492615098341672
10513	0.014029163266650563	0.00534093833469234	0.029683103768752817	0.014869195654125927	0.0008721158929344192	0.012603879897689706	-0.007568764237048616	-0.012698887100955694	0.015312006145820792	-0.047431960021529135
10514	0.011476468334175772	-0.0017468136170175608	-0.006892683864972701	-0.005837104721567171	-0.008025405448223685	-0.003893761359809697	0.006850503901103458	0.00404440574840991	0.00227868484410787	-0.0011897240481386516
10516	0.004240212047772492	-0.0041632407081675805	-0.013126476839048322	0.005267628714114299	0.005712938636845452	-0.013449100584549662	-0.006400018639238479	0.008422054776083087	0.00984429213356348	-0.004657795746573175
10517	0.00784278768539921	-0.0100797218948357	-0.00950473855205332	-0.000888912108001713	0.002861676044811262	0.004888104848574409	0.0062678436580070945	-0.0015590469992459535	-0.0024116738943467126	0.00022471753617867024
10518	0.009750360430290789	0.00020766802870539615	-0.013694540270893353	0.002476491621123979	-0.0006570355325271418	-0.006466748418373019	-0.008465138700658285	0.01430527622220752	0.0042464165252009195	-0.012742651924577617
10519	0.007509838374545456	0.017041969974306806	0.0013002981647220462	0.0014575141533059725	0.004495884128828779	0.0012669443597452164	-0.008798785080244322	-0.0013021056759832785	-0.003332474741488908	-0.0005064219660961089
1052	0.006650384875942128	0.012799145898406434	-0.008159476582671759	0.0048720231263562645	-0.0009267086568030517	-0.00501782571530932	0.00047353170592126455	0.007796882446655658	-0.006505020322324564	-0.0024006551325192003
10520	0.003592345694811331	0.000805491216208689	0.0019137553612458968	0.0009890196305846572	0.003194935834820469	-0.007967873237593789	0.008496498581302974	-0.004911768606733789	0.005115433865392176	0.011405435462067222
10521	0.0072063831267951085	0.0010079341354517722	0.002822062321404521	0.0005860799132714139	0.002979887487732687	-0.002304591082731681	0.005746428880345131	-0.0022489490793582987	0.007727219848522345	0.0032805971842912634
10522	0.007870713241976334	0.012681819306079329	-0.0006461972381480335	0.0009427593913661542	0.004393709317935823	-0.0037478785428086943	0.0014482013219963	-0.0025475637785498093	-0.008268925225340345	-0.002543048964325382
10523	0.0109207081821792	-0.004072458077199646	-0.0033846481956103023	-0.001658217666549449	-0.006529125619111795	-0.01621778882209381	0.009638189615735192	-0.01711757381857673	0.003298981598694968	-0.0013988960188601673
10524	0.012651423952580577	0.002746438713080454	0.010476341750272322	-0.00010622916801766781	0.0020105608093624787	-0.009128441191312236	-0.0003399532602527842	-0.0038737645247829394	0.0029003465512297964	-0.0015324928656245745
10525	0.005730299083803278	-0.004396824785459318	-0.001325678511807576	0.0003974152868363822	0.005263786594991807	8.116045333229884e-05	-0.0016223063015769095	0.0005695096522409197	0.008765953859959801	-0.003113344555933006
10526	0.013180436511440035	-0.005360518320112356	0.01056766431040125	0.004996690830787692	0.008888927733948886	-0.0012144267444605674	-0.003324656826242267	-0.0011510369442831172	-0.005165004866524226	6.7553430357049e-05
10527	0.009279029569580596	-0.00512356302684298	0.01288965340833044	0.009336250937906753	0.00847711973606655	0.004434103176340188	-0.010212903214072724	0.002366056934685727	-0.012508867525100567	0.00498908659975974
10528	0.022919489875391923	-0.003834011011423333	-0.006629636487808602	-0.0044658148589923575	-0.026266667984622075	0.00930710304939708	0.0008851944441346776	0.0037033054052129084	-0.01958745098004191	-0.0018938497733077576
10529	0.0026734133314423245	-0.0014349851834857602	0.009188442349682179	0.0061785078338844465	0.0031953665169373023	-0.002464732752665765	0.002371324214454173	0.0072613057743739955	0.005553862027684079	0.0022995110175173185
1053	0.007100465543327447	0.011308432504191591	-0.00894987164583776	0.009494327222090192	0.008467855316804693	0.006577115688242839	0.006642557571589473	-0.0019591513334166416	-0.00840572135184083	-0.004751055682338865
10531	0.016027671801357314	-0.01572197828027859	-0.008212600084840104	-0.00888809736530665	-0.005747736523146716	0.002032563052212295	-0.007321734737203158	0.007385490129621248	0.005388355480439557	-0.0020358030611534093
10533	0.011671695916032216	0.013401144369772935	-0.0005494961183865974	0.006304060404449922	0.007872079171752559	0.009009615449930833	-0.008855217586177501	-0.0035851181494791504	-0.010527682115798088	-0.004433452577459352
10534	0.01790706423066749	0.0237683196921175	-0.0016189280296945861	-0.0006333228596407632	0.0020138303902166154	0.004509728846319715	-0.0017101360290567537	-0.0008818236647878169	-0.011357607386935439	0.0015708438066174798
10535	0.01654302035699018	0.008509900633637255	-0.004572303260905398	-0.005748800853125562	-0.010378923416294147	-0.0032532312610368576	-0.004527383108677446	-0.011193279573637175	-0.010459095124630134	0.0008995686217631744
10536	0.0017496445941916018	0.00034846884588271874	-0.0005505413957523178	0.0016670539448281417	0.00168981140020896	0.0004177409173863795	0.0006081234398801625	0.00024649487170781004	0.001546791446004236	-0.0003364690712779478
10537	0.01923344943068322	-0.004264114505015892	-0.005957668222271387	0.005262102777299306	0.003691744889849421	0.01868984179771099	0.013212020267474003	-0.00961530833832076	0.0004319486268821269	0.0010906194605073151
10538	0.0067635326493419605	0.014909540029203304	-0.003343814768184265	0.005650011077909052	0.004297884883857707	0.004595139895081025	-8.845484228146894e-05	3.808321944578676e-05	-0.006606748824771226	0.0007864307610546127
10539	0.01624661855240824	-0.005571431735754169	-0.012809889640181546	2.012278169477855e-05	-0.009705988016206802	0.010063313265877739	-0.010897592538114032	0.0019677726485859883	0.004261790626805313	0.004933911424062558
1054	0.015205293916478091	-0.014466232811622265	-0.0129556611158322	-0.0013172666865137884	-0.006360300246744041	-0.006338731757288882	0.004752281639473905	0.010693122091671278	-0.000854630160682039	0.006079312115342674
10540	0.013708067489565991	0.009801314451171094	0.0034622322113076307	0.007495539252345238	-0.002699990701296162	0.0012921892099794186	-0.008941555741194412	-0.0036192363845608923	0.0010375986114249684	-0.0004836749032566408
10541	0.015674574348848693	-0.006542344947206246	-0.014802781407774884	-0.004670584712675495	-0.007583423654100586	-0.004131638569209679	-0.0027131562505291664	-0.007720571274842877	-0.008914102779607599	0.005298994020833611
10542	0.005137949862052974	-0.00035776907493769794	0.001197380324987754	0.001466062751324236	0.00046812008650704706	0.0009430026687956214	0.00048493419599219173	0.001684000477160199	0.0016622969209746838	0.0008467832048583916
10544	0.0032857136885232345	0.003555832085805865	-0.0018535974022354884	0.007626151390704888	0.000597021963458228	-0.0018410103948114341	-0.0016373799288744784	0.005903178561416712	0.00684602055725088	-0.0030906467282247846
10548	0.010305332022997963	-0.012528721515291549	-0.0027643619865308287	0.0021510173638155973	-0.002426473267861061	0.0017411078119246826	0.008536158922946839	-0.010091805257311195	0.004732975236894327	0.008012378127668248
10549	0.01273536317431606	0.002927317291574307	-0.010687184411212204	-0.00035640027985882946	-0.006509497827697778	0.00941040255140387	-0.012361239036909508	0.00879941521819311	0.00934385018723082	-0.0026085114333835456
10550	0.00627345397758596	-0.0035336057239955523	0.005257409463531642	0.00017163017618012795	0.002377787526398849	-0.004663093846499968	0.0018678461520702319	-0.005845900784811133	0.00332305642225845	-0.0012409026812969727
10551	0.0009333108584413835	0.0030500883159895013	0.006897117976726704	0.00017776789095365935	-0.0007803342497421797	-0.004561977095074341	0.003194517689059883	-0.002467701370642415	0.00804467795544211	0.0010900846396448322
10552	0.014606823284389087	-0.002227075172721695	-0.00988425334582486	-0.005686268541860143	-0.003152374165008473	0.00626203735380188	-0.010974816219532033	-0.0035985352120576166	0.017632303161738257	0.008537054457649804
10553	0.008693700809570501	-0.005020228590343691	0.0012503925179352907	0.003461725114646356	-0.0041215770643640084	0.005383318190473081	-0.0013562671931275452	-0.0019342357820443144	0.017381338247930662	-0.0082578952047141
10554	0.011032417082439905	0.0027899969651303965	-0.002877707928821066	0.004235496721260471	0.005215790251365048	-0.01833929485616613	0.007590974515458285	0.0022790999992188593	0.012159403684017016	-0.013594722722525897
10555	0.007793754645107914	0.013707692698793728	-0.00439666933117462	0.002862407495446364	0.005470345278649752	-0.0028154238314966767	-0.004338029201630921	0.003369459432651521	-0.0011986469530849465	0.00018364370359117508
10556	0.013412071638070745	0.005116693340097296	-0.002885631749174737	-0.006001901180913191	-0.010523429799763137	0.006047107848918164	-0.012076956652660138	-0.005066951496505653	0.0034196055185179305	0.012928088950228804
10557	0.020815410672026177	-0.007396201996034764	-0.020112736839565267	-0.01693465792414207	-0.019584045063912127	0.010880958688699609	-0.006284989306102177	0.01287425795460263	0.004031504785184426	0.01014459610789044
10558	0.012411290842176893	0.006405448275518665	0.0034023175587157258	0.005802965823051622	0.008805416593112984	0.005936151821819005	-0.004120564013786794	-0.001118934780562898	0.006307999407575806	0.0008593713263833642
10559	0.003822347527098496	-0.002396406215081024	0.01272492107956295	-0.0013198485828528157	0.00793724069405637	0.0037559121948890304	-0.0031891138609924314	0.0002874964527349999	0.013789558125596768	0.009257030581120748
1056	0.0007344118797331981	-0.00020580586308103786	-0.0008534847325117689	0.0010589076306226578	0.000636174247918516	0.0014260675416788017	-0.002207722732060558	0.00014340608987586795	0.00338318383452558	0.0011812137556094968
10560	0.0012832810271305591	-0.00024808030796935696	0.018892583009247545	-0.007419705150132769	0.005867637793663083	0.0036831427490388014	0.007690703987435623	-0.0032435836763869716	0.008997706763932068	-0.006585326299899352
10561	0.004181893273754087	-0.006866767751494905	-0.005684835568144886	6.864222606600688e-05	-0.0016361889131849467	0.019730893657578456	0.0043854612156231584	-0.008028934933374206	-0.0008239770924541023	0.00853153825052983
10562	0.00377024759989607	0.0014016053119088126	-0.00032592885434259777	-0.0013886496488418139	0.0035557223528806434	0.0035635918280210927	0.001465119897577157	0.0011870374487761308	0.002150987476941283	-0.0005066775404512089
10563	0.0008163559960846851	0.0017841850311278802	-0.002768310877194486	0.0038989706788191358	0.0008066482678056321	0.005855198443345572	0.003252723426305537	4.8709406382939375e-05	-0.0022039641113625443	0.0026154668964217267
10564	0.006536646792534207	-0.0027580170465926197	0.027021757755536082	0.016637549100189348	0.012072046244770776	-0.0003490490066552917	0.003434540284093992	0.01011102179296672	-0.003100847910503812	-0.01325121980993712
10565	0.004385686703208001	-0.012478401189348851	0.04902200739320108	0.02474378405886142	-0.015166815576762027	0.011713385535327426	0.02460058110192758	0.04217285727271674	-0.026112362775175726	0.002682183081802165
10566	0.009478245094967808	-0.015232864759456887	-0.009815531834063519	-0.0020819050353982917	0.0023716502608530886	-0.009473812685708046	-0.0009680407204186519	0.008161743469547691	-0.0021243430346004895	0.008633378026964815
10567	0.012002210765130156	0.0206753153971741	-0.0009734339994792319	0.0044767659322150904	0.010025710581928396	-0.0002788526910307408	-0.0026034679215757054	0.007078351409181454	-0.007713213259813643	-0.005832291750256786
10568	0.004668581824676049	-0.008386176716733609	-0.005676948496179636	0.0009434645806972409	0.006267989829571122	0.00605709505202848	-0.0029638757420705174	0.0027666709915496585	0.005765129704831226	-0.0020680704029360716
10569	0.012404431071282175	-0.005411127532446245	0.011394222334887308	0.00048609170538603774	-0.0005261753985527742	0.003384574777457929	0.002794040309762819	0.005608802388260872	0.022421819925081108	-0.00377633883627078
10570	0.005781873896648634	-0.0010088391535611548	-0.005103066551897867	0.003518959899691126	0.0023262331499620988	-0.009524516362403004	0.0017171908747025725	-0.0058324254126387205	0.008533984525991387	-0.0019107962790825138
10572	0.011718819707209857	0.020388434531961788	-0.005077987338785371	0.002764544782546312	0.0021578670343790104	0.0024952222271222273	-0.004172440555706968	-0.003110898008737642	-0.012135271336463173	-0.0011320151448652887
10573	0.01570633402518505	0.02734015018205917	-0.0031652870028004627	-0.0029898932484851456	-0.0036965740727549936	0.004481452406086694	-0.0071006794864847695	0.005332261211183757	-0.011612936117868894	-0.0010208794657330506
10574	0.02055696175513796	0.003114919874093304	-0.002448151002691565	0.0007944032195236195	-0.015955518146977085	3.2820287319798244e-05	-0.013116401596396116	-0.011947808752787304	-0.000747441767345902	0.0002431231710419589
10575	0.022360733292649294	-0.011140771359561636	-0.007738986179491444	-0.0051879366772723395	-0.004976551769643879	0.0014019528347758027	-0.016593357869474416	-0.012831842604353423	-0.00874335420329897	0.010430489520533237
10576	0.017901539035537838	-0.010886055670071561	0.020428218297801667	0.003929517822918628	-0.02712291324179419	0.008709945980893898	-0.004097785224678008	-0.015895551972404304	-0.008976873019561842	0.0054464762834401485
10577	0.007159746448990776	0.00818809066780626	-0.007393590832234394	0.00868196005513574	0.005726292818314256	0.00957875024085977	-0.005886160461003099	0.0059836983475638145	0.014717477055550047	0.0014986485632393928
10578	0.0010134951988691003	-0.0003074373439370064	-0.003913088973490686	0.0027789698909962946	0.000409863406788911	0.006236808064453031	0.002901829523937195	-0.0015066305530590683	0.002343136696413667	0.001079791652530884
10579	0.0035425665184498256	-0.0013094216279138046	0.002885597116750536	0.00219646415036473	-0.0015184254020207785	-0.004251050387482719	-0.00010336859063753433	0.002166705623453946	-0.0010932564833182566	0.0007813784182481595
1058	0.022151339663696635	-0.023945284562081046	-0.022409089998745264	-0.010647163972624777	-0.015137296823197694	-0.0029103862590953477	-0.004595673891177327	-0.01959243626095553	-0.012066883059404428	0.005532893746212072
10580	0.0015490410836851737	-0.00010811563925311604	-0.003440953458648269	0.003451805175768693	0.003738697708862535	-0.002300850687122645	-4.8519486215633525e-05	0.0018525657391382875	0.002632584901028577	-0.0011029187259508821
10581	0.0031787636120318447	0.006523653703238103	0.0011640208268538846	0.0007140484772355481	0.0021423432843962454	0.002627735911907064	-0.0012886440497651686	0.0025049888370854033	-0.0026809055423925084	0.002859071971701323
10584	0.002287096334195344	-0.0026729135098560062	0.007288008154533022	0.0025244273676650257	0.00013621575629345903	0.0014118495264483055	0.005681467373733595	0.012747956880102225	0.0021840802386407544	0.006303616783075046
10585	0.009724643969412736	0.008579370486034198	-4.95870142347344e-05	0.004270755601935377	0.00287077592931495	-0.0044198346570402235	0.00462987837653734	-0.006560141014572723	-0.005636336496147082	-0.005670274052509609
10586	0.0014818463618681472	0.0023711686916628384	-0.0007499497424882688	0.0014111133831648723	0.0033907872905054527	-0.0046238119235007214	0.00037733786962327334	-0.00013051074475635353	0.004907262286090149	0.0010094747886572625
10587	0.006379793302907085	0.013279561268664579	0.0037299322606571456	0.0023157318009453206	0.0060465254488446495	0.00015240847216200536	-0.0011594390852129111	0.0015440893081654842	-0.011078286347468191	-0.0017026674069891962
10588	0.005239521957789094	0.008731793786405364	0.00018551510781717676	0.0014845260715254174	-0.0022742495453466215	0.0020044132148614186	-0.004766315057564814	0.00013890603352836688	0.013434102655615078	0.011529562534688951
10589	0.014379613446873522	0.024488810892698627	-0.006845530423803234	0.0004220427387990278	-0.004613457790385319	0.003991669925499064	-0.0013410600689570589	0.0037252432072243657	0.0014731363951567902	0.005399045039635656
1059	0.013249296742846663	0.01786725205079221	4.69885087772531e-05	0.003824077559361836	0.006921686361706378	-0.0008769923886232678	0.00033512322518934026	0.0006048027777854936	-0.009503510508492371	-0.0050292762501100395
10590	0.00491672808511007	0.0017163644027044732	0.0033954862005963742	0.0013814312519814357	0.0028902448433528564	-0.0070422852281752804	0.002338085652222882	-0.0036105051844428707	0.003104564355205274	0.0020977509553672604
10591	0.0017544424445606085	0.0005565985552877406	-9.729084185806636e-05	0.0009552175065376064	-5.308576489584292e-07	0.0016610990973356435	-0.0002100717659290325	0.0009571743149807912	0.00016133207900485917	0.00015969819670811307
10592	0.010555815525913326	-0.01645656002929175	0.007554022759046412	0.0030694776276633065	0.009461102786683601	-0.003914429102110437	-0.00670309453409498	-0.017814776368886676	-0.01798652578738035	-0.003937235130024518
10594	0.013979565896560894	0.007334493847557756	0.006733348440595215	-0.004327529774887624	-0.0044303650260166805	-0.006803542049699816	-0.0014299752912970377	-0.000274887233511061	0.008626851762226068	0.009645397502719455
10595	0.0004613498801289962	0.0006596752453707819	4.167250067425777e-05	-6.498177584702449e-05	-0.0006968565628466699	-4.280589144172446e-05	0.00012192664638157981	-0.00029704870602193287	-0.00011002939117095793	0.00016229158314664028
10597	0.0009427128429428738	-0.0002370359383533303	0.00046206971426800467	-9.706809265806626e-05	0.00020790645908773657	-0.0006819394069278582	0.00035195587258709263	-0.00012899558110346406	0.000781393662726642	0.0002617438715936886
10598	0.015740392093164572	0.007064742796886917	-0.000629183008953804	-0.0016115527922360262	-0.021578211590121858	0.013515159985995914	-0.010084672518298166	-8.351558768862318e-05	0.017113388678306155	0.0014669478921841338
10599	0.0024632114676459704	0.0016290034823310112	0.001779218871461491	0.0017255572249231252	-0.0003033322976791311	0.002608057409035018	-0.0033851541021388126	0.00024299344063588194	0.004705622043916089	-0.0011191870736767559
1060	0.004620038590538244	-0.0018593975579306353	0.00035520119501330594	-0.0013673850366049162	-0.000491880527879295	-0.00045049105940023123	0.00036213694987891087	-0.0021248015061736815	-0.002222852273592802	0.0002680038566199506
10600	0.0028831037848285547	0.000784258497540581	0.0002697101332599026	0.0003284517091592713	0.0002521748636662664	-0.000662787386947023	-0.000546312578302827	-0.0008210519416469536	0.00024304146358607103	0.0003408256613192353
10602	0.0030507903245417124	-0.004530650668688155	-0.0029656497865100306	0.0015791888137451175	0.0034504778787623758	-0.004975264209415587	0.0002844412637302117	0.0034795243625685267	0.002667985081933324	-0.0030887487375691933
10603	0.007982331637411539	0.0011709407704674052	-0.01507956424732334	6.047250795159387e-05	-0.0036063878227279088	0.004716305825906279	0.012603097446005098	-0.004879486675449759	0.014270675912066086	-0.0010855900022699561
10605	0.014552541249271776	-0.012124623858377053	0.009127734291397944	0.003303566235163277	0.0028870717929458185	-0.004097574070919256	-0.016741948869382038	0.001102959309503586	-0.0030960501449072766	0.005212284760640983
10606	0.01372275443985991	-0.013737781220764994	0.00930996296036301	6.640001452901657e-05	-0.015458524628495904	0.004073475008411897	-0.00865491192503062	-0.01078265991398271	-0.010820714782649959	0.02062445736290074
10607	0.01413032599795522	0.02621576874457814	4.3347918455622087e-05	-0.007379967476565207	-0.005867493648646061	-0.006957074029847481	0.009573417685045991	0.002366309400977331	-0.012179976605360795	0.007560070567329056
10608	0.0034736950726416455	0.007264762986004656	0.0010325450861768141	0.005240724574912772	0.004466473047158641	-0.0026521162727525223	0.00015089211180841286	-0.0004593648835228396	-0.0030916285222392713	-0.0038321555000751253
10609	0.0021204720280137775	0.00039173926820717717	-0.0003842638088847966	0.0009475650679689664	0.0013927600886502406	5.431462913552991e-05	0.0005017988732145666	0.00038897111936221185	0.0019029082728873692	5.768558400374024e-05
10610	0.00028897659422922836	0.002612569474507752	0.011207802961491979	0.002952696580090563	-0.004527104853452304	-0.005013579707303871	0.0036099601791637573	-0.014293949129174921	0.012816797935332557	-0.019267449255845778
10611	0.004657447507444886	-0.0016800338302428112	0.004637785338787614	0.0015846978356514	0.0014471341539943707	0.0016480005472573342	0.00039761456028911514	0.003611818921726335	0.0012397920204391057	-0.0024795604808718376
10612	0.002215724181065447	0.004532905002288933	0.005006139971548133	-0.0013632397743097721	-0.0015605152269660054	-0.010589205360170795	0.008571058080846732	-0.0097191284852717	0.007550465105043179	-0.009394724405196736
10613	0.003572725396972001	0.000455812190248636	0.003904622855005972	0.0013040906973451614	-0.0008864080107621901	0.0003619942789287008	0.00025701067636974944	0.0009572274116329842	0.0017356505692255096	-0.0006553768261597639
10614	0.013115621245899501	-0.011882443369981394	0.0031294261770193083	-0.001316698443169006	0.0033717631716382733	-0.01831442795256414	0.007971379527606149	0.00037348350726282504	0.0015655794222887878	0.0023633759596262175
10615	0.013567497822485225	-0.01474485142743372	0.016624628028305298	-0.000303368070069138	-0.018420789015105417	0.0015052639863148232	-0.004072272403374941	-0.03669800485595845	-0.021429947749153064	-0.02208306621702802
10616	0.013248397651519219	0.02079916281140054	-0.0020831963570940985	0.0033211373349823024	0.005209187847361138	0.005611918382077166	0.00790828745049024	-0.01304502082356371	-0.006991303695357776	0.009393067473632215
10617	0.016477409870109726	-0.004045078524946226	0.005668305401346308	0.003981630968249649	-0.0012065145732550794	0.00315136857374413	-0.013476141464549878	-0.009921028267987022	0.0030427480396505112	0.0023875325179866873
10618	0.008640522713482203	0.0018901859522303117	0.0040523942777502524	-0.0014520343044916216	0.0032015038407909977	0.002802480070952258	-0.007676516713070665	-0.002081064062375039	0.0053622262274959625	0.005902486410552338
1062	0.012909081727702517	-0.02384133859332787	0.011165118048097533	-0.00031196001172833815	-0.004176151564673086	0.0002030514381362665	-0.00361015792559417	-0.021314939824201917	-0.029600916401455974	0.002447793737963708
10620	0.004677882275880193	-0.0008171364542651101	-0.0013349905608572021	0.0061417320956482216	0.0003934408020790798	-0.00019533557215702525	0.013026778697958716	-0.009485047823805909	0.004683452644647588	-0.00040101066098596045
10621	0.01450774023656101	-0.013870281687266265	0.01612459136965448	-0.0017319644793065713	-0.008932350106382088	0.002228421591706611	-0.0017310839801348069	-0.003514655046338181	0.0030268087489497856	0.015618228835372722
10622	0.015643177841870262	-0.02195841593243921	-0.01912950406714726	-0.0107153127152809	-0.0021228965670341215	9.844205481563328e-05	-0.0012488480383939368	0.007541941448898342	-0.009580661987208689	0.00788952032135464
10623	0.013317911345198606	-0.0107928232519363	-0.010555424448590854	-0.05145064006054316	0.01673962407366827	0.016634897374021098	0.018279267396979167	0.01702612141664687	-0.004981530656528878	-0.0097290571644314
10625	0.011121646782867986	-0.011831128166470186	-0.008544267004955615	-0.00936102044718859	0.005187099957097065	-0.002259840996313779	-0.005395132071061557	0.0019316410095389913	0.00017669559344115843	0.004376416951207336
10626	0.007189676475968606	-0.005832570490261758	-0.005512147349124618	0.0018787184503855445	-0.0026046082414239113	0.0030850661393647806	-0.002880048318424784	-0.0015869942520376126	0.005381138729027438	-0.005215302644793642
10627	0.008311655105985725	-0.0060675882184987465	-0.011555961730883229	0.002652968048775095	-0.002244595928338361	0.0017934615125369572	-0.006253085782017317	0.010010627437804728	0.01096918166833168	-0.00592404569349033
10628	0.0018027957476020838	-0.000994540437541695	-0.00198479331689205	0.005487895058605045	0.005358067885447189	-0.0009740009825612711	0.0049801723683584745	0.00028713292996788655	0.00045514620210182873	-0.0005970280711651758
10629	0.010892851684199694	0.016839363237601046	-0.004032585425435419	-0.001634388397559228	0.00163496280454138	-0.011256334849598513	0.013734651701299297	-0.0076898856458222494	-0.00813976738760717	-0.006439908696522886
1063	0.0164842678872607	-0.03021086557237307	0.0010093591348010334	-0.019398829343069645	0.004450532280697595	-0.005091951665842716	0.0010570217796835911	-0.019106239082769743	-0.03325618813644712	-0.0037069101110012498
10630	-0.00022065100380852604	0.0007490902128714012	-0.00475947377803466	0.013833176876733381	0.006415048682261027	-0.0010154711028309785	-0.011015903376329761	0.010495438460843002	0.004990028742891678	-0.00650204688040108
10631	-3.679060449019788e-05	0.0005765080461979344	-0.002055445068233625	0.00654266140026706	0.003582812330990694	-0.002884647658862032	-0.009021525820462334	0.007616718644784374	0.0029678583329371387	-0.0013671995084990945
10632	0.010029935798961739	0.005979917201216879	-0.0032875032366013923	-0.00457787319780969	-0.005425272622704003	0.009889488405213736	-0.00771133360767508	0.0047462712685769634	0.012843002145619268	0.015195715251122505
10633	0.00197212375765036	0.0031593042624148103	0.0004722073767473633	0.0007736637707271423	0.0026365964984966534	-0.0019119217033832059	-0.002542059380085381	0.000941352195632413	-0.002300630236350997	0.000911416852216684
10634	0.006403074934084197	0.006480088076325282	-0.0018042748295086335	0.0022691367782005137	0.0001127843129218794	-7.230057614213524e-05	-0.0016453415469232832	-0.0010369867579499332	0.00011758210625745315	-0.009857791120494046
10635	0.0167860083598042	-0.028940737944659914	-0.006027427090119597	-0.003651441332552506	-0.005034938932427774	-0.006241641139938037	-0.003382964447561855	-0.033878871740328574	-0.02358558310895078	0.01888401125915541
10636	0.0051206793005292885	0.011556093315510944	-0.004388906567175446	0.0014966153994064072	0.0077478520008695305	0.0017603203666822168	0.006727921824452277	0.0005110188090629883	0.0003183306433219028	0.003483913069258029
10637	0.005317600827060161	0.0032809439749638103	-0.007535987303688348	-0.003750302486314362	0.0017069043330871882	-0.010417514736842683	0.01206714702998106	-0.0006473659445212147	0.0040936105217621475	-0.005960605612259731
10640	0.011504239697862281	-0.003349842531717344	0.014003753061262603	0.010315021713294655	0.015969592408064916	0.003707745677233433	-0.016434931696452826	-0.0018717306523578284	-0.004312933455468955	0.005863034515163865
10641	0.0059044821357509	-0.00286786192576092	-0.010746241003462617	0.007590784212332534	0.007088959119786267	-0.016755723537995232	0.0034780407603308317	0.02023202003748769	0.011031764725923123	-0.013042587411464239
10642	0.0077687208173487865	-0.0034862101547850385	0.0027224483296749823	0.006132069982932659	0.0005230258433237323	0.0006441264412465484	-0.001765328715131115	0.001865705110162456	0.0029035768455199862	-0.008191416042577346
10643	0.0106399806616798	-0.010017435867546377	-0.013383552182506735	0.0029304138057282937	0.0024488493834308703	-0.00668948418280696	0.00418341304607829	0.007347576170590525	0.0007232539390651286	-0.003924162894237033
10644	0.012808852495088254	-0.014992012672567117	-0.023347131903338	0.0016236579937991605	0.0028872585621565337	0.0004285048284698959	0.003114616133068734	0.004716861037508028	0.0006212108243967818	-0.0036738575691117902
10645	0.005800202998821467	0.0008287713719526033	0.008347841177700384	0.0034209661937092857	-0.003279544310477893	-0.004685419894390612	-0.0013807795094607652	-0.0026419904291843624	0.014898906606816576	0.004817252303946589
10647	0.0006686573696378582	0.0005377343059647358	-0.0006019054254754085	-0.0019507657547675314	0.0025123748890787233	0.0005011887587275216	8.449307152840957e-05	0.0003247392651435503	0.00263616301349441	-0.00020703363330380363
10648	0.003594739927607849	-0.0005215367279103611	-0.0010368714446766414	0.003390928913654843	0.0034040094847978737	0.0005936045357825834	-0.00012923973636923259	3.1718602313551414e-05	0.003207934144206619	0.0008970384887564564
10650	0.0010937938202809506	0.0001669870380698617	2.946847848845876e-05	-0.0001927708767264649	-0.0009982209331331649	0.0009645935481175677	-0.0017578918917967848	-0.0009070405090325729	0.0007061682658506269	0.0014848989579295357
10651	0.008224672584595175	-0.0005014787518595943	0.003946537656621316	-0.0018905069773011134	-0.009991874540572859	0.008307025382281242	-0.005824029983993411	-0.0025622007312262086	0.016937652244919478	0.019355113728622395
10652	0.011806614596619502	0.0031129797292844116	-0.005933738854180637	0.007816584063030138	0.0008618273499262221	-0.0011856358468188143	-0.012818518420845937	0.0048212089606300195	0.017104715895318184	-0.006755272095792991
10653	0.012808500455625966	0.007470614777033296	-0.002308653312002405	0.0026890306001338266	0.000400116657716352	-0.006745487368993332	-0.0030213110325256294	0.005530557412374836	0.013337395566999045	-0.006951540819014923
10654	0.011800778773669451	0.02627255989688293	0.002257615032566457	-0.019562783497326906	0.0040893131332294	0.0034862203151546267	0.0060600169002984995	0.004918285572363951	-0.007410113476559955	-0.010309568820118685
10655	0.0019272018991494417	-0.002443370888788384	-0.00506149892422221	0.002473807123323461	0.003517464213047081	-0.005854217671050611	0.0038296892819245035	-0.0022812802725061965	0.004064576029983861	-0.003860425153083838
10656	0.01542233115235257	-0.016944879386370532	-0.02134594278151847	-0.007130681257850771	-0.002195039313519145	-0.01198062337690374	-0.004503519919300586	0.017596453279980266	0.002668419211700733	-0.005122607995037145
10657	0.011966789004232883	-0.007465034788690966	0.003282748892250088	-0.0012381909239090156	0.00266016160337989	-0.0050254623240258405	-0.004223336720804204	-0.008756234223447975	0.0026149106643551107	0.004370327920786038
10658	0.011248971246996227	0.010817486439707324	0.009010723628015728	0.00516860425218317	0.01772530737644519	-0.0025958393563984346	-0.002068183095150133	0.0019387963834892376	-0.014038035544749151	0.003474009979542869
10659	0.001998859153601604	-0.004890936196051395	-0.009238832090318156	0.011973510166986522	0.009441045130404436	0.008861252475900172	0.010354749759564226	-0.005602177046502112	-0.001964063194916271	0.005874786829015168
1066	0.0007275031460396148	0.0005093325073995086	6.894933734656756e-05	0.0004793539160567956	0.0007106921338404383	0.00026608241183621927	-0.0006281924499281003	0.0003423508386768197	0.0005645005723968341	-0.00026090718278686773
10660	0.0010006456104621035	0.0004865373004449796	-0.0008896934391229676	-0.0008173332372211223	-0.0006504304921155401	-5.823668166257127e-05	-4.143873620296073e-05	0.0035887819311255184	0.0006119807657439789	-0.0012166571534454006
10661	0.009574383803196848	0.0006149932083941772	-0.007139071559000398	0.0015778007717905458	-0.0027243684000304367	0.0020240811983894486	0.0013873715471740566	-0.0033770964012621416	-0.00013824537768225806	0.0025065640294384705
10663	0.0025029860244110613	-0.003912000705881783	-0.015117738711928773	0.01578467310933607	0.007553803813279336	0.031149655235315155	0.026229235269049404	-0.013009635085496204	-0.0006139052155318174	0.005280073475441667
10664	0.01084877265002516	0.009688531522476083	0.0028039992031182654	-0.000347887770706733	0.005864657925789103	0.0023742064360293426	-0.006738587792429817	0.005860921339038857	-0.006914787530336564	-0.012379113864492822
10666	0.0008610288954334775	-0.0038505435258559457	-0.00960594334867018	0.017958185022728005	0.012730716644187278	0.028009297282229114	0.024910135939679504	-0.012999890164281316	-0.001611542512540682	0.007299572654735435
10667	0.011381905060356015	0.009100865127713373	0.000679236461131626	0.0003002084378272042	0.0031023527030918847	-0.006771733197574078	0.0014373806734161141	0.0046511612091089454	-0.010466218535208276	0.0005625108223403318
10668	0.013054570879887905	-0.008402063046204049	-9.95521503531877e-05	-0.004939336699744389	-0.0024286064283878203	-0.009311821975960394	0.00838547759584464	0.002409330349628036	0.01913431115749351	0.0067811059487335465
10670	0.013383107463463216	-0.009763913220747555	0.007080638039510833	0.0009065813681660621	0.002047040151295172	0.00250783167160729	5.607108772296372e-05	-0.0046602434766511375	0.012916604630402753	0.0006367071291742295
10671	0.011927369510106235	-0.003508996151057827	0.012349886582982876	0.007901006190345979	-0.010477780497363554	-0.0036863866786124963	0.012248404524842499	0.008047067275467537	-0.004074748687872651	-0.0015818166001001174
10672	0.010077453638705356	-0.012009266219569933	0.02259925479201783	0.021980540783023007	0.011004521948612293	0.015293525408913206	-0.007534703848208843	-0.021615619543475347	-0.004518326960366889	-0.035468118627820386
10673	0.006870839395220709	-0.006209385850056012	-0.008053763383307004	0.009557120310959356	0.009740812929958795	0.013053989662271323	0.014566990038106105	-0.0011808284760476497	0.0012114239427992379	-0.0013277269249279814
10675	0.004251560170518235	-0.0024204669463026916	-4.2337804372310856e-05	0.0012830254839360192	-0.003544264055975032	-0.002790605865678882	-0.00485898431525306	-0.005953876228986876	0.002900511343597727	-0.0010180608145616474
10677	0.003818626014665879	-0.0020180180715467805	0.0036099007500263965	0.0055870512148454565	0.0011338029216528059	-0.006950952470855591	0.004055729338401057	-0.007091769777866146	0.005000894663905491	-0.0010935853972329304
10678	0.0032092003704026033	-0.0024616901621220075	0.004553623079680392	0.0026049606245949672	0.00599668867217128	0.0018513238543682055	-0.003760973734741596	0.0016638825967517517	0.008570237425109248	0.002945030389105978
1068	0.004908128461060037	-0.00018471856575590914	0.0032648112536429984	-0.0008430198347105335	0.0014601785058167523	-0.001837557231691113	0.0009786266649651155	-0.0018830625255215382	0.00282391369845415	0.0021394567040050523
10681	0.005178678063968986	0.0012995439350617147	0.002812617589843595	0.002842968740553527	0.00418238105642995	-0.008266056963585632	0.006477225993631191	-0.0030257441633990867	0.012862562167570623	0.001985845474304515
10682	0.0029129230429673116	1.2551324431752938e-05	0.00042503209379529016	-0.00016723959282258092	0.0013865146234422066	0.0001676501716494328	-0.0008520628899491402	0.0011588188345744654	0.002142211811014521	0.0006861667313415108
10686	0.0009915778634488402	-0.0005515851005746967	-0.0007313950292707378	0.001584443187366233	0.002474081373270134	0.0017296952779703527	0.0026282574067175686	-0.0013755530326604926	0.0010829478261511233	0.0012823716393260485
10687	0.0026008956780287674	-0.0001973037056243717	0.0015428277378162856	0.00013913328911177315	0.0030511098712313247	-0.005801910625147844	0.0026181836269252856	-0.0016545486962034426	-3.716925531513318e-06	0.004855948583298185
10688	0.0007592082060471442	-0.0003177729379586996	0.0007128798238918491	0.0008215042420740589	0.0011393013312808794	2.176265418373528e-05	-0.0006578283276066048	-0.0002878410352191274	-0.0007838268818628129	-0.00015392747948129862
1069	0.00861999462198596	0.005688699231108743	0.008681037604824507	-0.010317701422469324	-0.005659503050123983	0.004138505601746773	-0.0037377722663850276	-0.0052467435947761406	0.030838730054360438	0.02218207890490653
10690	0.0007511134688320881	-0.0011659905749319519	0.0037439619288210106	-0.001448308611860432	0.006348518797456215	-0.0014428805929215579	0.0005699365027266849	0.004090112266382577	-0.0016906452156318131	0.009271923292939719
10691	0.007951854517756997	-0.0010314914467774215	-0.0008601833862362037	-0.002200484983867653	0.0071069601938802815	-0.006136661829940592	-0.005586047150390764	-0.004527723025216767	-0.011613691247661137	0.0038926772447303464
10692	0.001106366896505734	-0.0019932048406656054	0.00903728449833331	-0.0010772001189426044	0.001800802269693096	0.0038927599213027593	0.0009487211886737436	0.0064203924711221045	0.00445770790055385	0.0008822406492097967
10693	0.007981933485335685	0.004749521827678199	0.009182364901044543	-0.0013568877014099793	0.0031776238702937248	-0.001058141539044344	-0.0003613717136421534	-0.000524317890261229	0.006149789223522122	0.0011879271259894052
10694	0.017536915372031725	-0.015509858428800694	0.001903164097140423	-0.004500957962141886	-0.015774121590036425	0.012029812807944563	-0.010569314351002904	0.0010391433807739052	-0.0005795139012719534	0.01277740059280535
10695	0.010811061968062525	0.015087977103350974	-0.007355123104616384	0.0013530053337987102	0.004236053668023523	0.0017046516797938993	-0.004694843465449942	0.008580674078866939	-0.006866860766632785	-0.009687886213949424
107	-0.0008641187904141873	-0.00019117957720877186	0.006982898583291049	-0.00012125081023474843	0.0049807690407524564	-0.004170937970735303	0.0047421453804815114	-0.0007032899848664033	0.004027152632031538	-0.0011223363593978724
1070	0.005792054228582419	0.00014337924117918804	0.012148636193226916	0.0011730811395881345	-0.006520561171708587	0.001281277275022371	0.010334001939733372	0.0045372914090486835	0.018468079198704815	0.018123780729800098
1071	0.0009519291369610574	0.002061751196994445	-0.004919872175694475	0.00663913663014523	0.004537917187801087	0.0026970002474685627	0.0021965497501562166	-0.00019789938720442816	0.004067557760201786	0.000540957634480201
10712	0.019530015958462155	-0.0073589856006722465	-0.016474349670255784	-0.04326473387288303	-0.0020955122164084917	0.007881929466062565	0.028845733711148475	0.006505728410456491	0.005266097954026563	-0.02449439077715492
10713	0.017218974265963735	-0.014891287831219662	-0.001264979563972779	-0.007973954382596717	-0.005417095911787307	-0.006298478538379094	-0.015309607796233296	-0.017247868973341064	0.005949327752100795	0.020435992626884045
10714	0.011603269681612273	-0.012907642209367201	0.003319503928688742	-0.003724746080948323	-0.002583460905388964	-0.008671607172974612	-0.0036480444732625654	-0.021126487163075358	-0.019626466267891312	0.005056829699363352
10715	0.0006033147645618845	-0.000145417193153893	0.0001629088222293951	0.0001302509879686044	0.00011499627954570678	7.729081535496655e-05	-0.00013268092729034847	8.583576634779392e-05	0.00033728972537374214	-0.00011302838446917553
10716	0.003175461887589655	-0.002820296498495949	0.002112647861611324	-0.00011826245210314701	-0.0008283525972823995	-0.0028466532269376737	0.0009130157421120397	-0.00026702730963963395	-0.0020878917301223408	0.002193430307457834
10717	0.01070957323086184	0.0005407616593241498	-0.008255408034648455	0.0032057066688411656	0.006424561646100671	0.011266922032780874	0.012516778251913776	-0.004410220207044852	0.007310308774942443	0.0033768951725981003
10718	0.002260210759552932	-0.003197493517806397	-0.0012606145957243567	-0.0022814077966711293	0.001202506978176179	-0.004577484401514822	0.002206858017210141	-0.0023847360929399545	-0.002442680335102245	0.0048689614321332
1072	0.014761950197441516	0.014605940608507605	-0.0077687268262471	0.00030303809667411895	-0.011670320133355745	0.006099444087140601	-0.008991026964172944	-0.0013933046227991646	0.00546781468649617	-0.006161076637022505
10721	0.008986737700553948	-0.013038833601828923	-0.006938909943448778	-0.006241365564979245	0.0072429585894324315	-0.008217651885327276	0.004679379879677199	0.007916031655454023	-0.005308940985876426	-0.007383641552184114
10723	0.007066292349829637	-0.004543287683681301	-0.00010577318725727087	0.0063362161713962075	-0.001077721600515114	-0.008750360890719922	0.0075777894536897305	-0.0008239653452231025	0.009478478499267796	-0.014610985125605689
10724	0.007087555450735744	-0.0010942544706932411	0.006069022618680332	0.007056206545929519	0.008459917219840971	0.005450772437539509	0.0016388112208592144	-0.0023773938529797933	0.00890974634860055	-0.001377008320980451
10725	0.002623334315535744	-0.0028718469314395903	-0.00019549516721873402	0.0025843624334744852	0.006673688740389358	-0.005178760013703749	0.0017821653859708647	0.0012874656920066254	0.003912859628127388	0.001034030153539796
10726	0.013149139861951474	0.01597688152765911	-0.0014328242262882382	0.0017526312536504237	0.004695217162292189	-0.001286426222567249	-0.0068328605654309395	0.0026247873488577235	-0.009269076946133006	-0.002766003807827715
10728	0.012058412864778255	-0.007628489747862826	0.022732817972985576	0.00626808361438599	-0.010526625537392111	0.01380056677700097	-0.0019775666446359575	-0.0017189336050527821	-0.0033210801482845714	0.014295803783044923
1073	0.0051881569195225885	-0.005524601651343671	-0.0009130983496707355	0.007562652437741624	0.004620569970338857	-0.006067564477265362	-0.0038439974394807786	0.005127826092702682	0.0026572164676586557	0.004378874473047917
10730	0.012861400802151304	-0.004075658739704184	0.003949457509469346	0.0018511781236359938	0.014902980937561998	0.0033346347033132787	-0.011884087300104174	0.006926032800335705	-0.010290549815337592	0.005436539862897837
10732	0.011285823023462763	-0.010315733624951586	0.0026630505695606137	-0.0037900794358714865	-0.022718029229622908	-0.011553046966784589	0.00538766364519441	-0.01290555888376468	-0.0023191693853807887	0.013767428221144424
10733	0.010967220536569271	-0.0181282372077711	0.005673602982902511	-2.904951177788363e-05	0.0002632871679355365	0.00020347128880888313	-0.005921869596901508	-0.02257053014810862	-0.02192296398012981	0.009455193893331708
10734	0.0036920968973802384	-0.005425871483479956	-0.0038075578697970634	0.0033554176836404245	0.003510652121215814	-0.002487265766314077	0.004022521545650926	-0.0038234169545830134	-0.002285507036221797	0.003823453603095845
10735	0.01161783988552043	0.005682298229586268	0.014117039525438213	0.011266093691722674	0.017813624390156223	0.0010933122494134115	-0.004666565880946229	0.002737709998339161	-0.014426048098335538	0.006506510026761431
10736	0.005295145864195024	-0.00043188535071533575	-0.0002912163607452918	0.00040601880079407093	-0.00223900346996334	-0.00585500167388464	-0.0008403902275836475	-0.0003061273916884684	0.005237811344394215	-0.004147781686405297
10738	0.003788761550698999	-0.0008170371801953503	-0.00287309556169742	0.0021882343767779026	-0.006487484562657851	-0.003903034037793136	0.008397682661180617	-0.0041069532238075706	0.007741862869106345	0.001394621236883242
10739	0.0059131059166547045	0.00022062410942741415	0.0026328457209900138	0.008741303405515839	0.0010110368877661044	-0.0007256651262464876	0.0059791692870217504	-0.002704299176224172	0.00958029945671875	-0.003106611844287385
10741	0.006595738317391496	-0.005148218289382837	0.007049619449116549	0.00395538742982191	0.006115794563048084	0.007352897482594997	-0.0007076271991047603	0.002050416124492096	0.005265806567089997	0.001144506837158529
10742	0.0006232167142815831	0.004090992158343671	0.0015951915907515494	-0.003664505063271005	0.0055695277611293535	-0.0017094006872534846	0.0030965173679094716	0.0024847421002523	0.0009953492844971784	0.014876149249694434
10743	0.002612201808176114	-7.522830397724551e-06	-0.0005256201831436239	-0.0001230119434456647	0.0009741942320504231	-0.0013901882859165238	0.0005760590375717466	-0.0003836023291266548	0.0001868988272556186	-0.0004178175375910704
10744	0.0029964039436134677	0.001661936852365298	-0.004192989153806924	0.0008631698160902431	-0.0008297548194099892	-0.001701312606804239	0.0014180163256286163	-0.0006182961151894709	0.0025363162133579067	0.003777691008459243
10745	0.005229572264890344	-0.010347872323719674	0.004311510802704918	0.006041237108957538	0.009815667925214527	-0.0030961016490127866	0.001363340482319839	-0.007144752488577951	0.004428355552547309	0.006810276011114792
10746	0.004449723116395232	-0.004216723357984662	0.00574850014974519	0.007331268222961578	0.009828533530303149	0.0032612131521308563	-0.0033520839836623374	0.00048459647109166563	-0.0015691866944873899	0.0004252558173338625
10747	-0.00036915509050134164	0.000194488323547111	-0.0007551540637622782	0.008774745700547842	0.007114486444056134	-0.0041768572295430816	0.007605313971909765	0.0019803941026143588	0.004331026882372043	0.006166515031814834
10748	0.001544653854525229	-0.0014698150936220912	-0.0004851706995776339	0.002367902575310694	0.0007900277490725003	0.00028800144349137917	0.002594542906249407	0.00294592059552409	-0.0010491320594669198	-0.0007565049828713759
10749	0.01002289073152855	-0.00338510953328789	0.006161329893017093	5.856656144898435e-05	0.00518464164070724	-0.004994116447379723	0.0026500939946397183	0.011821716909104017	0.012119529647436842	0.013055480803639519
1075	0.006022109004196175	-0.0050078612599187815	-0.009401182060819262	0.009318575037126459	0.005986222084296434	0.01813782531201925	0.008665412734666846	-0.006254608951778584	0.0058152331133211905	0.004579372867258107
10750	0.0023869853245455284	0.0031837285592855214	-0.006004774368488158	0.010009432400605282	0.006940009485540233	0.008671388087285611	0.011459437601244278	-0.0043205465661128265	-0.0013253396129569003	0.0018410804155390898
10752	0.00041675387452458227	-0.0009160202100642382	-0.0008555557869420637	0.0001790657336582591	0.004760495713654115	-0.0005329140145447528	-0.0010630594499682448	-0.0002498694094806232	0.001250282837852597	-0.0004925795594374558
10753	-0.000983498661992897	0.008383046964771153	0.008007271971481187	-0.015839658239843884	0.015419049388584363	0.006904240116061448	-0.002647644786258806	-0.008740590969508417	0.010417253168391006	-0.006948446651650676
10755	0.013372895089585574	0.01650488473632464	-0.012293843749649444	-0.0009672539124051798	0.0010804228783901006	0.0034168524140016595	-0.001311375291339191	0.011968787640782122	0.0009890517210669112	-0.014629546426834263
10758	0.005908029288036099	-0.003458418985835552	-0.0004039706242891859	-0.00031802488744385904	-0.001034872891458406	0.003482585273316146	-0.003419497940657152	-0.0022171099680186367	0.010090492731265568	-0.01221350852688963
10761	0.005093733383391543	0.0030814148973401295	0.005160078245157063	-0.0024535099530759107	0.0021140936231105606	-0.002967080235591814	0.004581369274094965	-0.004408056025644372	0.0007156956307751034	2.9100973049578215e-05
10762	0.013922398747918079	0.00021225096491395503	0.0030434428409751965	-0.0006138034111357048	0.010897689008857068	-0.012398711727119366	0.0011508035724766697	0.0032470783867454764	-0.00875333889395767	0.0008798548079750713
10763	0.011961311039038284	-0.0028655892178281648	-0.012429173276219204	-0.003126228256875454	-0.004199041253653925	-0.008820772888120481	0.00030261327060133493	0.012724013873140112	-0.00026221354796541254	-0.00713125220212848
10765	0.004672769932317077	-0.001749478365952291	0.0013032342351772554	0.0026037101807431166	0.0008632640059081146	-0.0023524105862171517	0.000553364016572619	-0.00014113345551599175	0.0010903856080694088	-0.0014648356869150332
10766	0.002406846336863595	-0.00046616950609218455	0.0022131608662116996	-0.00011125212771555735	0.002244521853038772	-0.003774317440509067	0.0022642925772470954	-0.0016640517915199077	0.002294506830278252	0.0005056256983112594
10767	0.014454128767775779	-0.004743557070704349	0.000819204548747354	0.0011532232579259327	0.008931680820182185	-0.0066128623791036805	-0.014966088004612037	-0.0059962075440763	-0.017049332089313876	0.006216471337038771
10768	0.007430495941238687	0.002134151864383478	0.004469516307856884	-0.000759908219410854	-0.00011956012368529607	0.003940629602656135	0.0033643982772591256	0.0065174550687242495	0.0010869561887261302	0.0044757055836213986
10769	0.003721505197116465	-0.0007516848054768678	0.0038990850147419065	-0.0006448583424749059	0.002177068319499401	-0.0009906865855234732	-0.0014248226316522688	-0.002701703103916535	0.006169306985636021	-0.0039004423686254085
10771	0.011824338275919203	0.002912747425466434	0.0033697099487153773	0.004377442428799893	0.01047217204404173	0.0027454654725050627	-0.004713571746207091	0.009437530664855406	-0.00418833836245311	0.0033018086966469513
10772	0.004394891590565496	2.356569289117322e-06	0.000638903652856977	-0.0012225730640750652	0.0009459838107047055	-0.00046506314942799026	0.00040597073532081034	-0.0015002309623396686	6.347872385886673e-05	0.0005072225915915804
10773	0.005264360140373319	-0.0038316915146902994	0.014766170484471142	0.00638699921383744	0.017116018938063044	0.002983477535361418	-0.0051753441929581765	-0.0032397207380206604	0.005580199000813451	0.002728414816763039
10775	0.019368666003172032	0.010440417988707495	-0.0052294093716376755	-0.0033395262863855878	-0.01191198081264275	0.016474345334508242	-0.006941452444379212	0.0031878691078338207	-0.013382189189445262	-0.0015360675643539756
10776	0.00911979851035227	0.008220341450938234	0.006991324915082955	0.007719753945417517	0.00991478551052079	0.0037501842759632806	-0.005815625063587073	0.00343735337805539	0.004908678694721581	-0.0005845152667979507
10777	0.0006368013062497457	0.0007852455583507677	0.0013430180251807237	-0.00031732989919095177	-0.00038134443053128617	-0.00015597060306928132	0.00010610718875802933	-0.0007399676627712912	-0.0019873033583858667	0.002921340377493757
10780	0.005467754578462633	0.0021335388537880983	0.006937299897431863	0.0019850048553839276	0.007199171097939261	-0.0021646450906213236	-0.001339760221029542	0.005070097260711367	-0.009028636724397843	-0.0035760859898868367
10781	0.003607222310437908	0.00048775980163422644	-0.0027003906465191247	0.00010155369512488182	0.004050842117812677	-0.006731267851879112	0.015636257301522676	-0.009309793071891734	0.003075381598172337	0.013757617997419775
10782	0.002421256566920457	-0.001021956182371676	0.005513093429388059	0.0008656471304794365	-0.0015305813070484702	-0.007188043103953458	0.005035642857362991	-0.011056395775910301	0.005176960288815552	0.0002729037993792
10783	0.008127467030562448	-0.0024978033258712578	0.009478497265798141	0.009407191937015232	0.0009656454075195167	0.00236154066323084	0.00017220076595206277	-0.002365677301843936	0.006206264189814627	-0.008172065744329986
10785	0.01921507495916569	-0.002448547860427711	-0.017329564170305616	1.11512492782841e-05	-0.010342971188007677	0.0044810331539291036	0.0033263851006283753	0.004796281900481852	-0.011002148385333022	-0.014244755959505612
10787	0.013750263300760674	0.004548453844202868	0.0021807982733836094	0.010943878419337378	0.026809327942282808	-0.0021462256619131288	-0.007800847393986908	0.0045136074067916605	-0.011352624868551934	0.002461761802798036
10788	0.0013500167019609385	0.0013695311199447451	0.0013556360751154775	-0.001452908473065867	0.005417571041085202	0.0018623903568031949	-0.003564730970635895	-1.4684504243097813e-05	0.006007598528162711	-0.0002044077695763936
10791	0.006434515590402735	0.01690769539353631	-0.007432827660337958	0.011381520753495222	0.006311973560054509	0.010181307831236549	0.0004535722971339551	0.0021647849960190163	-0.007918689785665768	-0.008619450427140832
10793	0.004488212099987242	-0.0044874323891801494	0.004051749768257678	-0.00479880229186128	0.0031555881014869425	-0.0016049514052265082	-0.002890727202782935	-0.012870999250421948	0.007497097955876841	0.01721695021253427
10794	0.006884428864388026	-0.012540123848479122	0.0031462707858289645	0.00764476531209811	0.014986495941690959	-0.012454963993309283	-0.005407533033153668	-0.0010353819198168533	-0.006529976598364077	0.0016001272414187524
10795	0.006788038056975989	0.005180180659662227	0.01392996491131725	0.0076021817154501275	0.007677587442099144	-0.002059578382722501	-0.0003601148511206125	-0.00526600342992234	0.0045637907718004056	-0.0038526874998065764
10797	0.011629156657669401	-0.017086012839568773	0.0017551535514077397	0.00382922923740956	-0.005172383629427689	-0.002249707355011935	-0.013638995923433154	-0.009237116645242651	-0.004285992279481107	0.0015513590899763538
10799	0.014867040028165893	-0.006296277484624077	-0.009590951015040554	-0.009293021009772466	-0.013644641312324415	0.01072469323941106	-0.014035188834086856	0.0006017913202632524	0.0024428011810702344	0.012183873524733877
108	0.0012077601864773641	-0.002590788135001349	-0.0030236849304162766	0.001379405299247936	0.00016957756580790337	-0.003633344001756469	-0.0007251943265367151	0.006414136200548429	0.0003083894665907911	-0.004732462600723446
1080	0.009623052355045026	-0.000924851747867884	0.0009118123627700001	0.0028186864310270907	0.00152407208733896	-0.00038407925132510375	-0.0024889779920213607	0.0008846966127586433	0.00944347093819501	0.0005360857953504718
10800	-0.0012267235804976164	-0.002855027324998369	-0.0008847436074593087	0.007364311874320954	0.01753280145096283	0.016310597333873706	0.006568889025047464	-0.00801665004424786	0.0042754567994354176	0.004296510533341004
10801	0.013046410198121682	-1.6018911688344737e-05	0.00426009083517869	0.016317964367591826	-0.01277423906463127	-0.0010039426008384923	0.008789146654498403	-0.015092222663643523	0.014275336367167577	-0.035496447856842396
10802	0.0054211132789446295	-0.0043230227647506935	0.011148024345730981	0.003837737962443641	0.010884430868021221	0.011339903304528678	-0.009144190495613184	0.0003694904620419401	0.004697725879537104	-0.0005958327996937201
10803	0.0013481415384273066	-0.0021125189184467534	-0.009095637162813152	0.010147993700338734	0.004214671010693815	0.015215649835605867	0.016704216812149772	-0.004329100760166549	0.0018785685517379526	0.0034988252013892036
10804	0.003475356893277993	-0.0018072131551041322	-0.0007788746589827482	0.00136230205124578	-0.00019799479508946	0.0035653639913179724	-0.0034781420786443025	0.008169418453186706	0.002878973832092101	-0.0018788863899840938
10806	0.0028516606980849898	-0.003913169904444525	0.0037713311293126788	-0.05701675951209809	0.025050197671632288	0.01390745442479603	0.010167407631207617	0.016656592116874695	0.0013778438258250435	-0.01704175023106181
10807	0.012298255521299626	0.0060753704641160425	-0.006578492773618734	-0.0008987508473189752	-0.009739207631657214	0.0030915968486563126	-0.0010558913515047851	0.0006161253893460994	-0.006870550860430715	-0.004700303180664479
10808	0.008738862968179986	-0.007090360558334843	0.01262154438531439	0.008601701767331086	-0.003691363452948548	0.0037740087417789496	-0.0035853246534018265	-0.0034885853980778656	0.0006499240206992101	0.004506135787764186
10809	0.0025180310669952874	0.011272096796878071	0.00755571357802659	0.0022524215179387935	-0.0057704780738767935	-0.004105301643184977	0.0008958586511308163	-0.00783950710671992	0.004945242031072181	-0.0052469638564645645
1081	0.0014787388757119535	0.0016062192822919072	-0.0001897808699008936	0.0018106077573074606	0.0018507692506608024	-0.0009908729218263547	0.00021332799385799964	0.001793451443956784	7.04495358334028e-05	0.0018250270444220625
10810	0.006962944822143081	-0.008865578964265942	0.0009717201754805026	0.008035806937161032	0.005142769234787653	-0.009685800159741503	-0.0014471772027981175	0.0014757978256197777	0.008726973402550667	0.0003702792827200051
10811	0.0072758085731562	0.0206687902161956	-0.0035703937384954547	-0.00504085835274794	0.007728518889317153	-0.011209361017372618	0.009032902756992263	-0.00291725158304288	-0.012013349945227705	0.0034857976107615573
10813	0.017211786851054182	-0.013495942962998103	-0.00583564551190482	-0.011767611524718434	-0.007059946655888411	0.011916124681634532	-0.008498620340509282	-0.007469425103349339	0.005228567760532229	0.021210449707864253
10814	0.0013909747570011739	-1.6419078821695217e-05	0.00636762394809958	0.0031484194030020436	0.0020319144279274375	-0.0036211835123161453	0.0027743727977781875	-0.0017780012948472135	0.006192647064102235	-0.0013824298360366398
10815	0.003922096028041918	0.005213181102019448	0.0012028543087074216	0.0008850026784249672	-0.00022876765074047455	-0.005270531947935954	0.0006063280051146273	-0.0035257284629347818	0.003396158045532096	-0.00028948251968518554
10816	0.0009900899296093034	0.0025820153302602844	-6.81640561254451e-05	5.3283300529039905e-05	0.0011664931421832092	0.001299111527303881	-0.0031730481049049544	0.0008521505016676267	0.002394001802549899	0.0013785849257444433
10817	0.006955255353449567	0.010113650800219502	-0.009743656872688819	0.0005295353465700125	0.00161995547421861	-0.021478753523393516	0.019794790497589913	0.0023112417508474874	-0.001418713419949903	-0.003188573399379708
10818	0.0018610388233207369	-0.000908113822685391	0.01549475255223129	0.00802433992524052	0.0004485008742285115	0.0017556723332587433	0.006244334675313343	-0.0016074564457142335	0.00575443060406622	-0.0005253508238089968
1082	0.0006179949633793927	0.00026499675948028886	-0.0001902681357842993	0.00045990433122682436	0.0005382186490374838	-0.0005555542100748669	1.436126602567225e-05	0.0004964868488188315	0.0005213197853261551	8.08941160444209e-05
10825	0.001401539896875907	-0.005121252200888672	0.00871445698273157	0.0007299781034287548	0.007151725944958996	-0.0034149924210497254	0.0047954166738058985	-0.004782329143340535	-0.004745099070547212	-0.007270305823830604
10827	0.01199758846204241	-0.004793296241091376	-0.004217439800401016	-0.011196085556389995	0.001478703677919562	-0.0002538202238846602	0.005095167666504066	0.013494985298109661	0.0009065534881600048	0.006706088838257989
10838	0.0025620563405475646	-0.0014566021726314488	0.0026260839064452673	0.0015127930946623523	0.004572164143640999	-0.0012784413632497616	-0.0014548216018563584	-0.0033359445530471	0.013769554589445463	-0.00020122634499033097
1084	0.0008505725178020782	0.00021209571261714578	-0.0034628143059810984	0.003663624502549884	0.0012206627427656799	0.006004864672262014	0.001280997423523141	-0.001205134007885986	0.004486846414389079	-0.0011668212311966978
10840	0.0009164512128766166	0.0003515067497873514	-0.0029026835280722713	0.0033783455058476472	0.001899234941695732	-0.0012465441352953908	-0.002308211802851588	0.0033850134096186555	0.005629394224125311	2.2168373266958763e-05
10841	0.002927557751627407	-0.0011110731739243423	-0.0032336655593112004	0.0009785196036908518	0.0009839914734838231	-0.00044796030283319023	0.00031592446931130594	0.0058710650695446495	0.005106836065684521	-0.0027778623772847563
10842	0.00031196862840613353	-6.373194850462101e-05	-9.970088976742984e-05	2.887198197357189e-05	0.00010908491190403126	-0.00010069552766650845	7.554626438955137e-05	0.0001773400421420753	0.00014709642756173107	-6.055062292158285e-05
10844	0.013694734777162966	0.011113832143096167	0.0026512128619478837	0.004572857986853199	0.005960051952257051	0.0016764034532497365	-0.006149250641200584	6.353133955816448e-05	-0.004661785419334077	0.0005761136614159011
10845	0.015628979369432763	0.013590460832883771	0.003548618725566265	0.000945520472074798	0.013191876464712204	-0.0021300583354084	-0.008943162014795822	0.0024173968840861095	-0.009690162995790641	0.007562048939887205
10846	0.0022129622820611784	-0.0037206556136380625	0.0004950269073419375	0.00039984351178980627	0.0018863046034290967	-0.0018534863575371294	-0.004890169309937714	-0.0031868701888963426	0.000494835852037622	0.003169780354684026
10847	0.004447504548094964	0.0012233300980030498	0.013390699321428346	-0.026536315100115854	0.013804271073140896	-0.015604515667402123	0.023009066220617276	0.003717624312390677	-0.009562236507870333	0.014901055101682936
10848	0.00679603801122903	0.004083582345682371	-0.007917409254694273	-0.000887248107472584	-0.004328149708962164	-0.007036430021931466	0.0018543558773806948	0.006844184729293707	0.008483030295835208	-0.006222504602236236
10849	0.010076851753237135	-0.006490121089672607	-0.0056971037869288	-0.0040317992501117325	-0.010892787589841475	-0.007729620272713383	0.006447260269512956	-0.003970440035578983	-0.0030098955771540852	-0.009436709215774039
10850	0.0007053072447879051	0.001081756687679679	-0.001208499681709976	0.002350932728808207	0.0013743003893299062	0.00023079327834901782	0.0003726014759524797	0.00020856139946730088	-0.0004944865439006536	-0.0013550481107678972
10855	0.0054386439190267696	-0.010605053898592046	-0.004929296436224924	0.011877735331467555	0.006261772798908466	0.01936066013106743	0.005405525034987622	-0.0016888471502692457	-0.004136167033373686	-0.005233325343826863
10856	0.01968278220746915	0.018254824667209523	0.0016277276559795398	-0.000916971451745097	-0.005799261182747937	0.0025607679000844673	-0.006533840441260825	0.00023337620759247393	-0.010794504233272434	-0.002395954716373816
10857	0.008779465314958752	-0.004165746924170446	0.0016989892197875596	-0.002239903986376589	-0.006459210637412419	0.004226415779925498	-0.010498506737932123	-0.0027155161358586454	0.011707673928562097	0.010099079898551893
10858	0.002191604253389786	0.0029492775525443433	0.0004238724379904014	0.003940734574624539	0.005841252544150049	-0.004616087795558057	-0.0007250536330526091	0.0012559825476527136	0.006955525654129844	0.0007699334206527238
10859	0.002411271030351512	-0.004570704114946608	-0.017567146792823698	0.02062997797831306	0.009873512118926144	0.03540356225231108	0.03433320974448373	-0.013018555271173852	0.0024837084921796866	0.006038651446706458
10861	-0.00045914962579110877	0.005181914357915279	0.005822561659809867	0.0017023929955747791	-0.003506779333120943	-0.01498944273460197	0.01405018663111875	-0.0076662024429776186	0.004431876942536683	-0.0006741172243537727
10863	0.0007704829427480936	-0.0002281206235063819	-0.0015479981069427863	0.003674363150295683	0.0012241118830728366	-0.0035931021306836366	-0.0013871213318386764	0.002340133292659416	0.005120043907339575	-0.0016345223525542853
10864	-0.00044918411853187246	0.0017674213528195643	0.0008603949372877545	0.002110820822127027	0.005596164243221729	-0.0028039939639549973	0.009633085633642532	-0.006584873309997504	0.001411038362720963	0.006936619938080868
10865	0.0033588622087999055	0.005567843397926768	-0.006420982983848888	-0.0008493097665085454	0.00470571192442366	-0.0064799165318641565	-0.00017106178922920515	-0.0013293628842627532	-0.0015321335707777586	0.0030172115964658434
10866	0.0016278795290604329	-0.0023810819087033155	-0.007356879614150295	0.013383483930819312	0.0037572081435841838	0.02179623551881186	0.0161767653062094	-0.013577330881764762	0.008023323676492177	0.0008809565713818391
10867	0.0058105372379253775	0.00012933531073239154	0.0006598813088448066	0.005368176498849143	0.005830089086973614	-0.00543712774059632	0.0015164762951345662	0.00037230053000127534	-0.0044100280921185765	0.0023055043650394543
10868	0.01007067858885981	0.011587322840636278	-0.0021158066811776603	0.009051920695996947	0.011455672385882867	-0.0063012546314816596	0.0101215701282598	-0.01101965528818671	-0.011449627915236498	0.000463075219171076
10869	0.01591899117056526	-0.005291115629468096	0.005630468981042405	-0.0008564310115004723	-0.01266587411657703	0.00728486599259943	-0.014417417506751037	-0.010655062636442305	0.024801420614388333	0.018026619447419026
1087	0.0008491660842783231	-0.0015006152656428934	0.0004414052745660594	0.0016404789511063195	-0.0005593397318605677	0.002618367988001499	-0.0030959829695192914	-0.0008779618232191319	0.0026873578232177674	-0.002825599357977918
10870	0.002419687049766903	0.00502515432744444	-0.012403642705174104	0.019270046286178538	0.01030159249409562	0.02768952920168736	0.0190445094033545	-0.007856062455965564	-0.0017487298845984456	0.0035445753199834056
10871	0.0021069619463811324	0.0012699525054782619	-0.005195405160180868	0.008568386340796142	0.00695889814036739	0.005310367491220006	0.0039996790719709525	0.00046668869416865874	0.0014494941249821186	-0.00222705772790489
10873	0.000642451756527099	0.007817685148266112	-0.00046285402057630803	-0.0009575508788216683	0.00564640585270163	-0.011457749821078134	0.005056004457910656	-0.0033519093483185907	-0.00035881212658187976	0.0045731117266613825
10874	0.009807623468765691	-0.007948825007954099	-0.010691238295181333	-0.004851478347929568	-0.0027657481265067666	-0.011203818191820035	-0.002098397783989396	-0.013446910485308976	-0.009085411157319031	-0.004275595579827721
10875	0.001957865596115841	-0.003907410750422076	-0.00618207694194642	0.01505999671381269	0.0090160182484871	0.017996667053183448	0.01864024542557314	-0.005076842081294661	-0.00205790002105886	0.0032060663648046115
10877	0.004194808783223337	-0.007212596378188228	0.0065493870462120735	0.006812872457716102	0.004342532866505858	0.0009581698083302468	-0.004034448827979185	-0.0021925389445884126	0.012004134888911267	-0.0048182770659363425
10878	0.002268247361062442	-0.0008335699579969285	0.0023598983454401804	0.007120203440297515	0.003540797505402203	0.0008421349605546477	-0.0009739253527760396	-0.0014820055000801995	0.006928722702990578	-0.0013202473147881793
10879	0.002177004075033037	-0.00021659677310419503	0.0006059007169609648	1.8153589697198106e-05	0.0001934914845800916	0.0006671977195293595	-0.000911035707701139	0.0015577153765792017	0.0011117098508146473	0.00010012224489869994
1088	0.0010920650208687608	-0.0012811070736744277	0.000675193692807407	0.0015013562594929945	-0.0012318843378000177	-0.0012322343175824428	0.0003717742824544861	0.002391480048481906	0.0007177390285991205	-0.0022874334253742408
10880	0.0004077106792192632	0.00386597271979585	-0.002101957287998988	0.0024903077542945532	0.0032689906973714595	-0.0028542586935899673	-0.0010869763275485826	-0.0007030245036279968	-0.0014752254607830013	0.0005132702516093253
10881	8.720754793632021e-05	0.0012198921823094477	0.0009939608557761194	-0.0016247819771002324	0.0006151194002157535	-0.003275413901335539	-0.0007278306254381473	-0.0031135902187218022	0.0007055742550585723	9.597888005532636e-05
10882	0.00419179821948787	-0.0009759221579696753	-0.0015141955991084205	0.003699842554038045	0.0020372238799770816	-0.01207601144212763	-0.0004301921376726656	0.0006035350015735144	0.006382887430719782	-0.006874780371203043
10884	0.007203603298048527	0.008070267368700706	0.006453948832203804	-0.002125599027058623	-0.004779540619522641	-0.0012974265059380354	-0.0012775485402807263	0.00487591798224919	0.007613210537303999	0.013766045807070807
10885	0.011468848896554256	-0.01606638005969984	-0.0032351370691041893	-0.0029801593230547223	0.005603355211542978	0.0004205874815166238	-0.0017648605085313768	-0.0009346467823238584	-0.011214371367727596	0.01113492192321833
10886	0.0008404212282142737	0.003839253429909162	0.00026773499817515814	0.00015175051237673848	0.0050859341565734515	0.002926588669309399	-0.0009816986421371282	-0.0009997053743025963	-0.000214307421441607	0.0004993775108334972
10890	0.01128412415126243	-0.0001317438983893887	0.0068527355973411405	0.006285204881890135	0.011186067644776568	0.0025374404529635484	-0.01167394668090726	0.0011229171988302341	0.009468643951073443	0.00814678081519693
10891	0.0070959969277966375	-0.00456835489432353	-0.003405966001571897	0.001343197162833944	0.005078318787171273	-0.0048660683379479425	-0.00230498363311159	0.005076530587513957	0.002947986073567366	-0.0012709167913049517
10892	0.00791959484415496	-0.007492760575798244	-0.0014962371199299803	0.00948235771834985	0.012482533084271405	0.008523048795765615	0.0025307515310077893	-0.006831630221985002	-0.0027726884168693617	0.012186727963977512
10893	0.006603096954205316	0.017032000987949634	0.00489860279518915	0.002879439097920586	0.004675733217823851	-0.00782919607222421	-0.00014628499979307328	-0.0027091675018013858	0.00034802770634518535	0.003234012830692021
10894	0.00044137442862484977	0.00034198872609396164	-0.0034938221822735575	0.006544838203041012	0.005913895801045185	-0.00011043647632218555	-0.0018376416252806479	0.0031093552902832266	0.0024165683809722165	-0.0018083512557706826
10897	0.012696516019808372	0.020929740569247332	-0.002921288385020076	-9.884148835920762e-05	-0.0031881762537852207	0.00276139970345734	-0.001753400062291043	0.00850297539246804	0.002716780834413635	-0.01033571299703877
10898	0.015564441872668918	0.01290990723442212	-0.013381032666036073	-0.0012867462604362165	-0.0005104734050955956	0.0017109534852992273	-0.0015112339848497637	-0.002630059139798677	-0.0060324992062524615	-0.007030051657807658
10899	0.017897746181846762	0.025315395782182355	-0.00978143365512652	-0.033998195078383316	-0.001702547917626006	0.01789032224230042	0.005478009399333919	-0.001305046057003838	0.016077925348111102	-0.0022230918109918565
109	0.0031689585767492785	-0.0016099885259502262	-0.002643074971956267	0.0014166580502226903	0.0009789473899159589	0.0005913209856561191	0.0038126998514721785	0.0003538620019213695	0.006345149996317414	-0.0008941793198064352
10900	0.0036654079458159016	9.37745021138838e-05	0.004566358105901494	0.0040331305750164114	0.000696547233911459	-0.008252404086065661	0.004807761771890427	-0.002709106283354221	0.008448560784298214	0.001915977593624685
10901	0.007925958232034198	0.01016261896950582	0.001140008584292447	0.0007838537379891112	0.001455028640099531	0.0020872256946042776	-0.004599773948693337	0.0027362190184275865	-0.005226725618076248	-8.104456698193325e-06
10902	0.008970196363598283	-0.0007808739646593924	0.006128532361422965	0.0008247901565105375	0.00234464391834368	-0.006818631022674029	0.010098257512609416	0.00345092286452324	0.021837154269797675	-0.00012922546149685845
10903	0.002448478529853343	-0.004481859408328443	-0.007739969939576517	-0.030429389200022763	0.0137936292819166	-0.007161256514390511	0.017553566293496442	0.014336015993789938	-0.0008434314025105768	-0.002806348109660101
10904	0.006507021435999411	0.009298250557908047	0.001047529573491867	0.005467127476171387	-0.0017214503695569114	0.00102331360712181	-0.0038239494304899246	-0.006336654115912765	0.0094292811614408	0.0097433151573395
10905	0.0019250187484365043	-0.004503133970970413	0.006280076103723397	0.0019600291559578368	0.01079437658195733	0.0032950861344900324	-0.0035946602937828166	0.0072891999607516775	0.0002681322457404341	-0.0016809932835803384
10906	0.004302307657905491	-0.0007161928094023673	0.006173870386663108	0.0066323970093623424	-0.0031802128120808114	0.011954105207742143	0.002951859203718213	-0.007758625431247322	0.002621085724066641	0.000352333943064045
10907	0.014189673915284182	0.013145649635843172	-0.00278285621052228	-0.0029743973823484707	-0.00820926618949298	0.006330655295128382	-0.009586820281019344	-0.004420905870497659	-0.005151308226023849	0.007548307909200223
10908	0.010022843129805906	0.011339373041207461	-0.00727525408359552	0.004386607953922816	0.004639517478505611	-0.0037250458815021397	0.002726183703453932	-0.005132562776160406	-0.010121977940965202	-0.006879959602131001
10910	0.014907246927967032	-0.0014562595759742914	0.00041553021658350314	-0.0018510771601972465	0.0014433769166127095	-0.0025163441861315197	6.207541768802686e-05	0.007488455860119253	0.008101644732810203	0.000732052011925812
10911	0.0015393405653201437	-0.0005008137106034384	-0.004746951566442248	0.007360287655828293	0.0014972796871625593	0.008689522159640778	0.0022993013351755337	-0.005106646328192897	0.0012150261040766723	0.00348207327389423
10912	0.007304404396582908	0.014987874617612812	0.00022147835034423905	-0.002021363574234679	0.008239322988906807	-0.0035222758589557213	0.0005250327225280417	0.00040119020799693	-0.010734796592138314	0.001029720665557632
10913	0.004020640694912519	-0.004384974906554046	-0.005300373191480938	0.0013513214260253423	0.0024755675994770194	-0.00832394125295762	0.0017730205377824472	0.006755331128922244	-0.0010109061562149247	-0.0032752553553295777
10914	0.011793284826932917	0.0009608099706708178	0.012993023324576174	0.004491805297160988	0.007987865602509263	0.005557752102478017	-0.013690091296701526	-0.004265518346686186	-0.008702412799634634	0.0035717360194816774
10915	0.013713917329237409	-0.004222264509441741	0.005332434271697671	-0.00019712878689202623	0.012338921608883559	0.0063613659700138174	-0.004837296439935262	-0.009950500544410467	-0.008218353273213966	0.016406976374614454
10916	0.005121097680958899	0.0061930500228036985	0.010174017530097697	0.006474564796941102	-0.0031934435216071214	-0.011167842422512526	0.009459219420761226	-0.003337738060352708	0.005480379807090288	0.0034416679581391607
10917	0.0015714759987870992	0.001533477064247138	0.0010028098155625373	0.003933429146914057	0.0016844425320929088	0.0034049221285121856	-0.00236189954815429	8.394847120640665e-05	0.0031416826034951816	-0.0024336003786207625
10919	0.01864437490786917	0.004510484566752469	-0.009798477673665594	-0.00624139493268242	0.001309168661581031	-0.019907175234665498	0.013814093309891123	-0.007594162576328813	-0.014369053257857355	-0.0037009839926147553
10920	0.011170599431080086	-0.0027104948581545495	0.000373413203706981	0.007115374100839635	0.002904399783341406	0.00153029002369011	0.002258802491532072	0.004336641000792562	0.019869297176737192	0.005169369685276193
10921	0.02058933541281379	0.014931052168140856	-0.0025151878968926846	-0.014489447542908337	-0.019748122720932265	-0.014215860773880169	0.023004995826371506	-0.003831628179464304	0.0015676861268026018	0.02053546473019918
10922	0.010631929051354795	0.025061064525070467	-0.005048298424542257	-2.467621113745738e-05	0.004535015249865072	-0.0021550707098836287	-0.00020190560733160238	3.267206859652021e-05	-0.0071960868090470325	-0.007661597417502748
10923	0.004515753088851307	0.004275846272305419	0.004631025320010449	-0.0005960873598925008	0.001973850310236278	-0.0010981558137100702	-0.0008350175051547013	-0.00309912125543555	-0.0005426758883168391	0.003106974091008512
10924	0.0009288606476368466	-0.0018964878975926106	0.0013671965300605365	0.0034783351278648332	0.001425703012008601	0.003463966223645118	-0.007551768004981413	-0.001850937646829612	0.006914652409654859	-0.0032689281913719386
10926	0.013907482704212179	-0.02221825138210497	-0.004581255582942763	-0.004278651416964952	-0.0021483666507745086	0.005375511895907346	-0.00851420717936889	-0.023961518823620086	-0.01966002631637459	0.02274121545947343
10927	0.012383123448028442	0.013458879949386245	0.005766152666224372	0.0062997486462255834	0.01606675699556692	-0.0001878714191977178	-0.006854752707686594	0.0047366541693303205	-0.015907596011995963	0.00020839385511280229
10928	0.012988093190656637	-0.003418125832222033	-0.0036918282454952303	0.0037247290873875425	0.004252771406858246	-0.01079081808394857	0.002775290568182425	0.013620670740393076	-0.0013554772289918024	-0.0003009608303324704
10929	0.003101642034177229	0.00013055841036663696	1.3063129120016123e-05	-0.00035254172327157745	0.00028853493330135375	-0.0006621247145402028	0.0014322220656215008	-0.0008567864312607053	8.6245180402269e-06	0.000395005641449912
10930	0.0005055636849419021	-0.00020431835115957626	0.0003768653411138383	0.0003466866805434753	-0.0002225835082723672	-0.00027104486865409176	0.00038523006022894994	-0.0001885695264234929	0.0003175714466248908	0.0015670119149692853
10933	0.012649521353225971	-0.00010758571930212158	0.0045910961879430225	-0.00033509758651840624	0.007823510941053128	-0.010098746447301412	-0.0027503332382244135	0.0013050867187672246	0.011567339550877648	0.002429691357422181
10934	0.0007474049968900254	0.00032457274297571	-7.598376008573759e-05	8.515167114002985e-05	0.0002795086049024583	3.091216641340249e-05	-0.00010440280134809986	0.00012762780173269117	8.062154826805883e-05	-0.0002355735528196876
10935	0.009702757737334818	-0.0002551534715796815	0.008369213140706332	0.003937746309987219	0.0028844979530684173	-0.004455085238353921	-0.003062500210702365	0.007338055106009161	0.006174021083807882	0.0048265549801118236
10938	0.008725462379771587	0.004118268240548867	-0.00921680137600381	0.01095691871537177	0.004075439805009781	0.013003606329594627	0.013599396032808572	0.004841894844343859	0.006161118203565359	-0.0049548949206851475
10939	0.012221486086974273	-0.012933006591673702	-0.0074009094190553145	-0.005358894864241374	-0.007772438662373176	-5.563401027283045e-05	-0.0026564504960521363	-0.0024361965156786403	-0.0035014276856931334	0.006672534539175728
10940	0.006657628326149043	0.0014527410076714234	-0.0010595252524472417	-0.0014049876750682256	-0.002486474712001312	0.0007831521316367571	-0.0008151702433490254	-0.00024211020178331052	-0.001335243318307535	0.0009738779686237084
10942	0.0032628579299642723	-0.0008900552447066387	-0.0028673928123517695	-0.0022806285479557314	-0.0018362738368435465	-0.0019033362077519548	-0.0008688569566999281	0.0030899133909980444	0.0052698420844702115	0.002010387125193774
10943	0.010751491992064283	-0.017485105366898117	-0.020997949777312133	0.0022107991767806507	0.006024324078844737	0.007506447670103745	0.01111534096967882	0.0021811521549335846	-0.002758192575175311	0.007988488098204091
10944	0.012061181162744789	-0.004322498122461294	0.010504066285588799	0.007104398225912785	-0.004896519828909982	-0.005107695466250783	0.001453175796403752	0.005940851086303434	0.0079076125955454	-0.011362774004617894
10945	0.008287902223409792	0.00632573859219808	0.003482656798944232	-0.0005693015335160718	-0.0009289353601540509	0.00397972929057454	-0.006162323514713124	-0.0023234622890419047	0.020673461591804304	-0.004626936084084209
10946	0.017104068183696718	-0.011757677347645353	-0.01084706044446441	-0.0057999558063203975	-0.005038893612503404	-0.0025257279611114636	-0.0020345975773786076	-0.01278223327438836	-0.004219767205271305	0.010494418918479274
10947	0.008181143613146579	-0.009909932601686365	0.029785129694679075	0.010849899071799056	-0.01136696076505408	-0.011054015593912567	0.021587488498430854	0.010886695753001389	-0.011953605139921643	0.01769575326599281
10948	0.009008630209828764	0.016129271129006258	0.011781828856987257	0.012166153315724846	-0.011534150739110249	0.00796167461617712	-0.012067875002109499	-0.02432253374532786	-0.0011877010889559036	-0.043172767429231367
10949	0.007589468687944664	0.007932466126583862	-0.0030726655929102396	-0.0015705219920515473	-0.0012533168962945934	-0.014962864902999853	0.011531604458584596	-0.01132702934949574	-0.004095771150315381	-0.004653330281274175
10950	0.012913367454011901	-0.01464190639570408	-0.018885310678633412	-0.00644080156994581	-0.0043055168733688925	-0.004809051055306459	-0.0027346536122232735	0.0033779641053385354	0.0070016733870986204	0.0021393543144536124
10951	0.0174015995234833	-0.014670529270373201	0.021715829065338345	0.00030711724953054215	-0.018864766917861434	-0.001314769143174324	-0.006091058579647881	-0.018300844439539776	-0.02329825744886997	-0.01027323667894908
10952	0.011838829418738617	0.013806432930009046	-0.004729818650850381	-0.00012433335906532385	-0.007608783413819212	0.010885726323434028	-0.011894457643344085	0.002873296649754804	0.013611057399147591	0.013506217717338483
10953	0.013406984847058363	-0.008083322326102585	-0.005191818351324093	-0.000790683385749299	-0.012998536293726673	-0.004647429748626664	0.0026597078357135985	-0.004281032363462025	0.012736462554042049	0.008337042399263405
10954	0.007659277100257871	0.000485308927022539	-0.007381930522754736	0.0017563989511036348	-0.0001105498441295808	0.0009899478220083912	-0.008204050995216228	0.0044869318234854365	0.017344568634689563	-0.008182292723007665
10955	0.0072311823279705865	-0.004084935838724697	0.02624016935245425	0.010805226516638226	0.0020210324349248378	0.0033186573220266515	-0.0037356183876864125	0.0012918297300277533	0.007774813834786283	-0.0014999794130536774
10956	0.010407225293124824	0.008173682814159915	0.004736262455402956	0.00834031051397394	0.014611355667076746	-0.00015517209983223276	-0.004952836844075117	0.006247615561114199	0.01189736144968664	-0.001192593524504838
10957	0.005335656431549419	-0.004618898775500207	-0.00765156370095551	0.0015034297959163373	0.0017607558969510646	0.006937155935730112	0.00518939388475989	0.0017318229635554696	0.006971156767031713	0.0031453726958610775
10959	0.00866414843727147	-0.005270404393029036	0.01550351290712549	0.005339376881404727	0.00452000266608698	0.012489585953963805	-0.011209505788850528	0.003582476790271944	0.015458498665402668	0.00959884513613738
10960	0.007354343645933945	0.018010817563282464	-0.0015415876190242195	0.0029556391037779506	0.008980119178449653	0.001354955775999917	-0.0048899725322157	-0.0026905748644773246	-0.00856365265057907	-0.0059826881589775845
10961	0.006721653502822826	0.011954931946599355	-0.0009708364281612107	0.0036757816014752645	0.00504328417467433	0.004874512291686508	-0.007053234386323378	0.0004917300911913015	-0.00019045985948781913	-0.002011709179174037
10962	0.0010241791469559492	0.00014556655747152464	0.0012452905334413365	0.0002954615874703149	-0.00014126731496242844	-0.00020648639128141206	0.0007001867493950782	0.00019880814856159429	0.0005899366364818529	-0.0003541759020673635
10963	0.015110126160341481	-0.0077145194581067006	0.0055653955562683785	0.00201211859850325	-0.022451724164914776	0.003978480864767582	0.002554851535611184	-0.005312401121011961	7.933810961049202e-05	-0.010031023273381628
10964	0.0016309438354407226	-0.00457254610803079	-0.004601120047887251	0.004568253326843078	0.00353538624199194	0.018253636040596013	0.010217877355396789	-0.004791875126002261	-0.0008523977827475074	0.006238179977192962
10965	0.002083867187310714	0.00311037341019493	0.005374972791586849	0.0025524922095745374	-0.004722378561379423	-0.0011399206694318804	0.0012828279969000944	-0.0018090826223005978	0.0025945141074326865	0.0029243086856750723
10966	0.011212944056153758	-0.0042622134695072065	-0.00706624345324346	-0.0078063129467935855	-0.013156595652141254	-0.01062016688400357	0.006897753526607736	-0.003094853306194656	0.0023464432160789036	0.008037733828254437
10969	0.018744278572523327	0.006665757475880227	-0.00971960871118955	-0.004339367941164523	-0.015938116792687168	0.007934879718827559	-0.010983247198384984	0.003777779197536049	-0.011890376345456866	-0.003906237097511984
10970	0.009389466576286743	0.0003668796541894519	-0.002086782891873458	0.0034617869051841287	0.006320685457131111	-0.0004539483374562132	-0.011966567421497671	-0.0042976655859139935	0.011895925994924969	-0.006871930390533403
10971	0.024107864905470913	-0.020307891562411223	-0.0012705914124926238	-0.005378337347773017	0.0005576385179972073	-0.013130768661822795	-0.013807920934267158	-0.013453310702475003	0.004572695377500208	0.0010813981038179544
10972	0.008634225901222977	0.004429681427517152	0.004927575997768504	-0.0018445245049892916	0.0009886787244915562	0.004374131447944415	-0.001526777662569504	-0.0011938665393653816	0.017128312868440677	0.0020178068865987046
10973	0.006026551847951958	-0.008118219391480786	0.0061293503173853615	0.0066421402889149305	0.009932442950726506	0.003983047056648096	-0.011100789338922733	-0.006070867546059311	-0.003593615708592084	0.001247528067368669
10974	0.0004429637702187018	-0.0001698681531808803	0.0009904252695701046	0.00037953936547314976	0.0004966051578787584	-0.0002908675191699214	3.4151878362934055e-05	-0.00014899501154448845	0.00029196545794621577	-0.00020120484588484437
10975	0.007595237519801567	0.01773717430662622	-0.00035450227520412265	0.0018605087445691913	0.003838773106318997	0.0029024417004923355	-0.008169450422305883	0.004055800626154509	-0.014541940623216537	-0.005740040821108555
10978	0.012061279909211449	-0.004004521288685982	-0.0015491536179644075	-0.009305544525985884	-0.008787900608966566	-0.0007737695194686064	-0.002472718354594049	-0.013432730622038822	0.0030556553678589005	0.00841567192261647
10979	0.0036534679775136964	-0.004693497028205347	-0.003438923011935564	0.009311762237536103	0.008148851807134152	-0.005743256360673996	-0.013323528497756651	0.011064696718505695	0.004305488445181245	-0.0021749198015039582
10980	0.021241512456000852	0.023563663480109454	-0.002053066342861183	-0.004891368415862067	-0.0023459963978448694	0.005562705126963512	-0.011905102925274294	-0.002638620792421004	0.0011924691056573	0.009594311801486758
10981	0.00630534956019931	-0.0003559030675263523	-0.005495806139565733	0.004898503404703495	0.00467004422333598	0.0005959691180903745	-0.007114696256477354	0.005346929244472218	-0.002092070664358438	-0.004287438783004547
10982	0.006929505198288533	-0.00857376777931347	-0.0060887814575223105	-0.0011734394550332366	0.004712188148251849	-0.009602453114584622	0.003143083151900502	0.009123254280889892	0.006216565103630999	-0.0005736541515527647
10983	0.00837162924010915	0.013413011560850494	0.003161000031493479	0.0017049510511610152	0.008863861588788187	0.004706010812062268	-0.008057981356530729	0.007535597383816789	-0.0067613709578004935	0.005852525357735637
10985	0.0056411539665531234	-4.14796602790415e-05	0.0006427883579319922	0.000853392634543813	0.0005363145817454193	-0.00018265846522704554	-3.1157770581188614e-05	-0.0007887065023056601	0.0016363576166925828	-3.248683668264685e-05
10987	0.030608172331392427	-0.007286585134150601	0.026772363251690204	0.007384269597477872	-0.05372940303758995	0.016742769843183996	0.025961671472382403	0.05064115492636634	-0.0160412070942218	0.03207141504148836
10988	0.00819486427480837	-0.011554896480689454	-0.00906426207479052	0.0029157390320609868	0.008647860847313369	-0.011532992478906372	0.005955728033031934	0.012254333962287749	-0.0004989732372007099	-0.0059716167442118405
10989	0.016563059181108144	-0.004362974511130563	0.00536727513751401	-0.0028757294580751603	-0.005709812366476854	0.0033408278598199255	-0.006686356473745965	-0.01399587823614073	0.005515795968344618	0.00166358543964134
10990	0.0008973048352280323	0.002654949959817125	-0.009728115620718932	0.015006939279161724	0.008767237317446728	0.012932879565940735	0.009994206684731262	-0.002958819460618116	0.0017396748987806349	-0.002488699086200988
10991	0.0012449004995768464	-0.00010719273736480356	-6.31344103659978e-05	-0.0009946394277187463	0.0007342511081231577	-0.000208578499413045	-1.3523477346139887e-05	-0.00013192306117907625	0.0005806321874855259	-0.0002430919217896342
10992	0.014510461265421118	-0.0027533888858879427	0.008684893050003634	0.001052698505142349	-0.009219872482662341	-0.008760273605152807	-0.0037825777082160996	-0.011093821485951193	0.0054877644148734915	0.004866204934078476
10994	0.009690389080591319	0.010647810854332635	0.0020346921828874706	0.0051699199143345744	-0.0032709426218679835	-0.005492352939438694	-0.006649263034830152	-0.0010409288475058639	-0.005006396794796797	-0.009822344763025402
10998	0.007977501809647994	0.017788921162487686	-0.0007977004016479731	-0.0005838800118225264	-0.00533030435510151	0.004475789191938863	-0.0019253439061746062	0.005624945239195555	-0.007249805472328665	0.0014737888678902668
10999	0.005391638285462188	0.006850222282810671	0.014029846552519857	0.010513281222386376	-0.009171510482713556	-0.008599177932808831	0.00806546512549107	-0.0027730783057315442	-0.0044136306880854775	-0.01281606684285725
11000	0.007029074712012282	0.017467492028921502	0.005354068220685646	-0.004891794239710416	0.003598259620519821	-0.009615570108039448	0.010028714733240851	-0.00587734993108006	-0.002933299617670029	-0.0075070538538056925
11001	0.004470549266592974	0.0009482160347364829	0.0029356423593469077	0.0013290666729420047	0.001425710266614969	-0.0007972491349745195	-0.0009235533209162562	0.0015264283363115984	0.0024450667171162566	0.0016116529908447993
11004	0.017957270553286105	-0.021129316201117472	-0.016481602579631955	-0.009450502361763403	-0.011720220539786603	-0.0012290609056873035	-0.0010081406147344877	-0.018197212744996236	-0.018811607914690897	0.0071927865479333155
11005	0.0023654742718084735	-0.0011762045272644978	-0.0043891676581738065	0.0009767269820930096	-0.0007690464070435216	0.0035031567839607118	-0.0028303879813960115	0.0009868697645535045	0.005747211520180672	0.0022312749120314617
11006	0.0031172998681019384	-0.0034689755483515144	-0.01278461446789087	0.017617892077410623	0.008025188895374033	0.026268333536881534	0.018914235779506187	-0.007645156872150411	-0.0016294550833172593	0.0005252578200385234
11007	0.01564642981741918	0.01843074776257914	-0.0018677004395432101	0.003152186758403599	0.007162552295260376	-0.0006716861187906772	-0.00439424240752156	0.0040622291883608335	-0.015462617233382877	-0.003558932411274141
11009	0.002317009708986834	-0.0007488461068333659	0.00382177882603668	0.0017848541376144305	0.0023461951522807498	0.0030531208205303176	0.0014805689202866076	-0.0004271647296484253	-0.0033849870176662343	0.000933557501759357
1101	0.0007263982280514171	0.003223683086403127	-0.001274260496170798	-0.0009396817967745113	0.001511117974175637	0.0007035777015770047	-0.0021935067373497503	-0.00025586604197518076	0.005689534090855874	-0.001433301513733281
11010	0.002931850367688667	-0.000983662383030127	-0.005450978541266152	0.006114786081964004	0.00656924499499108	-0.00223786964889419	-0.0017719824552243852	0.007556177410376211	0.005878346520835793	-0.0022695230039439735
11011	0.013213008238875805	-0.021212274738816008	0.03652167617073891	0.016896544975810227	-0.022368468376171537	-0.0003128666885679319	0.0009839370177188752	-0.03821879188799821	-0.003092559080664207	-0.046657636057060074
11012	0.0023233194321296198	0.0017755208445189815	-0.0015852282945514212	0.0005109408541052995	0.0038448761376772777	-0.0053549161106152526	0.0014112241148385078	0.00018196513966488314	0.0005600331426934766	0.0019212796885490937
11014	0.006283141134072299	3.4154038354257065e-05	0.0019500036197897443	0.0010948494440868295	0.006545723374857402	0.003909115716810076	-0.015166336726212652	0.0020175801670800275	0.025276324988694306	-0.0063042402243467695
11015	0.003953254516539338	-0.001525622806228362	-0.0011498857583122103	-0.0033506289025526273	0.0037546577048047664	-0.0012264226500245902	-0.00572590394905893	0.006364197132858761	0.019149621116298386	-0.005200064442001052
11016	0.009222135632841745	0.01108811181482249	-0.0018705269838410258	0.0008749905669923697	0.010409075433584885	0.00301437417197528	-0.0076676647117326375	0.006090386118751076	-0.005954904332487492	-0.005386342341427215
11017	0.012828767865428196	-0.003616952506995387	0.012561558353125628	0.0043846211735062025	-0.0026181240859011225	-0.004160090472428861	-0.004624244425646122	-0.009627431412760437	0.010742675533626317	0.008952199903144102
11018	0.010492809653218213	0.017352016181135414	-0.003530504488317035	0.003484570504097021	0.006523313770613297	0.00012953046776339162	-0.007781906485347762	0.0027011795809070652	-0.014030626183144188	-0.008364644946136894
1102	0.0037122203462487268	-0.0022643006088148253	-0.003374059284032919	0.008188324727334837	0.009662493611538883	-0.00390676800394251	0.0019050233483735124	0.002559127774467048	0.007023230383256242	0.002100390245198366
11020	0.010188048570319684	0.009982811791100159	0.0038322900626376302	-0.0006260225166391583	0.008460933228313351	-0.0026448540269471913	-0.0030009767128254383	0.0002767301983840161	-0.0008164995653598085	0.0025001004751662777
11021	0.007803025167646251	-0.0016249366915020362	0.0040575748699697555	0.006865473078146547	-0.0032931815831230885	0.004511442508548648	0.004768257723021472	-0.005890141098322357	0.0069833225828111875	-0.005167914654674873
11022	0.006694325401863776	-0.02024260544801492	0.004852605309002948	-0.04368021302393576	0.020288616804752364	0.00941203111825311	0.015648847137566042	0.0022711984630359233	-0.005194472177430438	-0.0249968506860475
11024	-0.00038813893422242306	-0.0017590628727887426	-0.005403018432670351	0.005543305860018987	0.008151468818300074	0.0072853415602955034	0.005713624105389381	-0.0002191344790763198	-0.00028767092126728063	0.001054923140894533
11025	0.001832998360850132	-0.0020120355828938266	0.0005133431294510078	0.00024275063582408714	0.0005051138929542294	-0.0022394181469733328	0.0006092480616911816	-0.0011611044013822654	0.000508725209305362	0.00046287108514306394
11026	0.001078727038359585	-0.0011581839707116002	-0.0036885444543158763	0.004706487706256025	0.0036859194537503027	0.006520143453087782	0.005370626630026535	-0.0016637657985068808	7.41154874227425e-05	0.0006593698021749636
1103	0.001787573909137874	-0.0010886515049618613	-0.0014968472072396327	0.0002978061175781879	-0.0009400502846052134	0.00023783856270394657	-0.00013141631602088302	0.0028035361310745745	0.0012665105441614333	-0.0008595584307284771
11030	0.009144088544719707	0.009708578171467287	-0.0027336705101952312	-0.003233798348100185	0.005794794061663881	-0.0036136487352098254	0.007378948738823293	0.001308349462486796	0.0035145680805513686	0.008187785040779109
11031	0.001724825710133489	-0.00014298473468608315	0.00803822703217303	0.0011667267391135792	3.587709702003844e-05	0.00017935654966692524	0.00011451838478063277	0.007435841007943817	0.0013631714167770754	0.008685489401582404
11033	0.00784664235104157	0.013160233009643899	0.0018290038739560378	0.006423768045734455	-0.0011167018109431283	-0.0077719162938285164	0.008696783876655404	-0.00902634533654084	0.0047082273309058415	-0.008814047595690126
11034	0.0066626103387232415	-0.0020555787513184976	0.009331493058948766	0.007076917578775094	-0.0006876789795401639	0.01473202564443772	-0.00033553296883005626	0.008709133795294975	0.008900727915911986	0.008371209000921637
11035	0.005900839282203105	0.0032070232792190626	0.0028914409775540723	0.0021376132699975473	-0.0007122361474538764	-0.002484162300081021	0.0023435520535696384	-0.00014857887425533982	0.005017437776757547	0.0032019203866659627
11036	0.004760461959674248	-0.0034244080928717046	-0.004344798439391936	-0.0009710550559726793	-0.001738309145771946	-0.0061945009125041455	-0.004919638651809452	-0.0003256785675997137	0.003323722226999582	-0.0005377888775502325
11037	0.0026417758620431815	-0.006740665938208588	-0.003721136506244516	0.004110746054466847	0.00894896440130383	-0.010346545863976505	-0.001066266978352185	0.008296314537221511	0.0005273554584184732	-0.005726529018081082
11039	0.0011429203122951695	-8.941823167599655e-05	0.00025027678681328907	-0.0009548872732505873	0.00014161273170916293	-0.00034853225597536545	0.0007633763776002738	-0.000499511281780117	-1.1405336738950541e-05	-0.000594064924955202
1104	0.012378197134222942	-0.00457186377370088	-0.007994602312414384	-0.006725211334858719	-0.010357108631635728	-0.0011202280077080612	-0.0008264686920808623	-0.00410261784689097	0.0008715631168449854	-0.002350759032208861
11040	0.003427018260242145	0.0015099136445922447	-0.0004119714001937847	0.0005573661201704848	0.0006385988665435293	0.00016473693516918186	0.0003982975168217013	-5.42348420521781e-05	-0.0005681856574127419	0.00025384284040613243
11041	0.003891980946570178	-0.0011456826891612585	0.000977015124317724	0.0019278798991175137	0.003150780253485571	-0.0011149182018727669	0.0003121904869366781	0.0014348546334862586	0.0026874721757780104	-0.0007941502046146325
11043	0.005922992329247912	-0.0007399228026653013	0.010987521620396458	0.0015103196637801203	0.006862829803404263	-0.007962916743353216	0.0061296302510179795	0.007006088651426621	0.008343610586824689	0.004318780055298348
11044	0.015692129730021865	-0.02338126212570433	-0.016725952583916716	0.0028329374915441645	0.00020017928748513968	-0.014453916069867498	0.013000064974088494	0.0032884909062323663	-0.006615488431313962	-0.003142961481315035
11045	0.0048847248301991065	0.0016999777822347786	0.008049794990540449	-0.00478405470421449	0.004838526659180385	0.005425220392852355	0.0014105394146672243	0.0017770146959516845	0.0066417044755403744	-0.0039673708327598685
11047	0.01871258125558981	0.022550583084636033	-0.006736568899275955	0.0023781081357194334	-0.02055341716538849	0.008909279571646661	0.0005238336037022778	-0.00011541544400111798	0.007104023641449711	-0.018971193710005503
1105	0.002550993970893312	-0.0012306803841400371	0.011296555063817357	0.00014928039197605622	0.005765222727661638	-0.0009543384769676667	0.0032410252390296396	0.0009333315230974661	-0.0012208673219844268	0.002186251347442794
11051	0.013527375702285961	0.0027707896303259738	0.002595003850007089	3.884730408311066e-06	0.012325706963134852	-0.004397559315317372	-0.0019600453290991612	-0.007301819556481181	-0.009706327347944613	0.004453464254025206
11052	0.014713462366280702	-0.0013665530466279252	0.014590160403735139	0.0007609065196016173	0.01427396570828577	-0.0030297713495669987	0.0017490930880452037	-0.003926245965282922	-0.016662438291046505	0.00490978403964417
11054	0.009817693638182384	0.022909354607457792	-0.00428578750172348	0.006848379405741185	-0.003218208377733655	0.0006173872131808529	0.008455606188402267	-0.009367881569395442	-0.007593025772834244	-0.01208732577094698
11055	0.0008173573275768643	-0.0003698847171132339	-0.0007354630185980542	-0.000361664442041009	0.002109252103769315	-0.005270750429971611	-0.0014770100670361019	-0.0008455346568494709	0.007437629968975434	0.003594794264762074
11056	0.003922872557473149	-0.0003428363525910893	0.00032450224372043885	-0.0008281516957248392	-0.00024729242573417386	0.0001426723008671328	-0.0002317369747105501	-0.0005092769824441292	-0.0011164758982566156	0.0005772552598832154
11059	0.005203177567598394	-0.004752286023260987	0.0474629621638248	0.02180474424138884	-0.014646656438110691	0.0005590937588693163	0.03044048274631825	0.03386979575093927	-0.010367502368649964	0.010399805321068243
1106	0.006487005849640872	0.008528190918344607	0.0008778242552186933	0.0035437992350949373	0.009467960609030173	0.00011828778016115607	-0.0054602926400093964	0.00467777183757995	-0.004160897769851314	0.00013342656747351587
11060	0.010183264850930528	-0.004388435113982776	-0.0026212190886227187	0.0037220514465663005	0.005033908508414677	-0.006897588384712352	0.004017542475266519	0.005944453278143332	0.003079914416866664	-0.006599387893298206
11061	0.0026023403720984595	-0.0003027663011680208	-0.002993374604799897	-0.00031749980948796316	0.0008062146112488029	-0.0023072644386203877	-0.003144803147311384	0.00045105875553942665	0.0013126308306481145	0.002397649683144792
11062	0.006494304690562175	-0.005320079855916243	0.011958453405904453	-0.00019338542224705993	0.0032635486430755522	-0.001264536298184016	-0.006039248375820973	-0.0074738319757830735	0.009320350688833814	0.01357661661785061
11063	0.008628169037752995	-0.011560308601485011	-0.012776102502918505	0.0024362125354997093	0.003589211364712257	-0.009953900302485377	0.0055452702539331095	0.008275942989607226	-0.0046007269468009175	-0.0041946908861383095
11064	0.006130592433843782	-0.001994700794131619	0.00148355575439418	-7.110567509328914e-05	0.0019303446311245652	-0.0012315698261481775	0.00016085189701614113	-0.0014097962598130242	-0.0002045418204077557	0.0004349569933923597
11065	0.018376250006366317	-0.00991259300399783	-0.01119839105280967	-0.008801367112169792	-0.02909452597314337	0.005532300247749689	-0.001387493039119412	-0.0209019633591541	-0.0005338634075166208	0.00952357124478867
11066	0.009555388500891784	0.02063694721349896	0.0018877196062643696	0.0014098888948684191	0.003960447839882827	0.0007083257823735277	-0.004301850588980771	-0.00037211792269212067	-0.006144217151606718	0.005483140991321938
11067	0.00273291996299308	0.0025282707024574507	-0.011711737784479165	0.00445211161003831	0.0016158672719814202	6.398669581431346e-07	0.004196469732794277	0.005150606704937021	-0.00023125998358081563	-0.0007070094298372906
11068	0.003970678488935741	0.010082012765032998	0.0025025458960746027	0.0015537069528123032	0.005983224287511051	-0.0011599553788617088	-0.0007144604832005636	0.0004484014901476728	0.003916357479542229	0.0007679883791390999
11069	-2.7415425944362396e-05	-0.0004248321711359763	0.004014682251899412	-0.002841888204300091	0.007981531814845367	-0.001452122235859709	-0.00028541097778088766	-0.00206255929571088	0.003321423831056169	-0.0013890526737126347
1107	0.009394561774139432	-0.0008092953737696722	0.006458677715664681	0.000392610298722985	0.0006259440540382964	-0.0017376860583713178	0.0039042044834159445	0.001720863269466805	0.009097060699934675	0.0014272845096249894
11070	0.008620960575931506	0.011499767379005094	0.005230478766256093	0.006704833619720663	0.01600312090277396	-0.0017637883474675995	-0.005620622256040793	-0.003392368359826231	-0.011768646756833733	0.00120005086020392
11072	0.004547736145204958	-0.00026270700173801776	0.00040826216361442225	0.0007120893862534105	0.0013268571523284824	0.00031402559558605715	0.0014135064248966892	0.0006910006993785939	0.002203464577452818	-0.0010379921890291723
11073	0.013140632340484838	-0.024425997920108234	0.008148831952501455	0.0003577138090757549	0.007519406789347073	-0.006267322697932254	-0.0006525313444742619	-0.024017683316393368	-0.028178391920531506	0.0015432490307532452
11074	0.0035362859507654712	-0.00043466509858571494	-0.0005406857838717007	0.0028447712604243456	-0.000790587914658057	0.0017390868328084363	0.0012650390107229845	-0.0017454161203466023	0.00509529850625898	-9.591790234383756e-05
11075	0.0019752970525240684	-0.0011104169229422503	0.001173013509583764	0.001586404383599202	0.0003402769635897517	0.0011808388021644946	-0.00021400592511528683	0.004676024241154552	0.0021680440125064955	-0.004193327500632292
11076	0.0016482782468453636	0.001994093321674785	0.0040749062549842955	0.004650607191443652	0.000554632372825761	-0.007047515622692115	-0.0006956090682002722	-0.0057690104263271825	0.009714498887483753	-0.002031294157404891
11077	0.009087815097045853	-0.004348433066520422	0.005261390842125985	0.0024010916693306787	-0.00435975028334764	-0.015025221618195498	0.007416908337762768	0.004041669747941148	-5.545662969702856e-05	-0.0038740778672434546
11078	0.007023519023628757	-0.0022870508178719413	-0.0028570611660502067	0.002604305787359194	0.004299825473294699	-0.0071357237612989085	0.00038382869177585607	0.006820422423555111	7.207743662926738e-06	-0.0006049380097045054
11079	0.007424662496268413	0.00505637158045412	-0.0020266633578503953	0.00014845889906740009	-0.0010095675059021752	0.006502624621035705	-0.009041217807173119	0.003831297191420709	0.009889709650829522	-0.0003792697564751943
1108	0.010165516879977219	-0.004178474172884875	0.00589548316568191	0.0009482363728893596	0.0016855064374529148	-0.00833579004457131	0.0005691990929035009	-0.005341924856973274	0.005257363043194685	-0.0051325171616293476
11080	0.005138593941846437	-0.002679451939347305	0.0006493720421789858	0.005559096396505419	0.005028629887863623	-0.0029598490817311775	-0.003623932857594361	0.0037801570057175997	0.0020347420784131783	0.0001426557305187217
11081	0.002644452845427098	0.0006754252257572101	0.0001559187057591267	0.0013242829255248622	0.001666371832381449	-0.0012790043231525842	-0.0007761969838092166	5.741197160168199e-05	0.00020567759891888693	-0.0004798502418289807
11082	0.0013770841936952502	-0.0015516220520197985	-0.0007965505609371881	0.006780941272627497	0.0005929732073943374	-0.00028534720067121996	-0.005250050758536133	0.005770847296571068	0.01455877797266085	-0.0004930409248407048
11083	0.008668437393061876	0.005490029501856647	0.020881361432392595	0.011440456230066877	-0.004048480411101762	-0.01305723238116785	0.019336579076076214	-0.014783022774830045	0.002446958159973174	-0.0161919271029756
11085	0.0023636251823596854	-0.0009541552628886934	0.0005361726877487813	0.0015946651259407178	0.001907854018343414	9.171133858469372e-05	-0.0006672041251892113	0.0028908344058562806	0.008562807859877506	0.00023601141457202837
11086	-0.000289659458879529	0.00039382660053111334	-0.00025154456964148153	-0.0016433248092502688	0.0013531956091892559	-0.0019209320240877914	-0.0001852366835565239	-0.0006558115157982184	0.0009256882199389238	0.0008986215313986784
1109	0.0018155831822187687	-0.0017904668722679895	-0.0011098712564182923	0.0020661911987331196	0.0002159009779650254	-0.0029282843855318427	-0.00225887783277316	-0.001899738395304062	0.006728873928308189	-0.0025050132924708444
11091	0.018618616032677473	-0.006410688723786195	-0.006444135069536512	-0.004100369463262273	-0.009907398842116846	-0.012127064504532704	0.002443306332823045	-0.010005220863858808	-0.0055963121610925586	-0.0020027291470536843
11092	0.001996164625604091	-0.0006640258464208537	-0.0009306321948768935	0.00016089724358151785	0.0001816953965493021	-0.00016069959502744717	-0.000715632447055092	0.0005578810345063071	0.0009542275585012478	-0.00036996208642652874
11093	0.003215932198005916	0.010562011687894824	0.002406021833018943	-0.0057448370548719725	0.005525667485546171	-0.01914084930134975	0.024791559004434548	-0.0066857576616012075	0.004076037147180759	0.0034592258184382952
11094	0.001029341052199534	8.066869588679916e-05	0.00019500710718934065	-0.0008582711843844135	0.00043307349500421873	0.0006965852982182834	-0.00011592992490871946	-2.613059371339773e-05	0.0027314192160248028	0.00019674934819569395
11096	-0.0001956158134019849	-0.001875408495655935	-0.004745206558272345	0.005868493657549415	0.005785056411454516	-0.005772669681902811	-0.009913828198908833	0.006526701319166924	0.0013974189310747846	-0.0004900313958338405
11097	0.011322155449789135	-0.0069532811548422375	-0.005565218481655974	-0.005856620869661727	-0.007589264835636752	0.0003398498604305397	0.0072886304885375315	-0.0026184047217315764	0.011630448312721354	0.008892835566219694
11098	0.002293476585035544	0.0016833928392320974	0.0015072324254560903	0.001966272468416392	0.0007120482429632746	-0.004453419751019877	-0.00031013645109851984	-9.334974557702935e-05	0.0052675432244579335	-0.002187579891402715
11099	0.0034788714868896915	-0.0014412189993156673	0.004051836093685072	0.002996402649496724	0.004878987923482404	-0.004601689444945165	-0.0017018283405897743	0.00492641562202765	0.002113626746041232	0.004438216554588147
111	-0.0001655382941026426	-0.0007102911516813683	0.007023405385953684	0.004985122911646478	0.00027015380985649185	-0.002119413813872279	0.004904005684837009	0.0010507748644317163	0.0038721972106146503	-0.003900179999212284
11100	0.016863381978607477	-0.007180536229090495	-0.009919900829138743	-0.0011106310195713215	0.0009679298270169764	-0.010052947354571849	-0.004071888505448093	-0.008946011793322937	-0.0057363602904177465	0.0006960750776457748
11101	0.004419126553475628	-0.0016188452590613805	0.006717454913999248	0.006476382949356953	0.005594964157479282	-0.0023448699870170955	-0.0014447272105984005	-0.0014305626774092587	-0.003149668787813775	-9.890186559109501e-05
11102	0.0075401104979713075	0.0014042658479325916	0.008967390226440778	0.000868165071514703	-0.0025875496307832227	-0.0026261204689251747	-0.003093722979508456	-0.005580897142287729	0.005846539178966	0.0032342453443091296
11103	0.00949651174688718	-0.0013696624928486675	0.015352536041325459	0.008574056950871373	0.008498032625229591	0.004985480214550836	-0.009439493454113745	-0.0022011736616290222	-0.008138062822867474	0.013772722648295745
11104	0.013865191762982303	-0.01542892266345658	-0.007770387559487154	-0.006398158749029039	-0.00592703150277039	-0.009877801861885992	-0.0002757484043418143	0.0019342796523943463	-0.00763039021635197	0.009380775344717387
11105	0.00237838672500804	0.0017533741992263913	-0.0012705062295453732	0.0006158084807466701	-0.0016101910994836656	-0.002538037601622073	-5.671956658975114e-05	-0.003054561198295274	0.004034412993767198	-0.004274022868659748
11107	0.005038339472894208	-0.002646814905225838	0.0003638110347475929	0.0024401814653211723	0.0069712336162698505	-0.003321689362872398	-0.003733891534670711	0.001469510784301773	-0.0008616715234939209	-0.005099691910834482
11108	0.005395924141056294	-0.0002577725453902682	0.013962995941474656	0.006783240683349505	0.002361301637306086	0.0011519680033104177	-0.0038199954948690694	-0.005751349369207322	0.00010803037859102465	-0.005322302877638303
1111	0.014417062218251106	-0.018547403767094336	-0.006336827692070038	-0.00614170992105824	-0.0027449177391173905	-0.006642501493713718	-0.005232675872187643	-0.012099642796467304	-0.017081276453439986	0.009651608342102536
11112	0.0075246071729042525	-0.0019349544822130818	-0.004264316252115655	-0.004378106920586612	-0.000362775051930891	0.003319769054123451	-0.005378146807501144	0.00814277751124466	0.022611504947516608	0.013040801397940819
11113	0.0028397118259196677	-0.0005833697411386916	7.098909901164897e-05	0.0006866750427588754	-0.0011653682336776835	0.00012017991562306177	0.0007598203862568905	0.0024288690859225735	0.000500026026515353	0.00011228190269766807
11116	0.009008331046128592	-0.0031950080906976625	0.0055954129691168225	-0.007760594051080054	0.00527732432020158	0.00266742528096899	-0.0005341119965294286	-0.009438848217117388	0.0039114148626742855	0.012527295267925285
11117	0.0057318866215735455	0.0035248899290531363	-0.0037923379738884493	0.009179590700670481	0.008156729887390808	-0.00401082031884567	-0.006044439280810294	0.006818076961280705	0.003997448888398565	-0.00605666563894279
11118	0.003556358256159631	-0.003649727524917062	-0.01156075641121144	0.01666144066903024	0.011164110986089075	0.025454137118583575	0.02262114723580834	-0.008165847418316188	0.00877594303622907	0.004444278061613986
11119	0.001827436934588973	-0.004884360707096121	-0.011908018156213116	0.015582503437274114	0.012324622865753344	0.023326895070813085	0.02534781188848399	-0.010260126976941609	0.005904081261809422	0.002762532566255021
1112	0.0014214397280148852	-0.0012710031770655746	-0.0031753986484237173	0.009329426100998232	0.0095974998924047	-0.0030297647547868926	-0.0002818751108596225	0.0034322811761015736	0.0034813618740117736	0.002514478872131817
11120	0.0074063046007496434	-0.007635425978285205	-0.010922179262688864	0.009400765554732328	0.011275293751246016	-0.002922873292737784	0.024002149273814784	3.67643144318247e-05	0.007520490308378928	-0.008456651838808706
11122	-0.0006992571827248035	0.0006709002584878675	0.00683809015048256	-0.0031516806866727733	0.005088882251565715	-0.0027421731493827905	0.003877753225375738	0.0033422032159029186	0.003816218681023664	0.004029290261415991
11123	0.004812083397078302	-0.008132558277569712	0.00016464451903710906	0.0034195562759503683	0.009612678506412474	-0.007441877235288147	-0.00016756496974840447	0.0049117561014027705	-0.004188024575306682	-0.0005748980348485691
11124	0.020038307067351255	-0.0166713091379511	-0.014291242025054825	-0.007680230324825127	-0.004180115700935072	-0.0009014625918102547	-0.0040145828830775165	0.0032335975657212315	-0.007602633939865577	0.0054841528519809606
11126	0.0012297431477797448	0.0012886803921502072	-0.004515886422049428	0.008224075349463102	0.011633149162173962	0.0152305941955756	0.020670401994655026	-0.010469909688733396	0.0031768024684673247	0.007162438058888128
11127	0.005872860395463009	-0.003322021547457343	0.01774632427859806	-0.0006997815600265997	0.010891940500651356	0.0005235227389269859	0.006973038359409174	0.004385659132316072	0.008124527301300925	0.008183938832653368
11128	0.014917565875050833	0.003164022442363037	0.011999442228243179	0.006840902033260972	0.007831726801448457	0.0016986211458565803	-0.005047931545059768	-0.003906702174449431	-0.021513451376714492	0.00520241524318525
11129	0.0034895026396212026	0.0004591976676934264	0.0006115613744043125	0.0002905301292621419	0.0011640562048650408	-0.0014428634288059566	0.001432939658185304	-0.0010074439952964791	0.00020819757389708076	5.8215662800293225e-06
1113	0.0015199945358520856	-0.0006582211239292007	0.0009914538656907474	4.200392270656691e-05	8.046221944595928e-05	-0.0005497196249591765	-4.285312458724067e-05	-0.0011841268424243841	0.0004000421777288135	0.00043490962671115593
11130	0.012996703157311384	-0.009001621667477255	0.005026139138383716	-0.006621842987331323	-0.010898232269160115	-0.004261439620938413	-0.0014001688012383099	-0.026284705726249448	-0.005328203103576494	0.005338324711526335
11131	0.0004951555052564454	0.0020554654541176083	-0.003037282058307503	0.0019731239219865173	0.0016330271037831223	-0.006745081364491936	-0.0006368809601980822	0.0011189448825599986	-0.0011226149134861275	0.00016946537642110353
11132	0.006652001705700083	0.019984171824473575	-0.005346041508558272	0.0014922586708572038	0.004738668052978942	-0.011315158733420243	0.011325182004325614	-0.00561089323077871	-0.015765310391842154	-0.005768917003881778
11133	0.011320627488156567	0.01924380549802952	0.001428523036049197	-0.0017412382737119082	-0.0005861890836169004	-0.0036103354463078046	0.002255513956667627	-0.0019022500082601927	-0.008005857933282404	-0.002399707328306713
11135	0.011385793446325409	-0.004961842752800306	-0.020796921269294985	-0.002813854431509826	-0.0033969944065137913	-0.0017581631296368495	0.00541118451180982	0.026264344152959744	0.011426814003095526	-0.02242522556848521
11136	0.00375551492771862	0.01080540234393373	-0.0007564254301425991	-0.00133587189675224	-0.00439349969909611	-0.009766039592212703	0.010551667723603308	-0.006853523760485876	0.006030701485360778	0.007247179663513527
11137	0.012863999726664592	-0.010988199107607764	0.004233450726934644	-0.003104566877487543	-0.009825376947582173	0.005827132540348659	-0.007639945372470076	-0.01060905077607314	0.001529429966012879	0.015152046557302864
11138	0.0004645007896431538	0.0014437130842278384	0.0014830097910382234	-0.0031408087289580633	0.000917601898087819	0.001259023691347488	-0.0010393938684337802	-0.0010538607132122748	0.006952223974833073	0.0031284910406734956
1114	0.0033284952470691406	0.0009519123018779707	0.00029488892450621376	0.0009796077549434432	0.0021271662757181495	-0.001779607234572263	0.0006430958803034367	-0.0016001986694870866	0.002940600686811704	-0.0006532865135584362
11140	0.019615187191006394	0.018471065634215023	-0.0028819910625919824	0.005965062489647264	0.005166008118476951	-0.0003912922340157582	-0.007310740348130078	-0.00031306588332105255	-0.010548928195508274	0.0009922588555409699
11141	0.0011473286549628292	-0.0010419516978564844	-0.0005534391626241643	0.0003017577064550988	-0.00010978559575497752	-0.002371484524437235	-0.0007717816965327482	-0.00258732316726012	0.001996409238302085	-0.001106950724056034
11142	0.0061105193285595025	0.01467755866196209	0.0016846572407128578	0.002813577204764276	0.002892952019334595	-0.005386369838216084	0.003915723874856728	-5.800768937683414e-05	0.004834193755106537	0.009583651250131317
11143	0.004311828348987791	-0.0001245574818718977	0.0004769120134516406	-0.0008991483388367066	0.00045188536254919744	-0.002464659689233501	0.0013496815273474777	-0.0021594660538141117	-0.00016452943433968115	0.00027559624473540617
11144	0.006432608580627524	-0.009074029553784783	0.001944946528905325	-0.0003463804596841574	-0.0010003279909892	-0.009073501554192632	0.002615478573042613	-0.007276197911443992	-0.005475027488394496	-0.0005938106582933239
11145	0.00399723055986693	0.008876706848375956	0.007383850743484512	-0.001170451864946134	-0.010828868610222002	0.008611238909399212	-0.0014200069597939118	0.007598917671023989	-0.012541658127911472	0.00438140281040501
11146	0.010937974493505176	-0.00832126311491366	0.003916206598455316	0.002393006566918104	0.000587585936632738	-0.0013125763101586511	0.0008047293257377443	-0.003784683255420522	0.005603402212788219	0.01735401548592511
11147	0.00707419735855541	0.005307952603705991	-0.007231517592807156	-0.009609947782873616	-0.0038059810176165774	0.003386716852197242	-0.006269347061421019	0.0015426961033830058	0.010664134145935039	0.014257489765356774
11149	0.004325290094599632	-0.005888088683993191	-0.0024295609809077776	0.009706329857593603	0.007175920850727303	-0.012528540970603626	0.002422449858729815	0.007821956584817366	0.002282697236009509	-0.0027228688431731275
11151	0.0046478640267909425	0.003675984990950255	-0.009011450323176993	0.011974915343982656	0.0071701780169675135	0.016108870601007082	0.020106374584149794	-0.007765913441619307	-0.0013421957817618152	0.002490865695199533
11152	0.012105203706778997	0.01758555872272926	-0.0016579715924644304	0.0037684123664386503	0.009924951036462425	-0.003855601286374924	0.004080832861662168	0.0010700432537515774	-0.00019780361230995326	-0.001444874590576309
11153	0.000183711834291067	-0.00036954727304431336	0.0037079226064057804	0.003053048551359965	0.0054700621014724905	0.0009397245279594933	-0.0034302970133404396	0.000995575633251147	0.011648011604907202	0.0003971846167792571
11154	0.010271537315922749	-0.003794248170088634	0.00499433495762971	-0.002172338522495226	-0.0030578247071383776	0.0035150213840402294	-0.0050228456812626094	-0.007941782854161552	0.009288403360999465	0.004850556643755618
11155	0.0018764200726865644	-0.00029560187841640054	-3.343823909676039e-05	0.0017671611771395178	0.0011243109222315618	-0.002270797745752385	0.00100665175403822	0.0014882733020160316	0.001592585443782592	0.0008562696178171396
11156	0.015728510519527335	0.0014155820938116942	-0.009751396344177474	-0.000862340407942831	-0.009353632833989463	0.002839590874285665	0.006795159914639223	0.029320412406406537	-0.0031031800502729894	-0.007965890460771312
11157	0.013569031281908813	-0.0015924706508257177	-0.012079307417926052	-0.0033439466590330924	-0.009819018283941166	0.0055150362436088216	0.0014870436973099877	-0.00015486195269410048	0.001349176799999272	-0.00012032238440354359
11158	0.004783320155023658	-0.003388975976446831	0.003839333654559044	-0.0011500077851623505	-0.0018774389809995621	-0.0007960378047453159	0.003837983269634178	-0.0010353979329965628	0.010602828603456347	0.0029909623983634557
11159	0.003771455401339405	0.0024674355812265058	0.0019573110897470724	-0.007250054498574483	0.0023716974708894124	-0.007935661884545952	0.006598541301007518	-0.005971323435550255	0.005213222500039562	0.011046167850360418
1116	0.008092084270823974	-0.007733229284670791	-0.010461622837345539	-0.0012634268310878197	0.0030848144508253657	0.0037711036058008514	0.006334188530113196	0.014703684080546557	0.006362024208595741	-0.0024863484594706553
11160	0.008691386506644895	-0.00030651570925149633	0.03232261394941348	0.017674392442504537	-0.01218713838179597	-0.0060935802532576955	0.015219375337421565	0.025188726316746825	0.0056693414402055435	0.0028524713968286915
11161	0.010470984942173684	0.0054418400990647615	-0.0001192709685344505	-0.0032398103513548754	-0.009804898210914703	0.007575719071516013	-0.015243608799705332	-0.0007479182424928416	0.02916614750542414	0.014957980096518856
11162	0.007202131046109971	0.010218902784449473	0.0048532839222454344	-0.0035729917965076183	0.004753505350754603	-0.0027531129773822874	0.002658957093845702	-0.003274696490023481	-0.002611488565963452	0.01228791176527442
11163	0.0012920117168509792	-0.0027156226471074093	0.016113752597341668	0.006658299236907252	0.004178228381088201	0.0014729355404186982	-0.0015042069515825477	0.0044166877033168	0.007398609059308232	0.010479820603282626
11164	0.023181492765783206	-0.013908579185421537	-0.02201954291946374	-0.015455768584935001	-0.023503847080380048	0.017621007545912056	-0.011747196401524202	0.0014402620752900273	0.0019185657302361525	0.013116631092173672
11165	0.013617045492188545	-0.0034698537253532915	-0.011460854094485912	-0.008769739584889446	-0.012827369534684323	0.004222716454782525	0.00306695657455477	0.008556207485500154	0.005193591294724661	0.006783545356166968
11166	0.0020135398482362963	-0.0008358423152169415	-0.0033539529310919773	0.0013782667968928418	-0.00020204589248060717	-0.003281724192898277	0.002133246860578618	-6.638735587947743e-05	-0.0008926897968302392	-0.001127576146009838
11167	0.0015670041090021633	-0.0007803891176115653	-0.005920168134905635	0.007361985367038722	0.0054328610611688736	-0.00323766671865366	-0.00886364709596259	0.00970883595888324	0.004466741087239389	-0.0034168069660743656
11168	0.012729473830128468	-0.017391583875071656	-0.0010433662108134988	0.0005579849971130456	0.0038442610831657498	-0.015100878789762861	0.005349154672485275	-0.012391565112106	-0.0077240499249239146	0.02118350204314089
11169	0.010392027289315622	-0.017850870334222956	0.008966910850522305	-0.00017669268990808115	0.006029949459786238	-0.009475436178648747	-0.00866546135115194	-0.02558682841375623	-0.017727243370618283	-0.0023116947373684094
1117	0.008168162192995182	-0.010987722373238726	-0.01836414573121505	-0.008667649175324341	-0.0007796748973853538	0.0028595800761932527	0.0032433026752904316	0.019187643789264075	0.005323046764104157	-0.0019694651497001235
11170	0.006590934368020813	-0.00598959156721589	-0.00869121847564693	0.0012133517419505658	0.0033650962427158254	-0.00614951027172058	0.004620326704026832	0.019863906653671787	0.00311028789537436	-0.005984832169843595
11171	0.016296422278728392	-0.014315558890758792	0.0008586482000631245	0.0003150638230263827	-0.0030586128732104103	-0.006335486568258058	-0.006495415069704065	-0.016653867814512967	-0.0018975479852199077	0.011663480012273138
11172	0.004931044844762994	-0.003517096196851416	-0.003813314184735301	0.0028722381042341266	0.004806873724550645	0.00459869569972821	-0.000948311042986762	0.0020766967421892066	0.003360001484091911	0.0013454829938886292
11173	0.0011036226798928797	0.0005509141854307301	-0.004327050844302095	0.00604941193286343	0.004869948163055588	-0.006500671148159389	-0.003728462332619137	0.005644311720350081	0.003980947044576223	-0.005373323750243739
11174	-0.0012782694754333154	0.00015870813508764064	-0.0020001823655609527	0.0036296757089395826	0.00475980631424574	-0.0032979467519901047	-0.007920832815460558	0.0060315881404670625	0.00302444279516349	0.0002760061875652627
11176	0.00889452099148227	0.0038430175339560614	0.008687331021133112	0.0015264055774668085	0.001694644964657221	0.0006303822445550122	-0.0034816429399323573	0.006165393550878636	-0.0013234120686744658	-0.011047109727912395
11177	0.008878117648880189	-0.009108503138982278	0.008054326126492683	0.005323715330341181	0.009735157998797232	0.009664295476018383	-0.010709905239894742	-0.01105883395212885	-0.007475968081178977	-0.0037183712657383183
11178	0.0017621747209180631	4.7980834864872945e-05	-0.0013271361065163565	0.002017037853328934	-6.640421079837632e-05	-0.002468290882456838	-0.001867349687928919	-0.0005546178447905525	0.0011731578578417173	-0.0008694754433871493
11179	0.0043397387760441665	-0.0009946752747379125	0.005125719728348456	-0.0023998204339008415	0.004040521083137506	0.0016112017775190522	-0.0037710835025624983	0.00028101274654725476	0.005995041515385578	0.007244780822932618
1118	0.0003845452698250828	0.000374940984707554	-0.0008410230734585203	0.0013455473757858704	0.001004244694149122	0.0010742794271454033	0.0007379039724797278	-0.0010247991738026793	-0.0004863437842795116	0.0005469489641414066
11180	0.008263010039159333	-0.001129246809191199	0.00969654379686201	0.004159993479520683	0.004461459523458381	-0.00790259000561409	-0.0031945471445923783	-0.012668568205993684	0.011688163863909685	-0.0008679523898108938
11181	0.0012190959628749388	0.002636638988349017	0.0020468479763026117	-0.00028664370840287553	-0.0015481093239813103	0.00012436412684825173	0.003831903402183774	0.00487752588458859	-0.0020111459498313392	0.002492358729185332
11182	0.007081755370801372	-0.00451909989805071	-0.01881082292314006	0.009300127538270678	-0.0030851120101164373	0.018018080252534884	0.018487160991973294	-0.002607193653969918	0.006167709866648572	-0.0022194291723928723
11183	0.005029939811805675	-0.0018052755297846268	0.0016386661718828523	0.010187963193545764	0.01597316179444216	-0.007089606106172844	-0.011277143506025355	0.010433183165865898	0.007404650379210453	0.0011607594253843965
11184	0.0034751109133994546	0.0035022447608338086	-0.01324954890141655	0.018977005223402097	0.01013270136251303	0.025691580194267177	0.029801986015509208	-0.013102388484893392	-0.0028677352186915034	0.004739265572624128
11185	-0.0009216685908887992	0.0033011974647310215	-0.0017889703676464003	0.0036788837311525365	0.00911837982472898	-0.000666014026042104	0.0006106998576077719	0.0016155844576056365	-0.002249719521889271	-0.0015023193586533338
11186	0.008583419243846643	0.009684072833685187	-0.005838360881959769	0.0026838615196576117	0.005432004528532307	0.0002902286696182216	0.002498041572432448	0.0004243542072335714	-0.009726200287838993	-0.0019227670159480768
11187	0.01151496848961997	0.009168007555358335	-0.005744933274938579	-0.00037965945537521607	-0.0037734357717869134	0.003782557524713517	-0.0032297116266997326	0.006399728263652908	1.9028650267068996e-05	-0.0048953048619192014
11188	0.005209993677329024	-0.0007432936034124152	0.0019256124107793857	0.0051555263782249085	0.0049916359144830435	-0.005308021696616337	-0.005752926258580052	-0.01046376765435499	0.0073469325751404375	0.008692247599988464
11189	0.0025121037404548545	-0.001272023870170006	0.004355656577161393	0.0034569946370278095	-0.0011558784125852055	-0.006521792613368324	0.0020447468924875726	-0.0045874981328142845	0.0038381678773267403	-0.000630220380367887
1119	0.007844878892931747	-0.0017316753454639773	-0.0042073680427468845	-0.006358477455133228	-0.011150982309014531	0.0009136372983594791	0.0011221943303879572	-0.011671768732905092	0.0072148922940898485	0.007698239957545724
11190	0.014633531249109537	-0.00314512106556347	0.013820663957019844	0.004495474936741273	-0.006792133232349006	-0.009862591585066027	0.01691197718886725	-0.028050797628981525	-0.004785613965918231	-0.00318162175109707
11193	0.012231518944743664	-0.001972312591795226	0.011884615810136384	-0.004289899660320156	-0.0019131210140260545	-0.010445599545333115	0.0007213677965566137	-0.00511583929899662	0.004213887458431853	-0.0018130406715786529
11194	0.008129678469851935	0.015305584984028151	0.00209063211196346	-7.214479428787947e-05	0.010026567757409411	-0.004872324305026961	0.001257737729205151	0.0034369578758748623	-0.0008367369586861866	-0.0024520980756192186
11196	0.009538207959267546	0.009762320668555593	0.006807403473733864	0.001413798077791545	0.012998211408003212	0.005199672012804645	-0.01113687264205993	0.004794940533595117	-0.005128236533663272	0.005700823894636551
11197	0.0016984760383060105	-0.00129793074184698	-0.002548431426288234	0.0026840563919075682	0.0016045270195716144	-0.0004324473500780334	0.0018547622391372608	0.003265091793882361	0.0011882111679200834	-0.0006253572249875263
11198	0.013114031190813733	-0.007606250079505472	0.015235751156872868	0.007304682213306295	-0.006056751363658746	-0.002657237982620932	0.0003569293474074634	-0.015115454417627695	-0.007300774561607552	-0.004263139138314273
11199	0.0009495223954119856	-0.0003574461462936564	4.2299860765833566e-05	0.0010657150922333163	0.0028444345358835904	0.005764598555194563	0.0029832633537743717	-0.0038763600860666158	0.006522918839260571	0.004369194442049736
112	0.001551810904388077	0.0012562690791151265	0.007825917881320555	0.0033347858515782687	-0.0009526138137810726	-0.012014871370197949	0.012579618693582232	-0.0033420036828231887	0.007082402457538545	-8.560205790724304e-06
1120	0.005458797796755087	0.010738428351612147	-0.0030811295866206437	0.005598159873164124	0.0062654309855425605	0.0029034494160592103	0.0029660910689006713	0.0044995566579909595	-0.00567524522831636	-0.005757089754142415
11200	0.01811569324883477	-0.015252425476517274	-0.00834667077522483	-0.008403866577293855	-0.01568036331021092	0.0002245118230695389	-0.004318752252139413	-0.010506284220048548	-0.014355425441908458	0.009817196972126829
11201	0.0037227074906981163	0.0007341734517920613	0.009247192314690613	0.0022853166794157484	0.008274347762219214	-0.003251900049935587	0.008042247517217794	0.002682359475652214	0.00884124912321022	0.010804542951576759
11202	0.006116396182073118	-0.0005778671845074884	-0.008077554671658698	-0.002175127745185615	-0.0033654228451102863	-0.002679088020643694	0.0009280762865240318	0.022162772288702077	0.0072448714935692046	-0.007930880391587528
1121	0.006949780420953912	-0.0025339872745726412	0.013466050870556285	0.005217373649060095	0.010825843258987068	-0.00036894334334199936	-0.0035362357003064816	-0.0012377449602379296	0.00018724885147936563	-0.002835870789038354
11211	0.005918522381055066	-0.0023676511584512765	0.00013081003530483444	-0.0006799715373329798	0.004180204342628715	-0.007907782059102694	-0.0034521172257074182	-0.005183154343139082	0.00729453674860098	0.003759295512546441
11212	0.011836948086391201	-0.0019223709917225544	0.02875342483863267	0.017331482816472715	-0.025236076156378445	-0.007171781697283261	0.017403647913613794	0.02329434913451573	0.00046290688743436033	0.018199938970433684
11213	0.0010513046510554505	-0.0009392133051145113	-2.0480019640245668e-05	-0.00035651851387204393	0.0037386134350226117	0.0022819118755964753	-0.0031853111989270134	0.001474441928104876	-0.0019923693219604617	0.0012593310042154026
11214	0.0038846359143741536	-0.0032782739776849737	-0.003379976701850484	0.0075856402906393445	0.0091606637636591	-0.0035321395007564256	0.0017740276655822476	0.004004182318578415	0.003142167994168082	-0.0035140086159310734
11215	0.005834042292218894	0.0011242624230770862	0.007911395090917098	0.004812342844080653	0.009223868434472603	0.0020850282449366014	-0.004710164516174007	0.005464741950421297	-0.0018054308287684642	0.004029882031512141
11216	0.010066844820348909	0.019113550428252447	0.008706580012773904	0.0033420556756633656	-6.732027807858101e-05	0.006092958738009522	-0.007234867857678209	0.0075572316975076725	-0.0016466162793672893	0.00021529306187699054
11217	0.0025887342365224857	-0.002274115751818603	-0.0016622795058681302	0.008683429402593859	0.006727880243797388	0.0004592107127549026	0.004420895131498173	0.004889258970400051	0.0019908912356175847	0.0003841810298420128
11218	0.014102507496785231	-0.0002952711632255944	0.005341671776570426	0.0031563881026491396	0.010011787804556242	0.00041506867335968674	0.0008249140621535511	-0.0031575656290514682	-0.008027479271054811	0.00457544109164211
11219	0.0061591949312204556	-0.0007773337068965947	-0.008362398588925277	0.000798172182759649	-0.0012930590696409873	-0.004821660995819839	0.0005136013810206133	0.0044720728794162565	0.011233800307328167	-0.006938020099050746
1122	0.010130907538646825	-0.02551357871956718	0.004543685675779105	-0.015882715244451562	0.017780731605060128	0.005320901051566554	-0.013473457265863395	0.007652185618974863	-0.015021194965189905	-0.014456194153529337
11221	0.0010462945776817036	0.0006975111626192031	0.002080863600342809	-0.00862969119433107	0.00333568307570046	0.008828989423725932	-0.010782345070653065	-0.005792345351770894	0.007023307784791466	-0.007897016542068336
11222	0.016749479633599948	-0.010040549664986291	-0.00013601180410076805	-0.012107269185629169	-0.015568910165146912	0.010789160898528325	-0.01859729176842111	-0.012157414833431633	0.0014449463182901845	0.0192868344661007
11224	0.013337630531701413	0.019580000368544785	-0.006109631511116116	0.0009663218306983055	0.002255155424237318	0.004028448073189075	-0.01086331454257108	0.0020256182719414237	-0.016157159195521312	0.0044303795353143475
11226	0.0019061116440017708	0.002479418344001254	0.00550864617757177	-0.0037615711254841114	0.004405047150257162	0.0024070477348280134	-0.0004760923073648575	-0.0034835982464715477	0.0063379268999292655	-0.005981401838038996
11227	-0.0001344661012096929	-5.232525086754715e-06	0.0008067032763220967	-0.0011397114005057842	0.005483980862946943	0.00039290516044468557	-0.0020111424689518596	0.0006858402025778617	0.005031811213352874	0.001007467144268724
11228	0.0032780386794503784	-0.0025536120450652734	0.004587628914451808	-0.0024901785899183087	0.005963649665115156	-0.000787236525703105	-0.0009298256310351671	0.000652969765674098	0.0003988054919593712	-0.0002426876230453946
1123	0.0044378329163594875	-0.003081911430261468	0.000980655692150566	0.012295504991917422	0.0022901181173062214	-0.0045992877118649425	-0.013895146749902082	-0.005087210785604605	0.004505156790103468	-0.008639381616789768
11230	0.006556803229392564	0.010995457842334133	0.0002774962419739692	-0.002344410233673369	-0.00040591385551585877	0.0005961194296020141	-0.005279742758025279	0.003839352542155935	0.0148080312369117	0.011514236867615851
11231	0.012344933806448874	0.0008832017396977825	0.006222570279687014	0.006530655714958727	0.00859772778143343	-0.0018016532819193172	-0.016718174216734483	-0.0019781686908645524	-0.011194353235091183	-0.003408611274023103
11232	0.011912139281524983	-0.0001819464012305053	0.023927863889587123	0.008135574970786862	-0.021820754613516326	-0.0017737977377276476	0.01612087672611028	-0.030019454929825086	-0.00017773963658803828	-0.040084709640072276
11234	0.0055169832369426006	-0.002629035712580641	-0.0016565733067805026	0.004949339327394362	0.00992880262141451	-0.0012264778823307067	-0.0020004745233313543	-0.0033973142947342264	-0.0037399772438725877	0.0031524426267797207
11235	0.013547489888572808	-0.01629154987511312	0.009763035777163354	0.00046876442835957767	-0.004249195605258737	0.014013230232325855	-0.012810915185917511	0.0028327982179332852	-0.0028065617167833262	0.006210589603138271
11236	0.005546542716330799	-0.006935611442387398	0.04210851682130718	0.012733546486306188	-0.030297418065172405	0.015612346513571303	0.015649427811969183	0.03522145208950784	-0.005376868612045318	-0.0010641191240069894
11237	0.006492192288209027	-0.018354798320659445	-0.0007221528726891414	0.0028677160072998705	0.009589089612051262	-0.00881000572103682	-0.00501917796600407	0.007125195257639684	-0.005180527756985258	-0.007590712499519089
11238	0.0017785153114995664	-0.003906039555265883	0.0074704723803329	0.008965584013598428	0.005267593974895118	-0.004668238839614758	-0.0031785775382780837	0.008706757045212862	0.00916044851840983	-0.002506349540395837
112398	0.0031651802908784143	0.007895791950582058	0.0017569149774468227	-0.0010537123174700952	0.004650238113458128	-0.004409444747192718	0.0042996181033300536	-0.0016025623622196465	-0.003454036644440142	0.002408498980472735
112399	0.010709697826989818	-0.0025068579261208466	-0.0008976486979544125	0.004613860867615712	0.007095979557976751	0.003817254496572399	-0.018028975445732023	0.001816541452622822	0.006246439465713415	-0.001380737465346822
1124	0.0017787014759064667	-0.0007554483000454895	0.005376721887425926	0.0013442349002738081	0.003209067546511296	-0.004499016530906517	0.0009681775669258125	-0.0011767746944063486	0.003837583087606072	0.0043405267363889844
11240	0.007592835592118221	-0.013030413011543718	-0.015309677007448647	-0.003810078949941608	0.0013197996451936287	-0.0039469107012555845	0.00023199938501203564	0.015961322003070724	0.002123483472074662	-0.010628113702480043
112401	0.0031444535012666044	0.0005663514358444396	0.001089074460231357	0.00023925392256780935	-0.00022301636576397117	-0.0005605659442137978	0.00022088554351628028	0.00011678550227802164	0.0008690032542250087	0.001394576138366578
11243	0.01676564373994083	0.026127618531669613	-0.011902667143239886	-0.040840983269593796	0.0029415527177102775	-0.0011395264762535167	0.016969343077068114	-0.005278692775939028	-0.008786611148901849	-0.004773062294039335
11244	0.011992632370284334	-0.014766905762240485	0.019027848064906063	0.010060533785539992	0.00880269508983107	0.003169984822973889	0.005339532614435826	0.0392537810523598	-0.013642631527856063	0.005585247661330975
112464	0.008404498910690946	0.009785926685299587	-0.013502735195125704	0.005503107564399535	0.003333867682558219	0.0017197410684728688	-0.0083602068303969	0.014567027135647882	0.003941395828761247	-0.007011548138556932
11247	0.003831702550765722	-0.0023318959598982027	-0.003633963391370758	0.003369865830958474	0.00034870860076093686	-0.004389193816772473	-0.009622962133548458	0.003570994476844239	0.011755619209072426	-0.006518841342546441
112476	0.0028129188991363784	0.007507718676020791	0.013310799728410464	-0.0035834064617122725	0.002829112918682444	-0.014916411425868767	0.02361279019824471	-0.00695039155491038	0.002488287248516524	0.011014456773220558
112479	-0.000971537790461678	-0.0010204462117840726	0.04503634165386185	-0.017950945751103304	0.01490789297342594	0.00546891272031379	0.01762988819407574	0.009739529029825365	0.0057040200750125385	0.02770553571201896
11248	0.0017961265099691365	0.0026233705060962507	0.006596774684917596	0.0022133547098131625	-0.001096009222622422	-0.005785607674292391	0.007280422052339693	-0.00035749408279732474	0.002134182364466815	-0.0017203471560101266
112483	0.0064940960303752245	0.010958594494669403	-4.950853068741999e-05	0.003782087036613429	0.005739766197479909	-0.00024377852778669447	-0.0028490903564549514	0.0011069711793416184	-0.007058181919784122	-0.002929240820505466
112487	0.0008734007701887934	-0.0002364362571835234	0.0002640076808083517	0.0002489767185092086	0.000284120846432359	-0.00042482040555318176	1.1804791216466332e-05	0.0003393001892115885	0.0012182192067586343	0.00014683119735599604
11249	0.0022739248823808794	-0.0022635843026913276	0.001323941714663294	0.001692250267796252	0.002158211172212278	-0.00655236584548702	0.0014329052626415348	-0.00016356332296954334	0.0006672908189960308	0.0015275745736789607
112495	0.010738066206285575	0.0023987813035215946	-0.009558611719507176	-0.005536397817465708	-0.006718486200190104	0.00862874691179361	-0.012100168771442285	-0.001259312634219815	0.009910167519129936	0.004898379734925246
11250	0.001983191129416382	0.0001141019799597358	-0.006863271429500694	-0.0019418181018725866	-0.001401331851913515	-0.00734703623367245	0.0030061426613654614	-0.006982723549485164	0.007585877841756751	-0.0020615674957729637
11251	0.0022544747645917955	0.0007124388739398282	0.001832381333591649	0.000771101975002969	0.0015480061994246862	-0.0006170808217017279	-0.0009239653984505095	0.00041381274458111205	0.0008218041847867636	0.000854188479653506
11252	0.007201959458969518	0.0010499963971692295	0.002428188235450016	0.006078669136836817	0.006936715612188139	-0.0010161787865522714	-0.004102202118044306	0.009596407048132822	0.007102065623610872	-0.008453036948485204
11253	0.009261805514041105	0.012620184425033433	-0.0016993967944750803	0.002613227968260104	0.005872267835779461	0.002232657041335007	-0.005033187548354541	0.0060658640826782	-0.004336468982871745	-0.007058747455695966
11255	0.002491083643842217	-0.00419865449326874	0.004890435016489348	0.00556236076251132	-0.0027397580160021884	-0.008435502905310194	0.004046977024608497	-0.007079402915016338	0.003730415044553547	0.00013734095695024077
11257	0.005278388949892629	0.01740359104474268	0.001355439221620325	-0.0022710443811677825	0.000681158068555713	0.004565892913754635	-0.008466341442111775	-0.0025756843916023213	0.004607980905290836	0.008287346373634853
112574	0.007376236003129586	-0.0036249091263702233	0.005634344429068402	0.007332462885747619	0.009059513563310093	0.00011006265852174343	-0.003225500629796627	0.00390233408657323	0.00884208469065202	0.004777532655535879
11258	0.011255228137894258	0.01578541427183417	-0.0019868802387534986	0.0013459448852666002	0.006593432451886663	0.0021616981184800943	-0.004372892530902248	0.00410567670826124	-0.014082603358404382	-0.008807834543367466
11259	-0.0009186437832565368	3.437746134510233e-05	-0.0024207747146607287	0.0038556952022669936	0.003938916105402593	-0.0034360847778447433	-0.005823731487907178	0.004782150989070847	0.003172118686061722	-0.002251315355617493
112597	0.0017637366885313198	0.00041963270379661276	8.217875848773806e-05	9.158345853810627e-05	7.272538440501019e-05	-0.0007787494271760916	-0.00022967561700710604	-0.0003200337357671453	-0.00010731189418917696	0.00022950342779465182
11260	0.011794105968438311	-0.016491563182487175	0.007571420024286952	0.005516586021081958	0.0022058039168089674	0.0004188251184670642	-0.0057368371934815475	0.00012746094333358706	-0.006840862792849655	0.01099605709671675
112609	0.006209433376179421	-0.0026611937305970434	0.0018519908215449989	0.00020195463001687638	0.005135075837616021	-0.00010151157275407713	-0.0038794635036895372	0.0012431580145313918	0.008795702523415478	-0.003293770181718856
11261	0.00231784657758053	0.00016285302192206954	0.00034091861116182384	0.0013694519121876646	0.0002654574617896679	-0.0007714177057015663	0.0004895401483981992	0.0004523190441018784	0.0020961848946875073	-0.00034319746503852077
112611	0.0014811112512288377	0.003818539582602258	0.003449926658040066	-0.005668697218853131	0.005435038743671888	0.0005609601387749143	0.0012148861146335434	0.0006167132746172364	0.0024851309360658844	0.0029098120192792482
11262	0.0008227994481081727	0.0005188778111103017	-0.009263500395673733	0.01240990784165315	0.00700322957356859	0.02181343723628567	0.020909227441477794	-0.010106439931774491	-0.002359345212968395	0.005460077575093172
11264	0.0012227224121812764	0.0002367478498465421	0.010823857436389504	0.004405493800030811	-0.0005481916628463666	0.0019572296478190913	-0.001705235423958427	-0.0005221493131674854	0.008650746732674087	-0.002818128519556886
11266	0.003475881663074216	0.004509222866987535	-0.003798661402973658	0.004339012607820072	0.005450745821639624	-0.005481896134087847	-0.002518450256560209	0.0021197929809774686	-0.0003493213412241605	0.000138063562645681
11267	0.013192330478679291	0.022739672056635723	0.010178065889017663	0.013455439765199119	-0.014859679761301611	0.006818316848806336	-0.0160533474683676	-0.01288779214915293	-0.011367174072587673	-0.02919435746623372
11269	0.00573735216608181	0.00019355043841117882	-0.0007075991566328701	0.001979816371248792	0.0007300121678234586	0.0022897108589821176	0.001146006099328531	0.00042322225335629613	0.0030729960305595164	-0.0020124741769206892
11270	0.010624805591247384	0.0030038935593313383	-0.003144500293358192	-0.0006546589907089123	-0.0028315193470617845	-0.008009667713201538	-0.0020266221561866813	-0.005660905604889527	0.004142578534317857	0.009657625423866775
112714	0.002586493302547402	0.004266782867546045	0.000523921944991237	-0.003195063700911168	-0.0011375445721807272	-0.0003364598841436015	0.00019370505575071366	-0.00219174004143972	0.00218297328733651	0.0020860244909805953
11272	0.0023716692753778007	-0.0017086814211494895	-0.0020647097166851345	-0.0008562343577127449	0.0030394957983904286	-0.0019250097838007956	-0.002760383840833749	0.0029355076424158323	0.0037990130012143073	0.00020805954607101699
112724	0.008861268125459522	0.014928588561648819	-0.0012332197065716114	-0.0003996630725804323	-0.004062635062571844	-0.0035123080409550987	0.0016785923973033651	-0.0007399588660543864	-0.006258928078021598	-0.011017636469888292
11273	0.009935353805476808	-0.002437841803916818	0.001143700261859566	-0.011344570206179704	-0.005985506583410337	-0.020790120574412554	0.03300289088768123	-0.017354340090271588	0.008844096025629732	0.006467323355627546
11274	0.005229608731655177	-0.004654212966901543	-0.003100584795650945	0.0024060589302427977	-0.0012799972807931066	0.01604479488252728	0.004838029351096966	-0.005635975575587014	0.0007296842588774117	0.0018258322923632843
112744	0.002257479393950369	-0.0007589868030184621	-0.00548903748910625	0.0018960485497884324	-0.0018152777753764487	0.004065994053227604	0.0010588137060160785	-0.00010729629315567	-0.0009185430138143126	-0.0004925033737478567
11275	0.006263715576204446	-0.0007502120419407874	0.001523886164959371	0.0022615622557865265	0.0023634570179586803	-0.0023836461665563244	-0.0026410775583455256	-0.0013399174631615921	0.005822761792464456	-0.0039356277839134824
112752	0.0024381414284731077	0.00047177247407605274	0.0016285445958805435	-0.0006616502472160074	0.0009382778331406453	-0.002052549450790443	0.0024668539736375093	-0.0012877010645599794	0.00028314572736464784	0.00251450396234964
112755	0.0013775095264721175	0.009291270627809807	-0.0018531148761390024	-0.0029897148374531312	0.014392576956326673	-0.015929314923964773	0.014408356750501174	-0.004511237322979013	1.2229152455071299e-05	0.021067070131138278
11276	0.0030350538567030976	-4.82970447769505e-05	0.002128649343681373	0.0014281267308408278	0.0011182394958702548	-0.0007589827402399344	0.0013562190151524744	-0.001454151951380393	0.0009530119343098398	-0.0009583609294197068
11277	0.00845731096955841	0.015476515191133126	-1.403261459074332e-05	0.004858594943203196	0.0044606968190977385	-9.472488507313323e-05	-0.00044807469166138324	0.003124990985472389	-0.007506670975781202	-0.0017450534086043182
112770	0.005543664246702207	0.0006315909255687617	0.0025161324469959593	-0.0004253261960393232	-0.00045361947725457326	0.0007507022725146418	-0.0007799207927995954	-0.0012420898135198993	0.0015615855741384762	-0.0005881672485718372
11278	0.0027628887995250996	-0.004556180633649282	-0.004114187149828104	0.008908613826273384	0.009168895042795609	-0.0032051449031806232	0.00574646892577472	0.0005646792435158278	-0.0025844569177577523	0.006982308392526225
11279	0.0016371185263698255	-0.0022438139577252545	0.0009897937488718472	-0.002058214454081856	0.006362901729690387	-0.005186622582398427	0.0006387846826076483	-0.003587536358543689	0.0007988217957730401	-0.006310453143225713
1128	0.0005910882910929977	8.15999094530429e-05	0.00013889469351550463	0.0007092694431586257	0.0004898226369032745	-0.0005208801894047471	0.0004463470908373931	-0.0001880071992335659	0.00030433372042131977	-4.819127706469981e-05
112802	0.002137337861328066	0.0021614205739203638	-0.005615097493863521	0.00010807265451181087	0.002994938037756696	-0.002374179765782943	-0.008330447983350536	0.008250300920259775	0.0021685793973833835	-0.0015318377667128214
112812	0.0006212143327332842	2.0582099018545002e-06	0.00011504098587490156	4.068675886462495e-05	0.0008053319891383308	-0.0002444267108195692	0.0013186358322030173	-0.00038030617564148705	0.0008705296349011979	-0.0002740667593367517
112817	0.002957420950234824	0.006855287478314562	0.007482589875353757	0.002094771048109512	-0.0018591097494465164	-0.00937275767528837	0.00502091721414656	-0.006885828326335686	0.007151032962692374	0.003149146077229337
11282	0.010583643864225821	0.00020361933458775444	-0.01575127300194546	0.00011017387813418999	-0.008773907128726305	-0.0018451603229625822	0.002507852717628802	0.0019315785212173468	0.003944604992963334	-0.012936191544350037
11283	-0.0008380189068272346	0.0020432448806087093	-0.0009753856348957712	-0.00111576601143623	0.003317739619935453	-0.00039173642066240845	0.001255597219803221	-0.003046910327235298	0.0018309014946708507	0.0026950741436408904
11284	0.011008255460339329	0.020606397996594198	0.0003710287156165315	0.0003425155118028815	0.00529662111764942	-0.006955927367558283	0.0018829627598503896	-0.0053287595758545175	-0.014258648913731109	-0.0037946985552441757
112840	0.004689654596201575	-0.0016507178482537675	0.009180501386080854	0.0027871338006597323	0.003449186684696845	0.0062084820322644415	-0.0016198457448420298	-0.0018345322012460865	0.013894235829301585	0.010289568130874768
112849	0.0030919113896131804	-0.000512950301359284	0.00040381923359339135	-0.00020316660966342024	0.0003029066049040615	0.0006630388047567242	-0.0008687275000468177	0.0005548575185040904	-0.00034371084961771776	-0.0011206721895638475
11285	0.009697393304502104	0.019149471992495063	-0.002969147519929488	0.003244216372862092	0.007806596600637959	-0.0014525864604707063	0.0004727562522588294	0.005666012160146591	-0.009082339489080295	-0.00580516906497064
112858	0.014889462205414815	0.0009853509239356583	0.01878316397202115	0.009693738246323776	-0.009007025532067694	0.005150442295080217	-0.0042315424415702635	0.006610717710899505	0.015160350756374888	0.0008313855426631473
112869	0.006912217117121126	-0.0014642528254715506	0.00035727266474372914	-0.002106613900567707	0.0023206297637582422	-0.0008263573026708251	0.001027694019508411	-0.00029292614907227063	-0.0005835616024639181	-0.0009756230411256114
112885	8.76610180270998e-05	0.00027746300795251667	0.0033142737049251516	0.0037879469647325403	0.0004096923448330768	-0.007555259508421629	0.002556925009308504	-0.0021459438828714235	0.006500554328794258	0.0032432589014410314
1129	0.0012354673546538855	-0.0002917442266063336	0.0004798122471695368	0.0011284424189227848	0.0007563704955702221	-0.0016681917938398281	-0.0008642504469868752	-0.0028436682879184006	0.0013148768411595543	0.0008058256738073623
112936	0.0100852324693089	-0.00839473132140517	0.008240341955736582	-0.0003038744741779461	0.001339651844368504	-0.01092886675615944	0.0032553375248949045	-0.005447075767525858	0.004115373746667231	0.0007418669369099819
112937	0.0012639858200140571	0.001094552526202805	0.00042788614752547295	0.00039236924844254887	0.0010790176418746548	-7.956888725811742e-05	-0.000518731260195197	-0.00018059637504723523	-0.0012865107629928994	0.00016267962655707968
112939	0.008998393982854822	0.00845011825425479	-2.9939416644151626e-05	-0.00220353256750632	-0.01109175969803357	-0.006437117186365562	0.0021235580876247176	-0.012415730456651519	0.00848206047464498	-0.00865223231927585
112942	0.0014992368922628857	0.0006873281269849847	-0.00018870063850541524	0.0008753651923466791	0.000898519227260595	-0.00038070244894747285	7.385613650110258e-05	0.00010841765940014682	0.00023294811414691197	0.00021597025394273363
112950	0.01783803146939738	-0.0018486890248697718	-0.01407449285014507	-0.0014164375285751793	-0.010056452300300294	0.012031006030084359	-0.007366090846763886	0.0042709920679592115	0.015483486532294232	-0.007336991053599597
112970	0.009603803336066799	-0.0032317811934675714	-0.01447083714008979	-0.005609699654600953	-0.01306869429139908	0.006182812916294229	0.005733041887301196	0.0028752251556717606	0.008773124869835289	-0.007358351638552133
113	0.0024439739694013594	-0.004348212898380649	-0.008299422963378303	0.008543397892522788	0.006702332192228513	0.0081446712828222	0.01617837003979621	-6.667186013714362e-05	0.00039911687011763276	0.0002502469263453003
1130	0.0031279208645241014	-0.002735271634536012	0.004855784296694549	-0.002649766251400416	0.010521125485027337	0.004216554475959796	0.0048713578288306384	0.0002281795275417037	-0.0040743993575721536	-0.004619289585383943
113000	0.01094859800028302	0.023371562985777382	-0.004590260396062874	-0.006060714383782126	-0.006887072035095565	-0.00214076016614876	0.0063633962656236935	0.00227656118219644	-0.010656246416225925	0.006514370836043651
113026	0.0019823498662114984	0.00034726961260850194	0.00015870709809526228	0.0006263661378741196	0.0011946587471179388	-0.0009285202502350798	0.0003386710802244766	-0.00030933176493403293	0.00013211575582679013	2.439990276565268e-05
11309	0.0002595489958910998	-0.0009073621990355412	-0.00830037865366619	0.015613359646205627	0.010087593912883335	0.01470332257763348	0.013153149092855917	-0.0008570861815316694	0.0016217052983484902	0.001089242551577364
113091	0.002628881994560748	6.981546822753516e-05	-0.0019050514755256849	0.0014961539826455054	0.0015193695044177045	-0.001025332686136813	0.0008889215357743177	-0.0012718617712723212	-0.0017961037656252373	-0.0008110142525431141
1131	0.010755854929885867	-0.014044015226981016	-0.010258075175078433	-0.0018186413000871745	0.005841137889700168	-0.014834346266397137	-0.0008083415868235093	0.006379129219467789	0.002951065835300374	-0.0030989479973018985
11311	0.008148282820954339	-0.004167076910180341	0.01272442893197745	-0.07740805645513499	0.0310697336590711	0.017053122930823505	0.010798851478878178	-0.0025626153880560177	0.008663755843235563	-0.016201898482253996
113115	0.0019318244628721464	2.0812380669699914e-05	0.0003238630814661822	0.00039719357771413174	0.0007364992450323697	-0.0002467996217725868	0.00012153385548873454	0.0003214253253597233	0.0012559184078160827	-5.299171593901487e-05
11313	0.0028029075469496773	0.0005413114623151145	0.00040703096612316304	-0.0009254300636647464	-0.001094072457103368	0.001044427018147117	0.000562161991812992	0.0005580651019165643	0.0004975315954603126	0.0003528395518484191
113130	0.013864968371355492	-0.012366884219215724	-0.004132490190132015	-0.0026429445829171633	-0.010911268939899287	-0.007891452849303787	0.004111148073729354	-0.019691104748276282	-0.015166600593632012	0.0017444277442048904
11314	0.002300750680536985	0.00047003040852570694	-0.008773030064538875	0.010725597342227538	0.005234196564879109	0.010815075780942858	0.0064236113547459115	9.237374123624108e-05	0.0018454397190251655	-0.0018726473907743014
113146	0.006453208823036794	-0.005428330543511134	-0.00678400831747821	0.0018491669043918986	0.007186545544962535	-0.0038567013962219443	0.002479680407248953	0.02016190420932146	0.006730995565185185	-0.011505918880256543
11315	0.010101242870207618	0.013816648325785968	0.0014604487347932473	0.000903019474673179	0.003738309141944559	0.004902624214099902	-0.005715612131953983	0.0042344495299160775	0.0016671836977326013	0.006088275327237199
113157	0.0002869553231231408	1.614287622399656e-05	-1.2059747688000266e-05	9.239552701382139e-05	6.457536627479748e-05	-8.15543100699189e-05	5.25228847078539e-05	-0.00011855433616156662	2.738510269822845e-05	-3.742316585865715e-05
11316	0.01247995812114282	0.02133373907966405	-0.0012615547319739637	0.002122833656733608	0.002659586737571776	0.0049608873350668985	-0.0097462454713527	-0.00016880818278756422	-0.010598576916988813	-0.004539799397821404
11317	0.005597184251916724	-0.003018794092894006	-0.007241106562288304	0.0024631782893385647	-0.001245999436402165	-0.004237582866659311	0.0050370046307035106	0.003961573470508542	0.0036971270610874525	-0.005199899246980563
113174	0.010731500120377248	-0.0068163962837265455	-0.004244052767696914	-0.004322055418566022	-0.0007024529177677537	0.0004207269663838302	-0.006727974678212368	-0.013889438800981244	-0.00161252120042571	0.018807221373437343
113178	0.005272899713561419	0.001400418685262576	0.0009602196440302776	-3.439973223320066e-05	0.008519236015238772	-0.009090194478004354	0.001471303679841277	-0.007019748674491341	0.0019536888964400627	0.0038371859861289046
113179	0.009700253661660382	0.019167354304122138	-0.006484891441882916	-0.0004311126630172026	0.003768905423337713	-0.0004987117541212329	-0.0012477733832134688	0.004362556302971062	-0.01552242047627233	-0.00428167113804999
113189	0.0027635690479280257	-0.0004402969410238608	-0.001286705863328011	0.005779860907609947	0.006022463427360469	-0.003937331920942274	-0.0018009723054962443	0.0021045407121237994	0.009347125740642072	0.0011232374506290191
11319	0.013695022527670901	0.00024738262857237935	0.0015596438011115502	0.006046623729719872	0.006648672328229589	0.0019008869838376776	-0.000800454041347544	0.001036232846611559	-0.005650215895841303	-0.0025519107608406645
1132	0.004522885897445323	-0.003206176876985298	0.004770548701485118	0.0004655936097002453	0.002135371181178174	-0.0011938265533386545	0.0011471204464216925	-0.0019185676941089389	0.0003193602504369739	0.0020192697445400084
11320	-9.89017112203149e-05	0.0001897829267949222	0.005717893455875171	0.0021030106998545513	0.00018196126188991287	-0.004275386339015996	0.0016906187446324404	-0.002300810814102094	0.004744890405704911	-0.00203671989235883
113201	0.012960564494655194	0.0073075919514134086	-0.0035622371646833293	-0.0015091114696685153	-0.0011879269550311112	0.0013967827761863832	-0.006101985711097304	0.009089733383874173	-0.0034032757791440443	0.006716501052935097
11321	0.018356237776981057	-0.01702446852881473	-0.013608808768849831	-0.0027090451348875024	-0.0009791093938345656	-0.005733462120477303	-0.0087993088870991	0.001903826838656594	0.001572257328904746	0.0013237487575721441
11322	0.007404051076650158	0.011385406633973064	-0.005144714951916896	0.006715520999332297	-0.007908475031726894	0.007889771689101127	0.015323939675595994	-0.0065273394730456825	0.008387564347467142	-0.0293413288307177
113220	0.00218064851379273	0.007751913599805405	0.0030980067159484762	-0.00025230301435847307	0.0012673964858453649	-0.010056809184418288	0.0065538243193836426	-0.006726452784788039	0.002094278712140275	0.001062617500186355
113235	0.0014818608631963549	0.0008349254062003256	0.018229921493845808	0.00722480256445207	-0.001750406497775025	-0.007715343309425434	0.013825545559215117	0.0024583106275754534	0.0129071069818708	-0.008311915080214298
113246	0.007953757817506476	0.018322029348301055	-0.001748379859086876	0.003044069553044083	0.010135856894439516	-0.004773033608309388	-0.006673224213192283	0.0015432767229011084	-0.018632850455335363	-0.003901926212082879
11325	0.010905601611109362	-0.005920816757855973	0.014124144179133073	0.012295605927269306	-0.007916518031811894	0.005193163760765793	-0.00022052533898585472	-0.01975940495874645	0.01733316139140604	-0.05354079657402432
113251	0.0036367563753534494	-0.004804483853589889	0.022204211307737667	0.008901626755550963	0.004928461697565452	0.0030864348530393005	-0.0009088963315461667	0.001768822530070984	7.385780760723324e-05	0.0035318886330529555
11326	0.005621164574209465	0.0007691318996912859	-0.004462663695495376	0.010404171787023232	0.007893732240029561	0.009605908933767148	0.005016154157140623	0.0005879249177261073	0.00132420165212447	-0.0018616412524426903
113263	0.0009976978687304034	-0.0002119841114869028	0.007932113766207173	-0.0069010661835936455	0.012553037874421913	0.0021709731635926005	0.006933346205782888	-0.0007574419137973392	0.0022677241374729237	0.008434738193758774
113277	0.00035589468974200455	-0.001099314758761415	0.001533159761784409	0.0009876302592125884	0.004516521651073834	0.005623041059948141	0.00011121947199468819	-0.00020075134849257745	0.010962990963669133	-0.003108575335472682
11328	0.005347443581984501	-0.002692215721748376	-0.005419945806388	0.007552486399729214	0.00789056128695944	-0.01007698449131788	-0.00460214367355826	0.017553522830392645	0.014246603602468575	-0.008329807429230625
11329	0.015166627286446703	-0.019369776882318026	-0.020382614280465932	-0.003152359570298015	0.00843929660883432	-0.0012915691866580092	0.0087293136905809	0.02323109181079006	0.004648909580657735	-0.007205887228710204
1133	0.0008000197323103591	-0.0031047680321988074	-0.003664700317870156	0.004572007512251327	0.0038098066292448374	-0.002674904783154728	0.001996378711839053	0.0027760965672666295	0.0023829344124929935	-0.0009274770115206472
11330	0.0035575018371543496	0.009008658282096314	-0.005015415802854283	0.006314557441604403	0.0061612568656809336	0.0007592318196696524	0.005264561653865202	-0.003193053281635825	-0.0016767277795943503	-0.0020318397229052683
11331	0.020454047601249147	0.002224875691772636	-0.013019233210534187	-0.0024199661559035925	-0.008511875539896756	-0.004068345982839578	-0.012484492343497808	-0.01344865749970267	-0.009166165425563583	0.009192749122935709
11332	0.008210805588092581	0.0019179539133209523	-0.00429057066225603	0.002050582639457201	-0.012073810333459153	-0.0026815651109771675	-0.0013556361972680247	-0.0019017113079800403	0.010118127960861933	-0.004335278951336712
11333	0.01472861232739308	0.014437838399863153	-0.012315664507654056	-0.000524110014801662	-0.0052558994134156226	-9.806762257952704e-05	-0.007902711464253122	0.001681731791547275	-0.004471089553558446	-0.00675648916441857
11334	0.009872370311468525	0.00846727051125689	0.005696868048086239	0.004422883016412338	0.01375995200447964	-0.008488672272953024	-0.00233062685084614	-0.0022099688977655005	-0.008541473234812259	0.0014005608307296367
11335	0.01686752266618325	-0.0120552355965962	0.011620480407647201	-0.008502357796473552	0.0008637595638331837	0.00417047339804408	-0.006051380311757904	-0.009687258349111914	0.0030976897398049988	0.027479703829528936
11336	0.015737659479189477	0.009240555956566785	-0.0019194426832344134	0.0018615871166196352	0.008204839602173303	-0.0070970691075314275	-0.0060279108367754745	0.011998862159318375	-0.0027712853381935956	-0.009294968862375335
11337	0.01774839866202289	0.01168797796848027	0.0021419648023306517	0.0038369214592872346	0.008109558105496168	0.004124284386732518	-0.0030618509515950706	0.0058255138564626595	-0.004319444834932033	0.0005903805864497139
11338	0.01612492445685639	0.0030917445813024823	0.0036625946580040895	0.0015477105534543933	-0.020633360873396366	-0.01237544077668029	0.011464711861361117	-0.017394522018407937	0.0007820139558251532	-0.0037127056539645502
11339	0.013640060053959306	-0.012425994558179627	-0.002147381761425238	-0.004478700524340806	-0.014150797424952113	0.002989722433918096	-0.004489440600056143	-0.024039152254067928	-0.003020906267554467	0.011408622005203279
1134	0.0002204215359067594	0.0011409924308606254	-0.002637783696278265	0.005131451941505992	0.002200447010380814	-3.175811724452945e-05	-0.005557903168139913	0.004736386946236393	0.0037046320609921248	-0.003438255305956499
11340	0.013128474414437725	0.002266303201728174	-0.004898798308732701	-0.005727038528865228	-0.007705675283798283	0.006505426991657625	-0.010715978639609247	-0.003574467491870477	-0.0025227126977408875	0.019755226723038873
11341	0.006045181231956842	-0.008789203113972981	-0.011826988458743045	-0.004568019671955584	-0.0005812766532997679	-0.012113385447852662	0.0032995503626015482	0.02247117728528589	0.002430091445298167	-0.00567739910494999
113419	0.008694837802725026	-0.009552911896291472	-0.0028506492360326013	-0.0018232244883627938	0.0029062527858119843	-0.008642358316441895	-0.0068244881622384216	0.004762986602964956	0.009887423643978238	0.0033880380419735482
11342	0.0075093428636821375	-0.0013013800763460985	0.013273662714217179	0.010155696211068137	0.007948746447076561	0.006498922368905762	-0.0021784244867042043	0.009377949896588559	0.013797737776415414	0.006396635279248273
11343	-0.0007071436857741503	0.003968278133435306	0.0009495282914780238	0.005820140843569256	0.0011864548884918495	-0.006413917905729296	-0.0014981612455304042	-0.0049771476197218245	0.01694583593010685	-0.004878071896460246
11344	0.011603131936883218	0.018230380429382558	-0.007817535276393017	0.008189152072760334	0.008073127877502884	0.00731374090942041	-0.0007068120297723778	0.0033654956184108165	-0.012647963671400295	-0.009821173533872773
113444	0.0010533455383240446	-0.0005750996578069317	6.46216050959281e-05	-0.0003106133943427682	-0.00037546728547982125	6.936904377121442e-05	-0.00020203565534741437	-0.0007434842300449887	-0.0001785459842098697	0.0005039771261419589
11345	0.014958067150151903	0.0020642198066147506	0.005758012530247605	0.002644684867579283	0.0025282738167212767	-0.0019968637999322925	-0.0010585675113283185	0.00081073108772998	0.010870781112988878	0.0029617635560387663
113451	0.002608960822352712	0.0005059004852926575	7.637372981961728e-05	-8.54953233902095e-05	5.068619312654044e-05	7.15611123454756e-05	0.0002640525557317249	-4.764802072479164e-05	6.620411963679302e-06	-0.0004142133219207428
113452	0.006913311708599992	0.01433059772584416	0.0012552777718546964	-0.0008054829118767529	0.0024677305910116537	0.0006271105424542857	-0.00519054900954953	0.001389089158802445	-0.0072159418282931095	-0.0028199056598309687
113457	0.004941624514073294	0.0031573507298097575	0.00020020432724877059	-0.0015622709008020067	0.0023813956431497987	-0.000604430647195689	0.00019402667594672327	-0.002557123448610862	0.0022836753753363416	0.006116225703604538
11346	0.0052180715933864245	-0.0006328673986300928	-0.004021249203860527	0.007925374708528396	0.0057083481714826825	-0.007564047756035081	-0.0035989642277718544	0.0029487909429943	0.002582955690101988	-0.0031663390024470176
1135	0.0006519813056503328	0.0005115724677643507	0.001203723703584481	0.0020599134926255896	0.0005685123676561634	-0.0012747526859167684	-0.0034883904759997982	-0.0007157190596376384	0.005101914227050867	0.0006427160194459336
113510	0.006813912749912455	-0.004346894998726645	0.0028007621756563727	0.0019698732540484234	0.0028270049785513213	-0.0013093582944924305	-0.00012057248555802983	-0.002228048165961437	0.019329844824584462	2.3576526281724715e-05
113540	0.0004530425093794941	-0.0022685527851595494	0.0025074841208714057	0.004835520555853206	0.0022007213651403733	-0.0005222508744426272	-0.003322072907183155	0.002381398974431493	-0.0005724162641817437	-0.0014044840177765286
1136	0.003812424030977578	-0.0011082801974639093	0.001242040064803346	0.00365479721361837	0.00359863164342027	-0.006781447612385332	0.0005847005286710227	-0.001097846354018722	0.006239019543410147	0.0008888342800182355
113612	0.0005489592833434003	-0.0029492031168933948	0.0005347805801370651	0.01108085637691481	0.00917994813824833	-0.0014695118820150248	0.00047348884766983807	0.006812135393755756	0.0035861735038114828	0.0036078896503644723
113655	0.008695541796631961	0.019967012555658702	0.00628022664822867	0.005425026410400607	-0.009425872196507463	-0.00325076506106416	0.009820689210364122	0.017242680648610214	-0.017471360567897304	-0.004194080950660879
113675	0.007486299947727958	0.023854821799429236	0.003047077367092335	0.0030816221545240255	0.010652806899648107	-0.0006245889841189116	-0.005163345934316834	0.0008865981006095924	-0.017379861720513652	-0.005145548650779052
1137	0.002183443274773198	-0.0022013694413253572	0.004135293752635926	0.0021914931215433016	0.0001016920823231905	-0.0011567001786258703	-0.0022678082341672716	-0.008485884073410763	0.006077941681714234	-0.009174069545962489
113730	0.0037764328681022985	-0.0040023135081348575	-0.009453499729641051	0.002459524147969629	-0.0037972766926519497	0.011812453641822724	0.004521316876383014	-0.004671986971074288	0.008001388289263684	-0.0006060743566981741
113746	0.0010384339372988887	0.0014530660804979898	-0.0009464040601532133	-0.0004324823706504973	-0.0005003442929778539	0.00017342149607671453	0.004109132722035586	-0.0016430962324259688	0.0014126038314164096	0.002654950137300395
113763	0.0003354057534226687	-4.756777532684833e-05	-0.00016078529263380265	4.6795767864857644e-05	-6.911286012066901e-05	-0.0003112442871555548	0.00018595308073678337	6.0936897989228584e-05	0.00012790542525982268	-0.00034205090133297445
113791	0.00028428366648061687	0.0025033067047836193	-0.0026442939669352856	0.0068609900465505	0.0036321184977693446	0.005441515401630828	0.0079486216468446	-0.002945199664229236	-0.0030094597607212446	0.0022966476291436328
1138	0.013362747221738573	-0.021033074758559155	-0.007904462529673858	4.948363458025738e-05	-0.0051137092408668795	-0.010493205027762652	-0.014810638825110542	-0.00333416426727525	-0.007168390062937302	-0.003175607402991543
113802	0.001851188996444187	-0.00013373181701786284	0.00188378645384499	0.0010719794445352632	-0.0003882807126900367	0.0001615293847682364	0.00028281540422751394	-0.0010582544370006939	0.0014736914806661805	0.0012809165526200788
113828	0.0050261535348933295	0.005353136230701004	-0.0028216224809421535	0.001909017276379018	-0.001963922765041349	0.0024741562078481696	-0.004795964849300885	0.005917634695181858	-0.0030418263115092217	-0.00858048210027602
113829	0.00807124111521792	-0.0025349597597206872	0.0007153102638263385	-0.00044171316740030037	0.0025786227602106427	-0.002196704239112778	-0.008433524354781567	0.003127928421096857	0.012316049999672115	-0.001041777984727307
113835	0.0003374204444291119	-8.533771147713848e-05	-0.00010653757366480523	5.742930794724712e-05	-0.00014937053119574813	-2.0886268591477428e-05	-0.00017752490952060388	-0.00016568494988721577	0.0001444570274870386	-8.423670898627389e-05
113878	0.013010253931783603	0.008044401757639503	-0.012278670510704859	4.3124494745238676e-05	-0.002313529426575967	0.004623485072101404	-0.004790123834282588	0.004338383509276764	0.008158050622400955	-0.011323143947443343
1139	0.0031206897593058307	-0.004452496175156205	-0.0033313175588191093	0.004393352402018114	0.0052235018399770785	-0.004205497646127462	0.0012267282463776944	0.0008083340552742797	0.0018265275738685927	-0.003926427983289758
114	0.0008291171022297917	-0.0012411188590772473	-0.0004160338352361639	0.0001055742298690069	-0.000559079872531837	-0.0024966232579233098	-0.0014499377898781773	0.0006006880386179315	0.0022831705223167755	-0.0014191862877728104
1140	0.0026480298541401285	0.0008100649441466514	0.0026426772322928962	0.0011673600080843775	-0.0017637630936185834	-0.0036586941796074475	0.006671870249037092	0.006207099923218674	0.009315044127225646	0.010069679881632522
114034	0.010032974038519849	0.004234480828111934	-0.00034734682733392327	0.0005534026997613497	-0.0028485586304820344	0.0020529190104491453	-0.0004966021262685426	-0.0035543121218372512	-0.008761401589218617	0.006071613134765627
114049	0.01334384420073604	0.013496033564468768	-0.0053359548659735676	-0.00856828954763252	-0.00788839048120282	0.00820081357306954	-0.01093031054792854	0.0021178482785948354	0.016628751559909612	0.009363013843730091
114088	0.00543071297167552	-0.0003908346831351382	0.005690732199503223	0.001250149331614907	0.005089137216503695	-0.0062950565501251115	0.003926029510336169	0.0013948776047219315	0.00792012564503217	0.0033120064180702144
1141	0.0021124624612970325	-0.0032681585311072764	0.00752359617753608	0.005449331261325287	0.0005695269539586839	-0.009250008300564001	0.0032034819387291437	-0.0040685293886391655	0.005988469479945717	0.0008049053272989531
114131	0.0012119457781997532	-0.00038176547012908866	-0.0037311363489533466	0.002966957305743822	0.0018792765790643152	-0.0014042210630744998	0.0012431848803069738	0.0010538935023783984	0.003312516869693776	-0.0010302779059763346
114132	0.0012505369756203911	0.0010268118015830158	-0.0010015871358912396	0.003783977027966632	0.003254220630587681	0.0016169880862794794	0.0023668240892275967	0.00046719517895179213	0.0011759165800267108	-0.002372861814446437
1142	0.0007526603393801642	0.0010831739331172876	-0.0017852713988723283	0.0036214136448978794	-0.0006078499283930849	0.0022426558372698486	0.007987514329752537	0.0009027111948757651	0.0012013471089256998	0.0027989734181190166
114294	0.0027697813274033646	-0.000149150923730839	0.0024039111950762905	-0.0003434346079399111	-0.0019361073294700485	0.0028445212618808447	0.001621308319230189	0.004366506374925967	0.004310296071020545	0.00626796009560208
114299	0.00904542567072348	-0.01289663347536926	-0.006855544879761714	-0.0007859773918458855	0.004065020622866009	-0.012781082649655192	-0.002018429635862134	0.0050783800150458625	0.0025227616212983544	-0.00036443799331888673
1143	0.0036145695118388016	-0.0029945551837513348	-0.0002483719680006955	0.002954764225912113	0.00023565745152701961	-0.004791825710331729	-0.0028858085100707917	-0.0015718976668757955	0.006739128493914739	0.0001792068028907497
114327	0.0021661303065948967	0.002098820351130241	0.005619841563527456	-0.0010868565132196124	0.005193996947341079	-0.011619097962160424	0.008836932410421883	-0.002854422449093215	0.008152096375489552	0.013693034105083837
114335	0.0016507165946191972	0.002228441026638999	-0.0038379496523526908	0.002676937078721657	0.0009168537890480779	-0.0024532246253025983	-0.003983408011441497	-0.0002178646694610763	0.0031524920661771525	-0.0014843044970497756
114336	0.00728434135503235	0.0077858531536512095	-0.0057011995836094625	0.0035895764760856784	0.003905073794303106	-0.0023441174634975252	-0.0036333612008396868	0.003819890104062611	-0.0026796566724982744	-0.0055416863472495595
1144	0.004642469815744267	-0.0029854249680789113	0.0016639275464404644	0.0013672666709251572	0.0017694613987904785	-0.000995009084541106	0.0015413599354807581	0.004156225845635148	0.0029552285624585175	0.000552525763929463
1145	0.0006052672019217094	0.0018015023302771682	-0.005912089804558848	0.001444028551588493	0.002662963877006847	-0.0028598165074921462	-0.004048628375635761	0.0054102779368514434	0.00447431169003626	0.0002362390589616672
114548	0.004561420900438665	0.0022277587399981203	-0.005872151192072896	0.00923229184323174	0.005510150841032376	0.007172794251585571	0.006427754192310691	-0.0017985076384251736	-0.0019922312025180138	5.9932268161749914e-05
114569	0.003240167165643837	0.0012212342382382118	0.0004970919315999428	0.0008666647850311707	-0.000807681710931741	0.00019387749318066668	0.0012864865237508748	0.0010361985729033748	0.0007557110882873274	-0.0009937907985741808
114571	0.006086426097988425	0.0029213023553911715	0.0090968132963351	0.0018320758608073651	-9.428088175225102e-05	-0.00189698879922261	0.0017571752224019048	0.0013880883745274065	0.010128890429496294	0.0015313301914290057
1146	0.0010405474945383284	0.0003512567249767741	-0.0004680519529096811	0.0006181093743634237	0.00020144919396947376	-0.0009133545660550956	0.0006128588343100643	0.0015801691788220234	0.0005373756316819381	0.00022050352297749655
114609	0.008336429373675612	0.007989287152010728	0.0008139163544793754	0.0009471131540842712	0.005455673372345364	-0.00103423677131364	-0.0016860045208598323	-0.00020260194625838315	0.001595444794229256	-0.002599294922938697
114625	0.006138964006178579	-0.00047662602254059473	0.004178107870994385	-0.005298746175487903	0.0017247872021890246	0.0007274829951431484	0.004656271223860794	-0.0005771216599746818	0.005575725047379495	-0.0036378082125866286
114659	0.004300524903881011	-0.004307412493144181	0.005898378035446403	0.0023381484564705237	0.00024960370101963805	0.0018833827838553893	0.008627308205812	-0.008978803410484912	-0.004237557387704507	-0.000668002741089145
1147	0.012107449406778215	-0.0022995034848539877	0.014714915409303928	0.010853107591801248	0.01065406780217928	0.004885150758333731	-0.0036829321186874083	-0.006589040230841928	-0.005522439799848257	0.004446663093220669
114757	0.0011497511166503646	0.009726384891962947	-0.007232844124633909	0.008528668531883863	0.007887626005106096	-0.006335955201032642	0.00010718050851649515	0.00021353553786312374	-0.0038607493401337247	0.0006260701123833731
114769	0.004474358813205509	0.0030557347437437225	-0.012250008014296172	0.010602687046019344	0.0056873475723945134	0.026422448051288693	0.012697280342816903	-0.004826478255747718	0.005385725111611768	0.009976162076204949
114771	0.004120028407062071	-0.004291199742692629	-0.004285264251815635	-0.0012714971200697297	-0.00037025141069621677	-0.0017400522132970052	8.079994135288355e-05	-0.000602195992852886	0.0007714157050008535	-0.005632821471086416
114780	0.00195902589940719	0.0021335527203722527	-0.001932888375572486	0.000395647908694825	0.004060699453249749	-0.005340358260094427	0.006769498047486193	-0.0004982799329175343	0.010424161874710021	0.00036760341732940875
114781	0.004370702681260842	-0.0004786338443194803	0.006067077038237566	-0.0007350409548950634	0.0018508359330162035	-0.007930309976048423	0.0049091215015176866	-0.0006117541443242894	0.00693446727110731	-0.001966426258322359
114783	0.0005034951822192455	0.0003941650986076761	3.068103513821133e-05	0.00016904536695845848	-1.6929459097022957e-06	-5.115475706816724e-05	-6.667771470385507e-05	-0.00021764130248767084	2.6743551998357208e-05	-0.00012122482528256514
114784	0.003310783343539663	-0.006044487350198443	-0.005579913820290739	-0.00017126542282583276	0.0032321455875331745	-0.00941989989476499	0.0019083911653778544	0.0138192545381853	0.0003350616603200329	-0.010125802320558132
114785	0.0014846147393473153	0.0054274016892092835	0.0010027188154173644	-0.004362971381467066	0.0013403565213331902	-0.01334793793341507	0.014485072636436492	-0.011827358259870411	0.00590145596760975	0.003985160685763775
114786	0.0010556559086947017	-0.0040310737492813276	-0.005077115299163564	0.006582385535205983	0.005479221432832621	8.346903272440178e-05	0.006026572339567298	-0.0012081377124138195	0.0004233851654413093	0.00058234199509553
114787	0.00547488063485172	-0.005815300281809784	0.0005082858219501289	0.0029455826125557604	-0.006676770062425221	-0.010405716421742315	0.0015556578491426694	-0.015812882472028972	0.007335480915804132	-0.007112647470470572
114788	0.0012815827576745276	-0.0004687596814011705	0.010025163679187045	0.006607647512104688	-0.004982199227851497	-0.003907345953709178	0.004943544808597461	0.0035015320098523038	0.0035591855533148287	-0.0007228509338111795
114790	0.007012693274304018	0.014701119425402961	-0.006039821534409353	0.0005030007585761606	0.007427924800062612	-0.011021839634802058	0.005344635021562136	-0.0019889677387610466	-0.011608003912579093	-0.00585353195092594
114791	0.0031337180600209667	-0.0001730055100611258	0.00017282423383340693	-0.0009159528466149555	0.0013541530834169254	-0.0006417064189786942	0.000662107964681018	0.00024142162798119628	0.00021403835100362222	0.0008708618958146367
114792	0.002598586436969202	-0.001789513956787926	0.004004936233406996	0.0016278944021044636	0.000475798467727992	-0.005818286358423086	0.0010512921277900811	-0.0042818325968814195	0.0023367703415890476	0.006068582550182354
114793	0.007913724688387002	-0.01853009450890218	-0.011882042552567229	0.0036907848397644176	0.014222228272385496	-0.002502878403093948	-0.0019256179785407696	0.002887292638565928	-0.00913496795608494	0.004855297693553687
114794	0.0019859856557190884	-0.0010888493715734227	0.008790057165954785	0.007211986268799785	-0.004759582274122707	-0.003591872442586397	0.005542726920295636	-0.0020496265456375617	0.0036470530726941245	-0.003393839579538246
114798	0.000317527182662848	0.00038696579432779497	0.001997149044622073	0.0016311589299330236	-0.0021160090241746305	-0.003652748298166858	0.0009017050279263994	-0.0009918770053951045	0.004651680338346626	0.002311043081400571
114799	0.008917491613046362	-0.004917820495868468	0.00868898710151234	0.0061260351621683674	0.011164211947650842	-0.007312457542729901	-0.001976196993323364	0.0006061759561799175	-0.0042913972284382785	0.009172835989931094
114800	0.001739718018337199	-0.00014020001617500043	0.0035851081150631778	0.0006324876346500644	-0.0005652913658771682	-0.0020590610642382467	0.003839157094259319	-1.3993687299271852e-05	0.0011087986403649078	0.004284189714812466
114801	0.003215710690883853	-0.004937253056266212	-0.003455459618031425	0.007054067597346782	0.008713910523202235	-0.0014882780189611438	-0.007995092951777213	0.0023010040859523444	0.0014587960763471062	0.001745663994309044
114803	0.0009698519191999348	-0.0010978100367381215	0.002824902256938238	-0.00015379225161271824	0.008241231687063515	-0.0019077517435375317	-0.002327117846552979	0.00024290004910772182	-0.00026602026720901344	0.001939647488838568
114804	0.0034448928551297727	-0.0029474539658440645	0.016753413046505485	0.008826660421184388	-0.0055269759363383774	-0.016908178358348604	0.01232189455752278	-0.007772315590824643	0.006621755804362829	-0.008395588705479996
114805	0.005597587641175503	-0.008809322477338472	-0.004970007664838459	0.000611071492924375	0.005610281172061699	-0.010471907545582323	-0.002996799005369929	0.007645153398522794	0.0047801765710921785	-0.0007526224486716691
114814	0.0031492468945749914	0.006085850348483405	0.0025234320718395494	-0.002786975088367883	-0.0002581994763690322	-0.006321553497602902	0.0056788467894221244	-0.0012810012032280036	0.008197153818446178	0.011341788417440402
114815	-0.00018236940790550098	-0.0004336021233311654	0.002894418641463448	-0.0022973193910783537	0.0034998193517034905	-0.0008282487857669344	0.0016036262124355472	0.0011169101238980112	0.002097753089938004	-0.0019347503148497158
114818	0.003201592450974034	-0.0018340004614219377	-0.0036673842274523192	0.004821362127100197	0.00467510907644374	-0.00661669808776884	-0.00016948584647496042	0.001158082769330727	0.0022348561268488282	0.002459970694282312
114821	0.0016559795861301413	0.0009146429832889633	0.0015693558282834767	-0.0003137320296116833	0.0019504863544135913	-0.0026513217200345328	0.0018729593159976451	4.94566537427839e-05	0.00011531248577222199	0.0008320480259435075
114822	0.011858058391911126	0.02380636384316789	0.008858001860669597	0.0012021357393578417	-0.012116208642360777	-0.013262917282543616	0.027819352241229018	0.005382361359799911	-0.018323593563689695	-0.004730333759639443
114823	0.002477185462759906	0.004943893239803731	-0.007887869708352431	0.005492900483996903	0.00394045511754524	-0.018728056178019294	0.027262669802237786	-0.01748238099433804	0.00457125081788036	0.0030891107788054775
114824	0.004063372412290054	-0.0003339587272534718	-0.001307079818710518	0.0010063337493587748	-0.0002150312212213535	0.00045967137776047886	0.0011156785377309855	0.000602872186420017	0.0005580358883270714	0.0006078547269474462
114825	0.00886167326583245	0.006477152793429506	0.006230776891616151	0.001850347635327934	0.008303718062049067	0.010413118144566129	-0.006807187378391743	0.0018003404136578373	0.008574576276246	-0.004177921933659909
114826	0.004611468245060954	0.0018478163574444262	0.002221714344358845	0.0005041577383034564	-0.00301513101003112	0.002193651881397827	-0.00540325791210852	0.00025719450199360253	0.007555519338716869	0.005599110228016949
114836	0.0007328875416383202	-0.0003055552556444808	-0.006929764929175013	0.011591019951578654	0.0064119587636451	0.015225829183946278	0.017846872430691562	-0.008440503498095098	-0.00045057812424328117	0.005529666833156333
114876	0.005333284771700296	-0.005421234685216632	0.0035045949943966455	-0.0016921732926286866	0.006034422100988355	-0.010112706953244812	0.007433591276762407	0.009374298676689825	0.0066878012351643985	0.004739200409442807
114879	0.004075937177380076	0.0007698379442417786	0.0013593754133721153	0.0013206157275068367	0.0054232842988912915	0.0006750091891761315	0.0017916722051092143	-0.0033524873521510543	0.007904526286572651	-0.006991293674110994
114880	0.0018780909919863162	0.0006974877721439915	0.007677207668261958	0.0010958597520367224	0.0025046218538612064	0.001144581536056589	-0.0012781406817087568	-0.00227040336561392	0.0004934122442563272	0.003849638310866207
114882	0.0010047028556944375	0.0003410283617204404	0.0011185132422531826	-0.001111182949199964	0.00683168880440916	0.0007050878542194499	-0.0029360967046430475	0.001326915931620733	0.004759634278140757	-0.0003361354495044595
114883	0.004891659153232398	-0.0005020966882056425	0.001254978559246899	0.002093911961423854	0.0006587292885427019	0.0013538770550535902	-0.0032737965083708418	0.003579529479255016	0.00018370126665987534	0.005945576725201541
114884	0.0035353272493335187	-0.002319499074228472	0.0031268162822266953	0.0005741206646346353	0.004003731782323683	0.0004650149679308651	-0.002773573038228419	0.002942236670539332	0.0077780962588414266	-0.0016357699333713388
114885	0.011180179036204543	0.0046141053776327665	0.0007960849213376856	0.012708944341207394	0.026158131268224954	0.006996648383374206	-0.00292776161429817	-0.002114342265096989	-0.028493397266152277	-0.00032691900710145344
114897	0.0040682206876192185	0.0018557754532333181	-0.011345239233290524	0.006945616778575251	0.00396612519550105	-0.0044238761985981095	0.0003381176766097013	0.007052162704173293	0.005957009499364088	-0.007788865684156151
114898	0.0050491352435894175	-0.0003986040476324894	-0.002579235141731889	-0.0028824302825094287	0.0030969593929451255	0.0020360897954588703	-0.0070456113752204496	-0.00446442283832914	0.009271183561160556	-0.008647374110968149
114899	-0.0015056439880158016	0.00022453262871978223	-0.0025065593279918084	0.002203947412533127	0.002152200381322453	-0.0027962223149549056	-0.010031111983269857	0.0042983390977736876	0.003268634594284941	-0.0023457465181083883
1149	0.0009102581591851989	0.0039045469902900137	-0.0035973358081485794	0.0026222206863706823	0.0033755988381682154	-0.0011081533957544814	-0.00047642437720602486	6.743650467584977e-05	-0.001887248632809608	0.0002298524019914595
114902	0.0002565623118511033	8.823159837715151e-06	-0.00022028515973843978	0.00031418285407879123	0.00018964298933717188	-8.170244179334108e-05	-0.00017627516753632402	0.00038738593773232155	0.0003226183278845683	6.879521834556066e-05
114904	0.00013455689780464094	0.003745819617263745	-0.005235953330750758	0.007609679126175966	0.004631850125882742	-0.0021613719620267187	-0.007004876014759865	0.0055212730562452204	0.0027208289989246117	-0.004311087497503044
114905	-0.0007642558726259628	0.0022931155645030577	-0.0026420211312392105	0.004883717266625377	0.005170207780414633	-0.005214866547971035	-0.004589344493851834	0.006164336918331358	0.0018396683914633305	-0.0014326684377655228
114907	0.007297639033432903	-0.010417719683185746	-0.01714392326825294	-0.00019130746052493515	-0.0015075496166224046	-0.0018221176659947446	0.0020689093820207886	0.032503112570094306	-0.005088519459087148	-0.003182283214804561
114908	0.005668701787837623	-0.008707712459610384	-0.0027163634529071452	-0.0006657416573039591	0.005534384477343698	0.0013445588779942466	-0.005481604449359966	0.003120120333480156	-0.000295559492972153	0.003484302964900986
114928	0.004637655153588711	-0.001048524505334682	0.0022666735311280663	0.0036218128118930396	0.0100568270560699	-0.012409983412123078	-0.0001439264441711308	0.0017239642780458497	0.004864825106411212	0.0017162868000494048
114932	0.010930816334174311	-0.010672335216609773	0.003048594769816011	0.0067726154610705065	-0.002845244536293094	-0.00362427509202555	0.006245809155744466	0.003179974198689024	0.009274390238600069	0.0013303260392126485
114960	0.0024159940677576427	0.004160194352265431	-0.0007984784747662504	0.0001667192967720117	-0.0025812869359845034	-0.002305988522045715	0.00349937702438506	-0.001969020542401954	0.003212324429766856	-0.0003288813962090968
114971	0.00989799939081141	0.009862334755881929	0.0028516424240931336	-0.0010952842821033378	-0.00547318003158726	0.00703389889592205	-0.0038620939632593916	0.0044579748122195745	0.006725633206764551	0.010578834621831793
114984	0.009917944308130052	0.03193728315296597	0.005062631577245293	-0.008786721953915538	0.0027812782746919795	-0.010859312417244244	0.012279987874198454	-0.0091043433571725	-0.006107105881784487	0.010333252290675578
114987	-0.0010691186620077223	-0.0007506548295542592	0.0059567148677812575	-0.0040729711983143015	0.007844481297062762	0.0004378532787967613	0.0006993532975534679	0.0034445257895923745	-0.000910018584655289	0.0026000632065854984
114990	0.00894556848826449	0.00106730708663675	-0.009058816201349797	0.004327281017225266	0.005076336138585912	-0.002368536148270608	-0.0006969678912920705	0.007705081651757261	0.012451784931733477	-0.01212532605209837
114991	0.0064983009527146834	-0.008057901395615727	0.0011452311807498361	3.668680989270514e-05	0.006341758515784799	-0.007391105821765085	0.004709442583861337	-0.00017225078047834107	-0.006410181914362233	0.0032292298183723154
115	-0.0027162589134081864	0.0014430688145312094	0.013586908972178237	-0.00302455575241164	0.0004486420387593192	-0.004203370010712994	0.012331222671553078	0.0010426845621078337	-0.004806800022528699	0.010669278073204039
115004	0.0015796838414548987	0.0011153691387562753	0.0006179591719965381	0.00015900036963521855	0.00036081539851882293	0.00014131842316199994	-0.00033761998912092123	0.0003958511302887388	-0.0006452533321507217	9.452439405428317e-05
115019	0.001508848971396437	-0.0019638597752892764	-0.0029221957747644356	0.0009358904750238627	0.001959950276071004	0.002920584388692912	0.0026570870539282267	-0.0011128454167958423	0.0014068253092661869	-0.0025882698622817423
115024	0.0009488069718275203	-9.320567541584876e-05	0.00014046676813141333	-8.028989213813424e-05	-0.000142882193598667	2.0871083048475022e-05	-7.08598214266505e-05	-0.00015784731255249823	0.0006308828585823323	-0.0001186474019094395
115098	0.012311227624047532	0.02075212808582607	-0.0068223546624071275	0.0026821817710729052	0.0014693447391231568	0.002577778126554716	-0.006041373902277335	0.0025193001816832985	-0.013154089313231062	-0.008556884362620348
115106	0.009066499153416391	-0.0025173226194855616	0.004807027549086685	-0.000829157117140349	-0.005601829029446769	-0.005917510417536016	0.0040335991521355695	-0.009989416237032032	0.002472107463946317	0.021349380900253352
115123	0.004508596503599555	-0.005341067745329887	-0.0022692977102359924	-0.0010425026598779768	0.00245862752008524	-0.012723250021341807	0.010474293008777438	0.011212129062764802	0.004693190819779841	-0.0020439147510460526
115196	0.0063103968031466805	-0.00715877745209017	-0.0009176312734867134	-0.0013823983573028164	0.0025304433367015935	-0.005818573599155442	0.004127127300692514	-0.000594399479926131	0.0032055431756847098	-0.008065887401463369
1152	0.0072716332310600535	0.004098767608137067	0.0008050594903996501	0.0027068490581792586	-0.00036439146120431827	-0.0016825511165794254	-0.002920993069737164	-0.0007776795046748521	0.0022539766759317537	-0.0023069843020904457
115201	0.004844398239590631	-0.00452959957724216	0.008963464597986116	-0.0017578374267670437	0.003998648487194585	0.013699725139890645	-0.011117645001160859	-0.006753409987518137	0.025604659123003526	0.006174241975820529
115207	0.0011864330247875858	-0.00033077068505289845	-0.005296147962980708	0.011556267080002704	0.008929875523049285	0.0033350284567647084	-0.0026146539340165184	0.0024349204214917904	0.0013379247214444334	0.001541626274461876
115209	0.003742822397740682	0.0007087154763406745	0.006692132197700623	-0.004421344082211892	0.00651983804103744	0.002199276271873278	0.00322953089787462	0.0035304749590835856	0.011299486348150818	0.0048994793304984125
115265	0.0028552193827829026	-0.0010907020385472956	0.0007708694094039523	0.00042348520189814835	0.002781096253946651	0.0007556049204550218	-0.00030928309374171604	0.006676861067968362	0.0023350850120990806	0.002178022374263225
115286	0.008268379048824352	0.012064054077428	0.0024967985983035063	0.0030260698066411967	0.006508803313612657	0.003697435061451456	-0.006392501363569062	0.001539781613052613	-0.015850973113492282	-0.005332557291332789
115290	0.01163504879962778	-0.0017407587182313746	-0.010041005984199719	-0.00021662710023213653	-0.007024428934337287	-0.00978761025587404	0.0077127947077357505	0.021647182682094486	0.0020483383630764455	-0.004104006097197439
115294	0.0031089202368400474	-0.002741612211374378	0.0072889835179176035	-0.000568779023745355	0.0018655874502703676	0.001272832944257812	0.009986620196148883	0.021850247387749072	0.0031089085345980126	0.009574801845285195
1153	0.007558988227218563	0.011728560020687905	-0.000815419117178425	0.00046049729835280755	0.007444095641362481	-0.006278256699046515	0.002945469518028294	-0.004003344091642672	-0.012135438742838468	0.004395714342593777
115350	0.0003079855022188956	6.25488584739778e-05	-0.0015258449916611958	0.0029267532947967667	0.0020437016172809488	0.0026680055428070617	0.00510418165903473	-0.002642182252574605	0.0011837138770436119	0.0017050655104148282
115352	0.0005239963325402923	-0.0003351068120691564	-0.004454409158927976	0.007770550242690906	0.005127312270379287	0.0072122593448010475	0.013330859318667574	-0.005467662016987953	-0.00033955384525467455	0.002602045219354992
115353	0.011876155852212097	-0.008673552456710977	-0.008058078372153622	-0.002891807317339336	-0.0004988244747606103	0.003652689399437588	-0.00018252710113751493	-0.0055717217177528745	-0.005209890292793795	0.003098647816600513
115362	0.0060000297255299985	-0.006797553202227314	-0.01918920438172799	0.013286252615777323	0.004712265650545005	0.03486571241390731	0.02829094976636608	-0.016134355600985747	-0.0042627987807273005	0.006773487412775342
115399	0.003590757196317587	0.011859617466296808	0.003824335437487862	0.0007755807333387507	0.005336348864392964	-0.010391902410656354	0.010457098804635197	-0.0064347672715762486	-0.0032081379575229657	-0.0051122192567789465
1154	0.0029977413068954534	0.006887629326484671	-0.000700048356367256	-0.0009035617231050872	0.003135114775269637	-0.0038615272734797003	0.004988194398643961	-0.0025588855716846028	-0.005403453096943213	0.0005470349197508666
115416	0.004844673984766644	0.0008771395137746815	2.674443121116493e-05	-0.000272830107799198	-0.003067630150748162	0.0006384272282478432	-0.0009681834139736224	-0.0002737464588919242	-0.00026633026030120584	0.0011348276685674678
115426	0.013453440855198586	-0.012990840584934174	-0.005943146540670205	0.00317124437457257	0.011500735833029976	-0.009012742908007779	0.002888228653655149	-0.004070927376789438	-0.014061472581197741	0.010721358218702948
1155	0.013167233743936572	0.012512186930858815	-0.00965932683043088	-0.0019096740237593193	-0.005221259798032346	-0.006530220380110592	0.005022937267090072	0.01553521809432266	-0.007188843075146617	-0.0043597989634476635
115509	0.001723488661499046	-0.0005315457621667826	0.004967560789420917	0.005816298385158905	-0.0015482560819923476	-0.0034674603027823967	-0.003690465272959373	-0.002149941676329667	-0.0004898023883565737	0.0015888224682481056
115548	0.009247906564056493	0.004912215857937194	0.0011070994588036726	0.0021808485502223737	0.010689555779925636	0.007859899534157284	-0.012179437429019361	0.0009739612684886238	-0.0035915422548380284	0.007067800039905901
115557	0.0010025692504868288	-6.507796022800612e-06	-0.0008406922023416676	0.0009907750847832908	0.0006312194818930265	-0.001292802097234632	-0.0004762933686618551	0.0012572166048521495	0.0011459205683858002	-0.001112825367543401
115560	0.0032715086515001713	-0.006438542304015775	0.006696711307910726	7.212142045102496e-05	0.007521683666395861	-0.002719247488909326	-0.0009143021290051483	0.0022024608293795033	-0.006475289620294601	0.001338505949400711
115572	0.0019285509542353372	0.004760837823806926	-0.0014469655288055373	0.0007785230503567919	0.004599166504445578	-0.001692228858452444	0.0013939745293045413	0.0038755569772861995	-0.0046038313713021185	0.0009659339452757108
115584	0.0025473964330098593	-3.6147537223054254e-06	-0.0005530676716796051	0.0020654935876735464	-0.00220390078001804	-0.001836344685853748	-0.0019033061599715382	-0.003183844359878421	0.008515912589781398	-0.0016087431679191128
115650	0.001123638511427889	-0.000652442477148795	-0.005584132784176025	0.00805415360921537	0.004682598104355935	0.007873141409216302	0.013519893901332333	-0.005367134480369122	0.0004980972701995022	0.0019667727448998916
115677	0.0006952452548046033	0.001485084149012429	0.0010926196682571915	-0.0016449388377618626	0.007475071508638745	-0.0020423621953546737	0.0016921975031114643	-0.00048654610710734223	0.003963375840536007	0.00450776956380432
115703	0.003931665389030845	0.005981951167289902	-0.0032530013742901945	-0.006743040419576632	-0.00037694544586478634	-0.024888921428606704	0.023178749029856657	-0.015159388507428867	-4.3826816468203454e-05	0.004231746514212816
115704	0.006006425960929763	0.007251916102982259	-0.0001582040704024783	0.003578429514231615	0.003947580413301515	-0.012586214173712923	0.007007681435721337	-0.006787107869486888	0.004726112597854283	-0.013279353360166064
115708	0.013605118719342738	0.018221791469084325	-0.007500822112772341	-0.001535783599897935	-0.002177799127877702	0.004441598444534567	-0.0039817718862422405	0.008531577106305312	-0.008137647926732662	-0.002537249017158787
115727	0.00016795331844530857	0.00285112884065166	-0.005457316462136078	0.009519098036401519	0.006687840402403991	0.0005052028256574886	0.0022741830936948895	0.002286817007968629	0.00371554570387728	-0.0014183275309505167
115752	0.011463134769850374	0.005952560125792556	0.003590743061708837	0.0010454842986759008	-0.0007054357671207006	-0.0031813298784937162	-8.498731760514812e-05	0.003860172855860361	0.009925053022065262	0.0021650954115147855
115761	0.0020623724964151523	0.0026081273839103206	0.00754430934691194	-0.006035211291107609	0.004071142603060622	0.0012220497536975731	0.007430533938319319	-0.003984100261822375	0.010446700392498039	0.006150961209392836
1158	0.0027628568038503254	-0.0005310363168934491	7.129365912335938e-05	-0.0004266040087187133	-0.00011182468500692223	-0.00044657729820526845	0.00045910337069222283	0.001100721338905173	0.0011635173342302804	0.0014295119834536983
115811	0.003925949462619516	0.011531026889583122	0.006717497814188374	-0.006563557911337363	0.005191522507919551	-0.0032763340331056295	0.006079589427044623	-0.007781143577829286	0.0007978308339194088	0.0039601960103084
115817	0.004940855125887728	0.009467985409635475	-0.0029431436273674024	0.0032793530991149103	-0.00047222270331569296	-0.003317843880020382	-0.0036621500809010414	0.00418901637209434	0.005040209719810405	0.004402730853652853
115825	0.006596864498459171	-0.002124710321122741	2.4200221671303016e-05	0.0022239485485289145	0.002517995865885392	-0.000177852336417384	-0.005320548823436211	0.0016730138869708	0.007244070966828017	-0.0021451626428025637
115827	0.0017546592144561805	-5.175425305042886e-05	0.009802145833068772	0.007164709603557329	0.00029982398233858906	-0.005335106579904599	0.005355333679975185	-0.0015185104888544093	0.005018855385178008	-0.00037166009663489594
115861	0.0019145493389635267	0.007071256549834248	0.00020566967491234589	-6.653187472454778e-05	0.00404542315805342	-0.005237705377054943	0.0006974591649962302	-0.000175448833390555	-0.002736317827625053	0.005493414711457661
1159	0.005708443339038352	-0.0007444128191979844	0.00228980400976424	0.004166507017083661	-0.005815069872754373	0.00535576831045836	-0.0036797374237207965	-0.0028874028418343555	0.011800012388640214	-0.006766167328266313
115908	0.0003884093687055283	0.00046542858595784105	-0.0027791956482335137	0.0058829408045627425	0.0017328413033281917	-0.0018722648579366202	-0.007691034965781783	0.010830128733623186	0.003292618248604835	-0.004421579623663232
115939	0.002967700423568817	0.0007709225984712015	0.00045221489266777086	0.0008930447518559321	-0.0006789497811008126	-0.0004734165178478517	0.0012222234689124494	0.0016934361735041063	-8.928151415577542e-05	-0.0009688976525139855
115948	0.005541605996313021	0.007738474329713005	0.0070518028950511055	-0.007725576284499716	0.0025031360396463977	-0.0017479108404597388	0.008439151888821895	-7.917014759600615e-05	0.0012245983403108291	0.0057155687039696385
115950	0.00753291891033896	0.020134831485670097	-0.0042693173624592275	-0.0007141164669443446	0.0051632268556912695	-0.008608708178518104	0.0014596103339770277	-0.0023260277265472556	-0.0219050572802653	-0.003758665637893175
115992	0.010097775332665508	0.0074460536412496855	-0.007588235227133004	0.010294609569798063	0.007871064486226272	0.011051928680434722	0.009572168254583492	-0.001422323467118087	-0.0026628204560086802	-0.007138826893780017
116	0.004252402970887313	-0.0021536015875464076	-0.00225585069258642	0.0007584683656776981	0.0015468651324743966	-0.004017425557484418	0.0008124527472478153	0.00271913451564291	0.0014669136109570033	0.0021438419724401857
1160	0.002525048864108423	0.0001719461413462874	-0.005317156251671121	0.0033050240052965923	0.0028743773019387635	-0.000549367227425542	-0.0019392160633507995	0.0023683145123727352	0.009084732598448452	0.0016633379565091345
116028	0.0024590327330860653	-0.000914200145739662	0.0007843347101498667	0.00030000615939695946	0.0007958547960481687	0.0001925720813403956	-0.0005575675598734596	-0.0025735762262672503	-0.000765900409822938	0.0014056358491430258
116039	0.0016336732681571189	0.0037414908628084563	0.00556426810337759	0.0032040647300394516	-0.006833626518278667	-0.001935108222186413	0.0077770092262861214	0.003289947159592602	0.008888472495716572	0.011634537456159763
116064	0.008798730213272423	0.0024510564027187885	0.01401884489404617	0.00892710375026621	0.016837959064340047	0.002599224462971388	-0.011373181682264243	0.0007311818639392032	-0.02583053208887481	0.0025418909757071815
116068	0.00462837675198171	0.005428045333751966	0.009571751749337387	0.005465429297960371	0.011547088942138933	0.007880299084844444	-0.010849562286446693	0.004352954233385326	-0.0014429006600418695	0.004597869631642361
116071	0.005958002363576607	-0.005408742900523893	-0.01491178531003432	0.0029977065789862202	-0.002057387556872626	0.02814203713750325	0.016898067683771948	-0.006431138113436784	0.004892500039502896	-0.004294548226162857
116085	0.00015654947497179133	0.002740993746738124	-0.001635014562152192	0.0030174180162782956	0.0021629528999297797	-0.001895368392733605	-0.0019093752412071867	-0.0006313435760616189	0.00029434587327296257	0.001501404580001833
116092	0.011096555979825975	0.012003251833130309	-0.0026112901024174127	0.0020691070964357224	-0.005996570919971266	-0.00383508814685629	-0.0025314052933483166	-0.005866050826771661	0.004039108906590057	-0.0009558735719735877
1161	0.009794767766930867	-0.0028659793133497765	0.010054115013447225	3.3923496016291293e-05	0.013438538892009366	-0.0013431391838550366	-0.008564440797640488	0.00741877984559925	0.0009345050081477563	0.0029624717154512056
116113	0.0105511494749018	-0.011808664394787397	-0.01407808935858364	-0.006401510751630745	0.0021859394309503948	-0.021364706643368866	0.0029840418201332705	-0.0026570418131824313	0.0059814555646348294	-0.004568576386538012
116115	0.011879157392466175	-0.0021436434211820486	-0.0008717383505318215	0.0035987200224004753	0.007255129007029734	-0.004414507577356558	0.0009203221022249277	0.008536744652563651	0.008371789584086735	-0.009192329854665823
116135	0.00036952049436931407	0.0001596928512606747	-0.001065860623799203	0.0026088604306636373	0.002784637001188134	-0.0034686101972632223	-0.0019413489647549021	0.004915552461924112	0.0021578054205410226	0.0027944848665220536
116138	0.02183005600035935	0.0012584117106369112	-0.019385277476668752	-0.00861965806252022	0.0015703197978923968	-0.014523364755451912	-0.002824350814248334	0.010844679507652355	-0.003039794114609223	-0.002416772594999843
116143	0.012217525316205461	-0.0010502641048846044	0.0013580836309262543	-0.0026074035089659452	-0.0021848487825467115	-0.0028714964029300143	-0.006602677504190451	-0.004241699355399759	0.004784131388010408	0.008854440605895934
116150	0.010397893544506253	-0.0104852989003041	-0.0038251217428271846	0.0045848252408278905	0.009153822375096779	-0.00018606805709491447	-0.013299826955043122	0.007071871004496858	0.002378835864238873	0.01075580217053472
116151	0.0013287593733922413	0.0005481812251243105	0.0008054516993018343	0.0005182995871399677	0.0005315934146564815	-1.0234931764723057e-05	-0.00011804735447624274	0.0002545533470576276	0.0016687666016568378	0.00041227391400052484
116154	0.00507704992883319	-0.0030229963808619093	0.0022643676774882922	0.004853788183369942	0.00046609785387249474	-0.014237993868424037	0.0035522847996429492	0.00477190337884821	0.00711543907060446	0.0048631858153119255
116159	0.004548372401293443	-0.00733126467977595	-0.011107642474907701	0.00048347212010135056	0.004771024309702896	-0.007892917915810701	-0.005731519144290477	0.005667336744669967	0.0023812097864641074	0.005060187252912874
116173	0.006209587107301068	-0.002333029972757586	-0.0028391428713266643	-5.0145591218335114e-05	-0.00011614222939941231	-0.004468822302281428	0.002842854559292554	0.009107619523999936	0.004586775890561751	-0.0002947142098900318
116211	0.0013949216356708997	0.001590054780824841	-0.0036581785705723673	0.004332156578401547	0.002972999547759607	0.0022648547410555656	-0.0007104880993372601	0.0018270324223128352	0.0006238457355348183	-0.002148259820110225
116224	0.008201537012456715	0.0027199733835832586	0.006858923416957085	0.006478832619857495	0.011329135923430354	-0.004003456686084373	-0.006624444635893224	0.003441753874699747	0.002638076786417852	0.0049262333000147426
116225	0.013952640234013781	0.010089406846203195	-0.006175770522115833	-0.00508504867514499	-0.010307368099328555	-0.0033555196533790275	-0.0030010921288349175	-0.003081663453870283	-0.0019442306664258057	0.005782835178353973
116228	0.002611418962045992	0.0036385135020149343	0.0007524421966241723	-0.00030932372758298666	-0.001341441449344291	0.0006247401967485569	0.000698268492758675	7.177979573412332e-05	-0.0002453785685812878	0.0014038019459906561
116236	0.007788844235037754	-0.006522734148935923	0.007527719538246892	-0.001844824490149949	-0.008863928807021276	0.00024477748272810137	-0.008010628456868387	-0.01136560509711371	0.008732098828215075	-0.006741071491385154
116238	0.008627540423371117	0.008599670927223644	0.011260852422881744	-0.004926659485982177	-0.017884527381650535	0.017805001933145135	-0.01350430087887649	-0.003878031781369879	0.01388579563557841	-0.012618911233947948
116254	0.004540289982211654	-0.0021274425389524363	0.0014648367182140498	0.0016381110950801428	0.0032543191973400812	-0.0008109616438404866	1.679419677735004e-05	0.0010185753142678041	0.005445849668555756	-0.0013914990595015988
116285	0.0024848468701427016	-0.0009356314543768304	-0.0023359941995281346	0.0021647223972632995	0.000606132271393676	0.003011320441369079	-0.0004163525586076001	-0.001453962417315488	0.00033929923373859786	-0.0023757114372167255
1163	0.027741544014901365	-0.014299486137953236	-0.021664465322850074	-0.029826869973802798	-0.01751219789560025	0.01635613367199876	0.0020344685459601	-0.002326713947652773	-0.023445393530202013	-0.017878107483206725
116328	0.00039152692801042963	0.0012761966941785441	0.0011711252395104517	-0.004333279865749945	0.002121280944071046	0.002177003006318544	0.0001706398072174144	0.003901412769356824	-0.0010218084814801697	0.004379833594971246
116337	0.002758870267593873	-0.0015979944355771812	0.0005780350571230977	0.0020659185530296524	0.000898901555795405	-0.003778632073850084	0.0003650348169996328	-0.0004840928173467265	0.00527044460700441	0.0008691534758191295
116349	0.0011880958373816737	0.0005984361701712308	-3.4292426913169295e-05	0.00012253064174028473	0.0002915066512248864	0.00012530721520401751	0.0003145897926937237	0.00038230424600034887	0.0002733678968445644	6.419585579429928e-05
116362	0.0035981419700754583	0.002120479081676367	-0.001960895902077396	0.0018710297273778413	-0.002016639422001362	-0.0013567979918321874	0.0003668142828990533	0.007268382745985556	-0.00031144123709993216	0.0008369781554242538
116369	0.0030247038559234737	-0.00022063509285205526	0.00675837776950545	-0.00445198589132284	0.0002464910231673914	-0.0016714902230251768	0.0013573427648458567	-0.0059892510667408924	-0.0009665365297671059	0.0020687681644846073
116372	0.004045459113555493	-0.000358198144023723	-0.0051434841615405945	0.0018745084817468397	0.00040129542098689836	-0.0025821407648066665	-0.002620561204293241	0.0017003200233094086	0.006232396452135464	-0.001257911715365731
116379	0.003496908594253003	-0.005623831719434736	-0.010837560454819947	0.007915014136810745	0.004237236573517998	0.008555038664993188	0.004334826216484174	-0.00356125773844727	0.0074513110462340795	0.005432795765713585
1164	0.012624285325394393	-0.007735100941914243	-0.00848924949798864	-0.009089513694307704	-0.019905657146192107	0.0057257221334009465	-0.008466381234027884	-0.013941069890872501	-0.002998993119358184	0.013170427131459142
116437	0.0004428514087123936	-3.951943185438323e-05	-2.5432505181709436e-05	-0.0001542180900972931	0.0001541292821421493	-6.933465351728166e-05	-5.0792590078241394e-05	0.00038353956423142137	4.0939319988254246e-05	0.0002670166599652518
116441	0.001936785249569907	-0.004147998698983074	-0.0019040746517656128	0.00010666821412734551	0.00792566226003389	0.003687920685083844	0.0007142285835423648	0.005679118394111179	0.004471397501604867	-0.0002085833634341706
116442	0.0041101343376928065	-0.0014289990642130425	0.017411939978176937	0.013867330079325576	-0.002204057310174105	-0.010510452805800409	0.009171586381004796	-0.004809353633681003	0.015285889867911918	0.003950081447685969
116443	0.0025285378766363885	-0.004922477387461068	-0.004528365760583971	0.011218505368152535	0.007373160183535891	0.02669286108580958	0.016723920577135343	-0.005407957931964305	0.002617101195568958	-0.0019114645527349569
116444	0.0009575731929079546	-0.00040248445423162735	-0.0010133444409995405	0.0009103255827309026	0.00022639310349585105	-0.002795822113245595	0.00022873846078240532	0.0019839149002451417	0.0032094067140124027	0.002089641895488817
116447	0.018019760416361386	0.006419555811730438	-0.015553039725831013	-0.0016988913656517113	-0.026636704702573667	-0.0008728697072595659	0.01586250575480298	0.030212145739616763	-0.014273873053100395	0.0004760032203764361
116448	0.005262474066244863	-0.003306875558868567	-0.0037509097393794975	0.0052085787862725	-0.0032444799034444262	-0.006671162300958133	0.0028344569542610013	0.00427502581315332	0.00939824206641842	-0.0057022454797749115
116449	0.0027217486476778284	-0.0005589120584509229	-0.003939483470863984	0.00778271662032956	0.005611944025508015	0.008782517269834046	0.0094022132127754	-0.006103956443686968	0.0011614630120452	0.0027539670704989135
116461	0.015415474471197139	-0.015880411242434844	0.0016123917155657346	-0.054138942680657526	0.0102024944082841	0.03832409152631038	-0.009637774849147601	-0.0034430882558254745	0.0153853874042225	0.01257968377310457
116496	-0.0022131291305958795	-7.787666253340602e-05	0.005611029208750095	-0.0062481019831712595	0.011373957322683804	-0.006878036778567717	0.0023178247793315255	0.00011074752489289202	0.00690173642259716	-0.002011645705520851
116519	0.0019525240036132718	0.0015848793971496855	0.001663620704006741	0.0013642073549463838	0.000406978605195008	0.00018244402710863676	-0.00018630318410928567	-0.0011160731880816201	0.006296068961991124	-0.003039699896923078
116540	0.011823533072809051	0.02392421926696434	-0.000818252840714926	-0.0012256823633953493	0.005074117882036771	0.001582274087734417	-0.008225073949937062	0.0009472742352559636	-0.01245460245306705	-0.002318688513431184
116541	0.008703153664194116	0.018566124884076877	-6.214571205253584e-05	0.0022305481335407567	0.0067575366996567784	0.0029900764546806654	-0.00696354185904091	0.0018789880460046442	-0.018557262890428434	-0.003731276176175301
116729	0.00057689119177962	0.0005923405412437279	0.0001589634060717044	4.379582871046141e-05	-0.00013187700112239642	4.8088697858432816e-05	5.909849763203905e-05	-0.00040993986815502	-4.7629245665399326e-05	-0.00017463475157033224
116832	0.014978424501705867	0.0021007661202183604	-0.01647243426432244	-0.008271627636489419	-0.003851179282056006	0.005951525803176636	-0.003778684034286909	0.004725301500545694	-0.012365089413559557	-0.01278464909163442
116833	0.0007994712711664657	0.00012883348497049352	-0.0002961739135512831	0.0005254972905706808	0.00020014554411645712	0.0011996411776313408	0.00023308147604824737	-0.00029167400246730974	0.0003917054742221896	0.00017274745274247798
116835	0.0012392236466455457	0.0065415837904716605	-0.005689082191833539	0.009806808491390148	0.007919175225506458	-0.0046141776754546355	0.0032209237280239828	0.0006517157658294162	-0.0022737087396540005	-0.0017156932375217647
116840	0.008224944606721182	0.00220074883739764	0.006984985186545472	0.0015352938792631751	0.006746839170105989	-0.004379070015445718	-0.00014717253352195642	-0.002898624760182731	0.0037237302979330413	-0.006054170450148048
116841	0.010721971849599743	0.008928778086483777	0.004607714633204507	-0.05544622452813951	0.011909987286529962	0.012680244151682675	0.03361820527338718	-0.00042579824566880455	-0.01805739156092833	-0.035049019610821526
116843	0.0004792293331238948	-0.0002900470613765383	6.189142868865613e-05	-5.389685586957452e-05	9.29458311707574e-05	-8.232692348175448e-05	-4.819400646694934e-05	-3.391171382407926e-05	7.968543587260684e-05	0.00018596908673771566
116844	0.0008671966640273585	0.006984990844206943	0.0010235182234730022	-0.006294626886802983	0.0036522920818220653	0.0009996065738683817	0.0017452606634818693	0.00017365025811577267	-0.0001546941574240361	0.003655740653175396
116931	0.002442341527592176	-0.0037545374882017707	0.006359589901877524	2.9743435409193776e-05	0.003409392785098242	-0.0011909319564230184	0.0012004430697024504	0.0007629108348870056	-0.0015912207751660138	0.003723712652621244
116966	0.0002888749335703736	-0.00222278232346504	0.015386820051711006	0.006509122780694802	0.003195782337868103	-0.007804382535960211	0.007677836977279611	-0.0009371091424118775	0.006238160848629854	-0.002522940336942834
116969	0.0031185799535248648	0.001940626885280202	-0.001524697567221258	0.00306250516740456	0.002746051733669485	-0.0060172307541646285	-0.0009113666647325844	0.0002964792945021379	-0.0028126518562475787	-0.0016816298590828602
116983	0.005467594633968638	0.010912143566116157	-0.002920328421444234	0.0008073316582454229	0.0013244006307625135	-0.01092451169353755	0.011304968701400166	-0.006458533687831467	0.002240097102250742	-0.008488658662444444
116984	0.0011616402263249957	-0.004895358588114121	-0.0030504901820678286	0.0052665813525111325	0.011132245023566903	0.013189428555758357	0.008665440861990899	-0.0017813510313592854	-0.0002610048448296867	0.0005026790105362164
116985	0.0058206700584504225	0.01052393543536479	0.000712488988683529	0.011241966364191353	0.015899154991596595	-0.0014804808939644966	0.006778619497643385	-0.002070218848562707	0.0009288769909463772	0.00039037367976113633
116986	0.0032248308029369827	0.00200088761299785	-0.00880634981412781	0.020294237208136886	0.005849267208981331	0.01914835959313154	0.022799675277942476	-0.015634360746344073	0.001407856511669329	-0.00017162201995622294
116987	0.0023002426448432345	-0.00037694051046222325	0.003898399120940274	-0.00011985465354886864	0.0027952100807477386	0.0008778677489981933	0.006685660054384038	0.005785793368149441	0.004551276472612166	0.002108624323232805
116988	0.009123566839607206	0.012192883437633448	-0.00841610198678891	0.0038504570057931622	0.0005839330872553292	-0.009230400415596276	0.0015142839549510483	0.002015330906675158	0.0001534409524206114	-0.007397300421597336
117	-0.0008726669058364944	-0.00025332907938760516	-0.003937385148512376	0.006661368929107611	0.002485506264399056	-0.004924386130657062	-0.0036369319980393945	0.002742919756010471	0.001011458409008859	-0.0017315091574460326
117143	0.010067502221119153	-0.017802500270423315	0.029737969804289728	-0.059701971356895804	0.030324903954590133	0.020865420620397854	0.02129431429862247	0.002975793168991705	-0.005974554432991527	-0.013907260013363518
117144	0.004604421608046988	0.006052922171672153	-0.00312995678059132	0.004247820531363703	0.005902087543235016	-0.0007881134761805438	0.0003311641621166962	0.0073406014622028415	0.0030725806673108534	-0.003075653900601215
117145	0.006635591716309799	0.004715522301741861	0.002569574235765382	-0.038353414160703016	0.01187804889512747	0.00874705984227122	0.018989069493707347	0.006301927392229986	0.009268359308644865	0.007227716369789706
117153	-0.00025973657674944057	-0.0006351252687308866	0.0010677991879978297	-0.00024328985894728843	0.002584016747921554	-0.0011213625229911238	-0.0007141788988366631	-0.0024799015926108346	0.00162748068008548	0.00012003642607226811
117154	0.002025768345355367	-0.0010866396211194923	0.00031130646401703445	0.004157413162057786	-0.001066304741839379	-0.006015959079239754	0.003446143587735375	-0.002542274469710025	-5.358311802333212e-05	0.0034089124674531305
117155	0.0007709429616733445	0.005939567337694661	0.000280768881919931	0.0007951054439108272	0.0016069090731838471	-0.005168622040960698	0.01032152071714192	-0.00749727003860101	0.00217605033223989	0.012435369144254986
117156	0.0035633659621999913	-0.0048857018145864505	-0.010067641565185992	-0.0004073472278376906	-0.001606450639863128	0.0025230011804636358	0.004494520498149438	0.008032880966280876	-0.00041557339286098775	-0.0051269799654130805
117157	0.0021194702722938663	-0.002275674952435918	-0.007370437395500441	0.01388567787333122	0.007317164429190826	0.019889827931636236	0.015181851638441147	-0.007646223752710851	0.0007136412664545908	0.002106235690541673
117159	0.003897690999045621	-0.00015099010919259793	0.0011482654432198919	-0.0005203977088167792	0.00022083940138326947	0.0013471674091817321	-0.00013607110290555079	-3.931835292259072e-05	0.0011388235711679404	-0.0004951915360744294
117166	0.003330868130970007	0.010893110465605583	0.004173886288871229	0.0029265806385766068	0.001611146796743682	-0.018443187059219067	0.012280446669679484	-0.008333813004422841	-0.0011342015259019219	0.0017868211883421232
117177	0.005952486613362905	-0.0004937718954902723	0.00698307752795093	5.7310009333677486e-05	0.002288427524897494	-0.0015225308954662647	0.0014676572689841909	-0.00025078536228658474	0.0003147994658257863	0.0049798584219513066
117178	0.012567632604714182	-0.0121039761819974	0.0036160808779330334	0.00218901147207594	0.010252057889362674	-0.008695848176991008	-0.0020900596584972077	-0.006801648881206919	7.80745111539014e-05	0.007473237437252108
117189	0.0014428710717619725	-1.377803090550588e-06	-0.0010177526551150699	0.0010206992020330417	0.000846969083422824	0.00029755935389136486	-0.00094715863475313	0.0010898030910496766	0.001010250175261566	-0.0010507135187073908
117194	-0.0009777112455161942	0.0021132274788519686	-0.001239435097711185	0.0031440341227303927	0.0005975437819467729	-0.003161366500245341	-0.0033467416302626726	0.0009814511288888253	-0.0020684974485578184	0.00165577114990498
117245	0.0003312392710839398	0.0007242766610560456	0.003664429758016722	0.003582175573256288	-0.005542205785218485	0.001962102388778581	-0.00023410373891461048	0.006115509052161972	-0.003887941808430403	0.009475248673517919
117246	0.01934781942671789	-0.0012023857115060768	0.021195072024686096	0.010806317251156062	-0.021845577391686098	0.01145404627793996	-0.009320542657663794	-0.023128702179712288	0.004025738370609311	-0.06339033701168655
117247	0.00586746020319322	-0.006625103008098812	-0.005743696368364304	0.0016889596395818292	0.004065182752104754	-0.003427050616225763	-0.006028163910185544	-0.007933924412516684	-0.0017387507046291797	0.002610732516905079
117248	0.0010565358956835767	0.0027779161414331933	-0.0007770570126648397	-0.0016400293024504597	0.001065004391632748	0.0005004845949728575	0.0002819619977637745	-6.87795127054583e-05	-0.00035922798243546484	-0.0001868771351039724
117283	0.0022063466775547646	-0.00014573437130478863	0.0007203134312245559	0.0002932883275365538	-6.916262450965082e-05	-0.00046776311392228377	0.00019857162249192894	-0.0005631392228511919	0.0010410629496188212	-0.00024044640023428734
117286	0.005630217565553502	0.011122848316406793	0.005055147037157689	-0.0010168093250796405	0.0064553499955765335	-0.0003202515046286395	0.001674936612033689	-0.0010978415934380886	-0.009890469393066464	0.0017463845849102597
1173	0.019597419127792212	0.003027039025496443	-0.014575361247689796	0.001557111056604495	-0.001315399141791243	0.0029445817509217184	-0.01785998565996521	-0.0034166345054795744	0.013155573119442073	-0.007617328833522957
1174	0.014449976590680896	0.014264513749340797	-0.0053875045585699026	-0.001945673901675346	-0.0026070114358828916	0.0018909459167901828	-0.010295236989010408	-0.0036204707510224827	0.005474539490669278	-0.004338586727943436
1175	0.013087683787885348	0.018753158173293056	-0.003911410791472104	0.0020473651149413275	0.00505701692036369	0.0020154518579800244	-0.011651393938273453	0.006769440291558091	-0.008251184259807406	-0.006294107468579005
117531	0.0019853154892236855	-0.0027259483338478423	-0.0019709484433760405	0.0004041758320909402	0.001986987991162459	0.0031418092819848176	0.001619128360792773	-0.0015050654541055794	0.0029288356719354165	-0.0009346096877363657
117579	0.0014304358025895904	-0.0003135955585790164	-0.0014914911105700082	0.002502213134186683	-8.256160307263958e-05	0.0001700935566077612	-0.004653130067702761	0.0021360662012159665	0.0061167039691675815	-0.003977952598110589
117581	0.0025708300536486164	0.0040211139601169675	-0.007261739286731536	0.005623053433455709	0.004280039188519956	-0.004408719142105856	0.003101302912659544	0.005220805285967883	0.0005254671738676477	-0.005195411922670751
117583	0.0013353765891345255	-0.001195768149333091	0.0016913697233484984	0.00314362708131332	0.007048563021433492	-0.00122435702869384	0.000254218564108544	0.0025518674955102303	0.0029433456910415365	-2.337350105681887e-05
117584	0.011505476599711016	0.0038509754786751134	0.009981186300577757	0.005152185842651595	0.012286524328539206	0.01259255362801079	-0.0009641738469157272	-0.005809279882365543	0.002338038796963236	-0.006847822633181813
1176	0.004873360659129703	-0.0006628299229747637	0.0069148804991409196	0.0009093081672527213	-0.0017831164768902384	0.0072581697727833626	-0.006069772331243256	0.00044253607140487707	0.0057550405139730546	0.00630892683466717
117608	0.002358125213680697	-0.00282374499630668	0.005186666255327267	0.005081006476753042	0.006343812563554637	-0.006724143608208925	0.007770164335575199	0.001523990392186383	0.0015655716158355414	0.012203662215985718
1178	0.00040510692120407084	-0.0017380095930122341	-0.0026724096154458537	0.005286344038366144	0.001606674689723882	-0.005753988715382115	0.00282337884348613	-0.0033395612696925114	-0.0013591202283415981	0.0012311967151604367
117854	0.0009618013086509593	-0.0013119928537560965	0.003230445175451117	0.0003617448742096711	0.0030752372106745223	0.0014573394508320709	-0.0006776740917108187	0.003072408864798237	0.005196963301697357	-0.0005939203902763379
1179	0.001014700741077156	-0.00030358027004620455	-0.0020785671061113475	0.0013811781917508958	0.0028095532671523495	-0.0031701120111986875	0.0013804104936567438	0.0043079572820074385	0.004304518433273897	-0.0015251863469881804
118	0.020987491592014237	-0.014981739599866643	-0.010283115188326142	-0.0036599725984624494	-0.013687127489882676	0.00676925072038385	-0.012858442746302597	-0.0001250489178063782	0.019713955796462186	0.0055560649379573415
1180	0.0013854696155275092	0.0015779109291485713	0.0010870936345561296	-0.003298398327406572	0.0016468775156569333	0.00021426400098431734	-0.0014490159747755178	-0.0036765547945066964	0.002606174702149511	-0.005746047403622575
1181	0.009863907081333096	-0.0021662318459757593	-0.006667646697886375	-0.00922525569014383	-0.012417962329580187	0.00039566865417808985	-0.00020431881218354017	-0.006371901197151458	0.002984716579798321	-0.00027923175186643186
1182	0.0025532344074322487	-0.002465633562177622	0.011194669790630829	0.0059347418923849145	0.005646343420341841	-4.7565924054343056e-05	9.130597693533095e-05	0.0014907684517592662	0.008854193047989236	-0.008390164301190599
1184	0.011939287183646891	-0.019965887642029317	-0.011301757385000968	0.00316008795972423	0.011482023577775084	-0.0012454294909158192	0.0019078308630284598	0.015489925599799465	0.006155934018164365	-0.0010404956243017548
118424	0.009324821378035222	0.014100242584410646	-0.0031215021766014595	0.0023197743585414163	0.0025296587183665908	0.0022683604415195528	-0.0014163592112156238	0.0035913674489401683	-0.008635510252123616	-0.010128506375090784
118426	0.0017497051920113554	0.0014313992123627683	8.94955520069636e-05	0.0006166851366289406	-0.0001687857592371409	0.0006573318419431991	0.0006694015173491666	0.0010692126857373785	0.00010789746981127857	-0.00046625101523873854
118427	0.0013699057556716874	-0.0001298505540753738	-0.0005998043067730342	0.001521865817978975	0.0006308129887827658	-0.002366294840848566	-0.0006805723492475264	0.00016070452681047834	0.0031376741909553128	-0.0008584575075828404
118429	0.002053040542086413	-0.000255641810191228	-0.004796129814222043	0.010744201542675039	0.00949022936776644	-0.0017775416943268901	-0.004110801703764457	0.005694068209127701	0.007735465590128829	-0.0041625212997082545
118430	0.0014636293333089938	0.0012871908484071138	-0.0013590826654483804	0.002276030035763517	0.0035283422241431557	0.003669914407541073	-0.005429578400757037	-0.0007458862126143149	0.005638190578941856	-0.004031323011496404
118460	0.009904528581951375	0.0023602199994181244	0.004598228168156787	-0.002095446099715484	-0.005406915645603685	0.006620030631279491	-0.00038995141139809173	-0.0024792525178991415	0.005150944976483051	-0.00024143019019552564
118461	0.001719241613123344	-0.000329865794032687	0.0004823649212109186	0.00019493347231514438	0.0002304923312580531	-0.0006567072769515127	0.0011561236877111313	0.0006206739824573066	0.00018354392731632913	0.0012608262792165876
118471	0.002569128634752524	-0.00020308179565921918	-0.0007741749604124501	0.0002694639819533629	-0.0002147193052869536	0.0010486818518550948	0.001890055671333878	0.0015099309987017546	0.004099213680961908	-0.00017134686914758882
118472	0.011322268021814389	0.016729304799687587	-0.006022419052118199	-0.0026698908222904352	-0.004033512141000122	0.005032752224298515	-0.008565673400943502	-1.412655291539457e-06	-0.0005285513266479154	0.005754313486569554
118487	0.011987849697926191	0.02260628829835168	-0.000253285962339063	-0.0039430161324415765	-0.006825768634235488	0.009359178202651653	-0.009492712044134204	-0.0034524745295469654	-0.002238309270749772	0.01043076298186407
118490	0.0002718817849807498	8.57869987588693e-05	-0.0003177484521129347	0.00021236853687821777	0.000123547712729763	0.0003736800424162917	-0.00014130737630656267	-0.000301716153114016	0.0008748701696102437	-0.00022087100697580812
1185	0.004080955938626094	-0.0023315657349061592	-0.002588581112729429	-0.003383003727062782	0.0007310516305165158	-0.0012330345453596694	0.0006200299606471137	-0.0013628218735692152	0.0014819216576506574	0.0006974985709638154
1186	0.006797966279257725	0.021292019627788254	0.007859684593055282	0.0018706495312933308	-0.004470763768517221	-0.01732590539673726	0.026093028683772033	0.0052297149754537845	-0.008253888757162181	0.004963763710454957
118611	0.00410798521162459	-0.005587602904181708	-0.006035516630148428	-0.0014112426245621857	0.0029992665861642074	-0.005914339259973967	0.0021407825177355783	0.010819338918833311	0.005917093324393205	0.0012278242942873059
118663	0.004003207096017534	0.003172132785559875	-0.0020557340261382227	-0.0014030367188490043	0.002339038791008237	-0.0035403713167283454	-0.0014730645540189337	0.0010074080460110023	0.004019547450545918	-0.0012741600072731596
1187	0.0022544931983374187	0.012253350840909278	0.008372958784252397	-0.00234017703221641	0.007938201475621562	-0.013784921980709264	0.02603859516907915	-0.012086539653404312	0.007624977859657846	0.00774743587768172
118738	0.0015699981724416289	0.0003166879151788532	0.00010414317275276429	0.00024337556043693129	0.000939584779076188	2.52653491988901e-07	-0.00018798238824739095	5.786244862301888e-05	0.0002912208163410092	-7.459535104324317e-05
118788	0.003433319175813441	-0.0077314269522584305	-0.013278982292562615	0.01587677363697541	0.012383924883901526	0.021989343257483574	0.020992789342143114	-0.005634527393227933	0.0009870796118554503	0.005846906403476167
118812	0.005670834642816916	-0.0018750716313066572	0.004925128617158669	0.003958794801250482	0.002597635166869751	-0.0034858467004882563	0.003682897914320003	-0.001413677007692971	0.006842934709000087	0.006553441427123181
118813	0.006601557881697816	0.005082993056177733	0.009664585803436229	0.005464879607732585	0.0010636273381103426	-0.00768890354038233	-0.0003551487197226756	-0.0047222507867049285	0.011914715275971715	0.00045654967606183054
118881	0.01255378349194009	0.018381635945371563	-0.000469865664861686	-0.0003642356533580066	0.004920653538827723	0.0022923514029645595	-0.005095350881934304	0.0014740331602479092	-0.0116937193066075	-0.007505297744249572
118924	0.004192056114800374	0.001173048098918455	0.0002748109606874022	0.00029188935990696137	0.0002189821854439759	-0.00031831975764285146	0.00040424649871046825	-0.0002860812110162897	0.001502458455366152	0.0006964300526608664
118932	0.0037834518547186073	-0.001048909829939249	0.001924902795182244	0.007024958489322275	-0.003067179162627762	0.017008976894189565	0.0050983802422202105	-0.005603368179788516	0.006032615229022732	0.006671456929011861
118980	0.0009560316829917305	0.0014925593777828472	0.004116915236121296	-0.0019408649986464195	0.0008797502789089078	-0.0020176062552208374	0.0035637691135035074	0.0008905368553053355	0.0009542835625146293	0.005332101315063388
118987	0.003229990333254393	-0.0032278363270570615	0.0032461071409070363	0.002461577712016722	0.008877026376373302	-0.0008359222491199058	-0.005074301895116026	0.0002094424882671985	0.0060245390164549014	0.0009341114640140353
119	0.008187264393835178	-0.010852098401393815	-0.004085363383589865	0.0005477830303674628	0.0009301310078783898	-0.016779201906037985	-0.002502098798350143	-0.008077496961844932	-0.005147286537981346	0.006130429026706341
119016	0.0025241601063786985	0.007546922946774267	-0.0034517308255227813	-0.00460962434160736	-0.0027904950888157655	-0.01127102782695957	0.014051242980602917	-0.013514371370384949	0.01095318755003879	0.016479482504791445
119032	0.0005581388012149178	0.0001075895106314743	1.6125264842972923e-05	0.0002907238983733077	0.0004173895271954424	5.3920976224173594e-05	-0.00043612935281645346	0.00015694626364613258	0.0006362313543239723	7.172115383371325e-05
1191	0.007220010746481256	0.0031635400981678587	-0.0009738979542758321	0.0014121837351064913	0.004092643436703733	0.0037679556549290406	-0.0008744529074329232	0.0039143097275457835	0.00656444035268426	-0.0014197294077700846
119180	0.004557809823303414	0.0034730796727894917	0.0046509259229648315	0.005627890315121923	-0.006065103676435514	0.0018700876202730515	0.00048187921558758733	0.009996115614986964	0.0041982844360345505	0.003955124267049481
1192	0.012105892577369335	0.01879110379020696	-0.007196855554247567	0.0035310987183804904	0.006039004257394104	0.0076463569508512085	-0.010972736324625598	0.008359372907282921	-0.008315757537355313	-0.005423071212198556
1193	0.0003775067992149723	-0.0032364104934331714	-0.010704594664927512	0.017342570723825106	0.012260010068347864	0.018391866519708085	0.01569257986817295	-0.006504959563419262	0.0018034821785091206	0.006419417634457716
119358	0.0009789507443248252	6.635340027757487e-05	0.00029355237999342484	7.40864970075059e-05	-0.00037266642817016	0.00020492193273674168	0.00013756664163572504	0.00024141283481941028	-0.0002861514153997944	-1.307634823993294e-05
119369	0.0013298326702328703	-0.0005472605054178349	-0.0025494434424404512	0.00012642378522390924	-6.592216020112585e-05	0.00025809255820956925	0.0002469892325882177	0.0009549364956162517	0.0028122612473808492	0.0004669087544312625
119385	0.0006347834966239597	-2.220994145912203e-05	-0.0005031586244167933	0.0001247948986997083	-2.4730213996694746e-05	-0.00029638967596820544	-0.00019258253968696236	0.0004814669544900964	4.250924586603028e-05	-2.2937676088556932e-05
119391	0.006252353819419226	0.010139140115400085	0.0045035887272675545	-0.0009941172257573508	0.002773656449555991	0.0008507602627634045	-0.0013902779452327463	-0.001078519339829098	-0.0022199602657420364	0.005410745976056785
119392	0.0024002571347649664	-0.0008896064651025837	0.0005824885952482835	-0.0002739108723599475	0.00026608992962995337	4.651566595227104e-05	0.0002749352891742206	-0.0003859317157175299	0.0002727198589982458	0.001333676118235516
119467	0.0012888146685311424	0.004233734362059432	0.0015236376189335142	-0.003502708364496294	0.006540600868653794	-0.001020116527482623	0.001499977363260514	-3.156007429080758e-05	0.0012725600267499979	-0.00032854629607342986
1195	0.00572926197364762	0.0012220817179491193	0.00111766783777172	0.0011404711188825435	0.006851504889254286	-0.00466289701993803	0.007511923969304286	-0.0038107534028414495	0.004582789828035947	0.009871216526920468
119504	0.010429403591630453	0.0011173671756756415	0.002040022820679714	-0.00034210671285762103	-0.0028125772190388527	0.003717667523281632	-0.005496149039049566	-0.006812783943686812	0.005975223146818298	0.011142186835205127
119559	0.009308171157739156	0.00979370548537211	-0.0011479712746938879	-0.002975050109085659	-0.004160814918269945	0.003036922539539503	-0.005914111815860423	-0.00022791400014940863	-0.002524790055918972	0.008008796845359127
119587	0.0009242841925585715	-0.0018046900327501824	-0.0035169745415030698	0.004826401760457519	0.003346326561982429	-0.0026967129200333086	-0.0022367553752917846	0.008867779866618221	0.0029093894382055804	-0.004653371237891515
1196	0.013973534710922057	0.008375679868973638	-0.012624203617689516	-0.054082100121949285	0.00979525830420012	-0.009393797484090003	0.0482252007931706	-0.023381459178226524	0.006412451205586887	-0.003653932000189486
119710	0.00980458206783399	0.001539297730056003	-0.0006965364677706578	-0.007993897820668268	-0.005491884561216045	0.0007855718834523956	-0.01046127473204191	-0.0030990452085221435	0.007563477556114687	0.014201163397238205
1198	0.010423474649244981	0.007871724376467982	0.000881625565682396	0.002809452197660743	0.001069288475940214	-0.0041369526400680074	0.005417225037253082	-0.00359155815750965	0.006082484545440186	-0.0035457741581660608
12	0.002189311899573654	0.0007655604345830446	0.0003902466539560658	0.0005306026338246258	0.0028631577915723926	0.0005578738920875044	-0.0006390728348032934	0.0006224820359682215	0.005949538804843245	0.0011377910260388015
120	0.0032890339420755957	-0.0026946156463653515	0.002737950197412637	0.004746639858636101	0.0051964333776166926	0.0013019581838929419	0.0008345033146289102	0.0008415942791979827	0.001081544262314933	0.005099526095159035
1200	0.0053232440742029185	-0.001460759691776024	-0.0004229646738203633	0.004197574522889667	0.007104805938970475	0.0053711845654942445	0.0036458570221167283	-0.00042279627490032497	0.010147061543814154	0.007785549865630598
120071	0.0017725200220141603	-0.0001680317408945175	-0.0009905324906486655	0.0003585750184290848	0.0017262394717061954	-0.0007004022974465983	0.0006799062913806147	0.0007637511724877567	0.0016111122236828577	-0.00015139928336208223
1201	0.011132833941788307	0.021883686556149886	0.006312952367998316	-0.007686661267362882	-0.003689282251252615	0.0012775530292896185	0.007345388409477533	0.001944125242466566	-0.0007049573585960011	0.0031663952182313724
120114	0.0029416334143247146	0.0015205230736714313	0.000305245742113846	-5.529883647702912e-05	0.0010241391148588569	-0.0012510994056727709	0.0009796680624026258	-0.0005109602442361447	0.0011437150920295082	0.0019229575710745775
120224	0.001617447304180529	0.0018831159839638688	0.001721406650243636	0.0026772739715005844	0.00010566810265289753	0.0006669866159644558	-0.005748996853597802	0.00045477302420339727	0.004493215638817273	-0.004479687108330781
1203	0.01046904105389966	-0.003907036618735809	0.0024432144760492976	-0.0031014859150595903	-0.002152225366468252	-0.002787869815172979	-0.00022168147709813167	-0.0030141265222343185	0.012505420843048948	0.003340660568455999
120329	0.0006502986308505662	0.00031835743662285274	-0.00015884228268668037	0.00012578594051792776	0.0002348364991063595	0.00013610227825847535	0.00015408838704453786	-7.428068140690696e-05	-0.00020543498623102027	-8.711253847054498e-05
120379	0.0023456488753736686	0.000514275566659348	0.004145678339718993	-0.006507625497597789	0.0047346583020122755	0.0031334582466874053	0.0038639104136053534	0.0006220518153239185	0.010720455102674218	0.013809091870308302
120406	0.0010067620309159165	4.734475375984966e-07	0.00020266596892997758	0.00032743432583189194	-0.00048696110595767964	-0.0006620864549783592	0.0013487354998564672	0.0012391567563610527	-0.0009718704303423092	-0.0006920435451500121
120425	0.0007789782570623109	-0.0016814189426575816	-0.0006340025318224442	0.0005218357512027598	0.0015346118064989227	-0.0005501847975199472	-0.0011322307325511408	0.0006672799067635921	-0.00046410009106284276	-0.0004357243456521024
120526	0.006395793392871076	0.0018913751105716736	0.009293069606185835	0.006926799640997384	0.0032305701442868562	-0.005783155856464951	-0.004953276410758403	0.000699942893061494	0.0042577360052884735	0.006252968603081129
120534	0.0017507467509552722	-0.0006415611182363979	0.000631086668964673	0.0007443215143673222	0.000908247113269349	-0.0002725507615239123	0.00017737564181356783	0.0002966251934056969	0.0015772093476389174	0.00037505131033631307
1207	0.013322512055413864	-0.004889340220641881	0.0035391347127027325	-0.005830805296628254	-0.010101829782609335	0.004498095308960213	-0.0006242954512596438	-0.01777227447711533	0.004183867024916015	0.018127242065174215
120787	-0.00012095033788075645	-0.0009831592757515056	0.00514614765660709	0.0029883398870516513	0.00038686599603477036	-0.00556464581518947	0.0032253360389048	-0.0009708505059838836	0.004665952654207403	-0.0039796818124841786
1208	0.0013652282021303862	-0.0012394441669906788	-0.0011097518396340612	0.0001460502317613568	0.00029543656231622364	-0.0018962498791591615	-0.0001392430309726716	0.0024767487444984928	0.0006892112095873105	0.00146353597884564
120892	0.012330293482154406	-0.0016294554199808354	0.0016334973345592003	-0.0020774272519068805	0.006502140532083423	0.008159965167198554	0.000826303618506502	-0.00639567177226722	0.0014143218397874584	0.0011600763254935459
1209	0.006366922711583833	0.004009726939818808	0.005785639031225301	0.0076808527922537775	-0.009590569357529041	0.004102537188793381	0.0024759340283621732	0.0033935289320927266	0.005512176256225317	-0.01563370509179665
120939	0.003348216155952299	-0.0003334247909226415	-9.814744195047953e-05	0.00224096264240002	0.0020498134539675716	-0.00032995369539190787	0.0008545601285466849	-0.0002587546697117373	0.0016501179998120983	-0.0018555262093842308
121006	0.0055903078206254835	0.01624645273048313	0.002673677721943421	-0.005120874621968737	0.007244637713711871	-0.0059014650748158036	0.007619101571580533	-0.0013760548436573445	0.006517988977709402	0.010726693218552304
121053	0.009960725195626356	0.009388450916215643	-0.007987857388686015	-0.004263581263010044	-0.002180468213426154	0.006904613844574212	-0.012046589009236336	-0.0003965778545018942	0.002153950327293215	0.00864078986329632
1211	0.017500022548295774	0.01041458927121214	-0.013672195867671865	-0.004574968517126293	-0.007771660346095776	0.008796663061139357	-0.013334853561989745	0.005214191037240486	-0.009623887425330917	-0.0032430978726660036
1212	0.012447020136374495	0.014735565925784195	-0.005321101648624712	0.00682659321708088	0.008225301050941271	0.0042514230504979225	-0.010579977769968022	0.006551566446887534	-0.004149541048408882	-0.007154424246573825
121214	0.002513834931101448	-0.0004432486656732194	-0.0019929587314046343	0.0015759824128825856	0.0008920128006102301	0.0010311439143305104	-0.00021167385209708053	-0.0012258205336330148	0.0016591895467095068	-0.0011079297728044646
121227	0.0036448989542472404	-0.004896481997910283	-0.006228393678518275	0.0060230887202941084	0.00814557761116888	-0.014245793422287477	-0.0028343847836644303	0.003922028805396087	0.006203436420949929	-0.006738183439440029
121256	-0.0005039569948484062	0.0015502264800263176	-0.0004478616646559993	-0.0008328850378304255	0.0004923819702202318	-0.0015057756256176783	-0.00037686279365734156	0.0006806021117963189	0.000359764981275396	-0.00039278927163413174
121260	0.006426020245503116	-0.004107424762491362	-0.0007248058682332142	0.01106616779875592	0.009352038122502496	0.004223568829388283	-0.0026762163351320566	-0.004312568666717356	0.008187234498911792	0.008240681436390847
121268	0.009611536836463269	-0.003281056468186892	-0.008723512049444602	0.0017462942093620704	-0.004128090911119919	-0.0036178189799707114	0.01513453166238503	-0.011795996282168786	-0.009203270419385543	-0.001187267461605827
121274	0.0067823600431216454	0.004683299790284768	0.005803105115639559	0.006164666039340746	0.01005618900931728	-0.0018202697996306185	-0.0018746740931854643	0.004798368353085218	-0.014487833492245035	-0.005309778414871553
121278	0.0004567687503309726	0.0005119297700566189	0.0015091566800352237	0.00047988810159118456	2.005944424855079e-06	-0.001281976854288079	0.0015556516601013888	0.00015705293700714898	0.0015699179198170395	0.0005612268460674717
1213	0.010373019955953003	-0.008926010218439844	0.042640666681741005	0.023413991842224133	-0.009662808885838998	0.021500338015056613	-0.013733802221164576	-0.01562939802496215	0.007534849697168188	-0.058780179747080115
121340	0.0008693578409906051	0.0004745371393862713	-0.00014376828010270436	0.0002752076501009675	0.00275800614964485	0.00010169928544584752	0.0003502578228084781	0.0015218709148581446	0.0030505325685396003	-0.0022406829057305703
121355	0.0022136201816676756	-0.00280177878132502	-0.0013629824804274235	0.0005197950249759038	-0.001630350022653745	0.00284818117476793	-0.0029140413908082304	0.0013961135096315922	0.002028211888253786	-0.002314578727232622
121391	0.0033581230347605245	-0.003799933733093499	-0.01208516472506621	0.0022912669186573634	0.0013031614944658404	-0.012026158984736326	-0.0012572009973293855	-0.0015492782212830325	0.0012371312864526704	0.0009702125329372386
121441	0.012196925257921223	0.0010435672156910794	0.009146934290565815	0.0017492972495195783	0.01552336150838671	0.006527531789107325	-0.011189089782041771	-0.0034674916205517064	-0.0035656335461709435	0.005125665320067242
121457	0.004850835102577863	0.0011985234013044226	-0.0023429721119697373	0.009864953536151798	0.007682561725293092	0.0030193008980455263	-0.012299331702206541	0.0051644170978630615	0.014374525209158613	0.0019030673860321009
1215	-0.0010738510682443282	0.0018935335018267175	-0.0036779222688959243	0.005456812115813605	0.0028757304521569017	-0.0029254112848480867	-0.002121950816190492	0.004656139877745821	-0.003671735985196554	0.0032243380296987792
121504	0.010064478329888006	-0.0027040961114568047	0.011819329281313181	0.005409415021486776	0.0007901644619372081	-0.004863348238338151	0.005502351834164033	-0.0022020307348368674	0.004221383360002101	-0.0007721393122928917
121506	0.002132911633107681	-0.00017101494143295887	-0.0021990677253085965	-0.0054444218244799735	0.0007775834474469044	0.00017639200959667522	-0.0012926544615252508	0.001450261652205886	0.005780631011718762	-0.001681617987067832
121512	0.0027022129657477225	-0.006436707231643067	-0.0022313967435009475	0.006744622954944143	0.012234023146667135	-0.008426844781385839	-0.006085642233568844	0.0013710832168253597	-0.0013893126451111517	0.008191510202470456
121536	0.012157753273823855	-0.0057895602389417	0.0003836695715527643	0.004582578432471732	0.01407714394365523	-0.005073714081024378	-0.006910414082479155	-0.0007107179008868994	-0.009025986472646654	0.009556375856318827
121549	0.0007715335745706996	0.002819577753415916	0.004205845862456099	0.0015369561527180614	-0.006199633445273165	0.0018044154045970936	0.0011193041736031453	0.0013775236828093033	0.0012544014152329642	0.003110238946832652
121551	0.0017306785030098057	-0.0002306736860237125	0.0025286615692928327	0.006128291165910305	0.0004430518270515735	0.002066055728380572	-0.008173839081895132	0.0006712681503224311	0.008881543918695249	-0.005409854812166846
121599	0.0009168294320607858	-0.00174071636211417	-0.0026168747262752565	0.0037083309288107992	0.0027553640265230595	0.0017597683144898266	0.0062559705848753	-0.0037951565075195885	-0.001559782412563019	0.002866581763996046
121642	0.01290659459344611	0.010822171283195448	-0.007655388889701882	-0.006234023158551788	-0.0035694967651603987	0.0006227583600051146	-0.004994843903204699	-0.005121773336727708	-0.009283964290551512	0.009886076987011992
121643	2.946302420193149e-05	0.0002121209473385466	0.002255865488369449	-0.0026111394243616983	-0.0013752197381923523	-0.000760566601646829	0.001053716729112392	0.0007086613293215117	-2.6501469131900454e-05	0.010460635520777185
121665	0.0023065886072111096	-0.00035814916038008333	-0.0010683331911322939	0.0003955005170831148	0.00042337937859749834	7.111357071607006e-05	0.0008217690671176193	0.0013988571049002411	0.0008156702258424482	-0.0009620199425416977
121793	0.0032490622569805354	-0.0007067778612082778	0.002300833293820376	-0.0008376350950874888	0.00015646282003762012	0.0012142210936347325	-0.0009828083792084857	0.00011667554724840626	0.002317282927334013	-0.0017084863180568282
122011	0.00138318846423103	0.0003246119990447439	0.0021083878821962034	0.0036669311895449383	0.0033788568156630913	-0.0016437784186712813	-0.00042499485476317836	-0.0005999955668075166	0.003761773901605078	0.0001766469694051964
122042	-2.3981461405096733e-05	3.646147610555119e-05	-0.001282534549712811	0.0005093423781575093	0.0006325207661551182	-0.0011779990224097404	0.0011792718922710036	0.0028986508354782174	0.0012107801612715199	-0.0018529637832902597
122060	0.006992786616337935	-0.009775297737504383	-0.002958191911897298	0.0011597830080633449	0.00030124331329899496	-0.0164220826187202	0.0017211683662390219	-0.00633898591888491	0.0012855008608585502	0.003983890025441235
122183	0.002877625309296887	0.00015667746847239952	0.0007100847321486361	-0.001313515440329443	0.002176265427252691	-0.0008633128172567095	0.001709116646374198	0.0002754372451735831	0.0006820944804550409	-0.00011559574894191912
122258	0.0004256837654997355	0.0004331083565123097	7.69427334987731e-05	2.3946749037617505e-05	8.691807135351085e-05	-2.0088337118524165e-05	-4.006460475866959e-05	2.9823137525603233e-05	-6.746907835843006e-05	-3.147656174635002e-05
122402	0.0017705075634853616	-0.0007752364140787621	0.0020298622338406277	0.005675338984617088	-0.0007707646953122901	-0.0006050676764203634	-0.00014545920151509106	0.0026488797161119716	-0.00111443407402738	4.22777890355213e-05
122416	0.005241960802169522	0.015698163228028483	-0.002886661799293145	-0.000621155391646526	0.007413014526855354	-0.011222846515802942	0.004091347559212542	-0.0024227535884482464	-0.005620433823221164	-0.009199283150696978
122481	0.0003741981784365326	0.0028458592291003525	0.006418565441447106	-0.0008178463372273467	-0.001405010691497334	-0.001007921258891106	0.0002682850596819413	-0.0013447490495328085	0.008201388728539424	0.013465394526969475
122553	0.01445416837657867	-0.003137079537577352	0.001702293623060873	0.0026190122610766802	0.003960522946840577	-0.00519464167205862	-0.0013032592846819516	-0.003977476141087837	0.012064820720212666	-0.002029636059968666
122589	0.0002869553231231408	1.614287622399656e-05	-1.2059747688000266e-05	9.239552701382139e-05	6.457536627479748e-05	-8.15543100699189e-05	5.25228847078539e-05	-0.00011855433616156662	2.738510269822845e-05	-3.742316585865715e-05
122616	0.004506853367455383	0.014389506713007075	0.0014696840305996911	-0.001503082516790594	0.008571006297841027	-0.0026737923864231196	0.001619171343321766	-0.0011929669388732556	-0.0074324094558236185	0.0034222333425762367
122622	0.004788182288239915	-0.00037702359119603943	0.005970625146063192	0.004094563683519981	0.0015594597007672175	-0.0026080492789790615	0.0004886525377323571	-0.0005734066242380159	0.019252650653256397	-0.003103753763598127
122651	0.00032818644015610515	-0.000157869306067425	0.00021784561679417103	0.00048429373705994824	0.00037945011235208237	0.00020986003142662983	-0.0005674740540372621	0.000866260055725678	0.0010038717730039483	-0.00010366089874100873
122704	0.012103991496934658	0.02093716594540094	-0.003814073245048019	-0.0009433980260249098	-0.0030032789757136018	0.0047977889506546755	-0.011523761608401802	0.0038282072795228664	-0.012101340804983336	0.0024534793084752073
122769	0.003590948494089775	-4.721394449435329e-05	0.00035912130451649644	0.0002026471902447506	2.408063090429281e-05	0.0010042522847138924	0.0010234774160064932	0.0006987819585526433	0.0008718862519819124	0.0010027944695709936
122773	0.0013254307235550443	0.0010875782630787438	0.0059046965689325765	-8.534985086889079e-05	0.006151771728425037	-0.003694485408983402	0.006673620405982916	0.0028999917733155676	0.0093910031194789	0.012479596440036687
122786	0.0021826211561172706	0.0008493716925804941	0.002081860454240685	0.0039508070079949465	0.004193051584416345	-0.004091208323873713	-7.238030025583266e-05	0.005398833419046024	0.002229117813455694	0.0009171734638121867
122809	0.0072478901300645085	-0.0007836558496808812	0.014016239692676142	0.012104125913776492	0.01362416019076788	0.0019181421885743953	-0.012484172520591167	0.0008808610586678753	-0.008068181493091943	0.0017035053341212017
122830	0.0075869952195795525	0.0013569829162222275	0.013603435464308568	0.00596520512087885	0.010517673283382711	0.0005372008583314351	-0.004179506946095128	-0.00015940122907645292	0.009720749542250643	0.002770846008795938
122876	0.0005131000450587589	0.00025493805333918264	0.0004861376167249201	0.0006353873342804893	0.000248730570048479	-0.0009004945797646371	0.00019152635328303924	5.3417031090192324e-05	-0.00018908680088679784	-0.0006450322180576216
122945	0.0008642518653176143	-0.001099906921067644	-0.0011896601706981142	-0.000847155388693679	0.0004572204205759317	0.0003234765215792048	1.1465314749351041e-05	0.0005602919143016511	0.0005145031288750329	-0.0002701202263294166
122953	0.004816657171139919	0.005707528315629003	-0.0016359474247792415	0.006072095291509968	0.006700174469859112	-0.0031727052754734393	0.0010163390190270842	0.003350755381560709	0.0016054021165521112	-0.00416777460328005
122961	0.005432179899287267	0.011195664054380683	0.006857573274950715	-0.0023165981054121976	-0.0027337611683731166	0.0019914359161539476	0.002572749228742289	0.0021707463432900026	0.0028685338070806956	0.004757889349969625
122970	0.0011089326713263474	0.0030099326868740684	0.002891857486127742	-0.0010672276458049072	-0.0018148907515706419	0.0014587674851071284	0.00044372828145625837	-0.0010058631958755689	0.0052428627025964	0.005680995880609642
123	0.0040088231485062515	-0.003080210300562908	-0.0030156166959906527	0.0024291468908119876	0.002343193192399297	0.0028617396850129724	-0.006337092305836201	0.0041966035895266585	0.00746154514115208	-0.0018449537202884418
1230	0.0036186591829052593	-0.006629995399144572	-0.012999820084221386	0.014727983795665506	0.006918221208156324	0.026668847396502236	0.01129309302981483	-0.0031164238489031007	-0.0027856340057153804	0.0056759867838149
123016	0.01196552101556561	-0.009693405415354453	-0.006436103530755826	-0.0022189315560649236	0.002467767454949087	-0.008283325949683798	0.012347214897871472	0.002990965651942548	0.00624310428331998	0.005310783847397988
123036	0.0016540315901696207	-0.0012759274937622267	0.006685594250788668	-6.97031692659096e-05	0.007678843714560848	0.004439273237911699	-0.010037248561293755	-0.0007873201228753121	0.010711534747486883	0.005880060004167162
123103	-3.3679209127291074e-05	0.0002798941031973647	-0.004897483790343624	0.004829703507715812	0.0015969350570766896	-0.003005609911783907	0.005248504936579169	-0.0032971242652783377	-0.0012127038182429947	0.0031666656823082667
123169	0.007460459581506038	-0.000634681378932812	0.007080071432581506	-0.0008659005042003626	0.0032336025508558014	-0.0005823519345571048	-0.0017124800137553128	-0.001131514876968141	0.012407174489121727	-0.00564664891967499
1232	0.0021019434503770887	-0.00144982304087495	-0.007052840177896709	0.004715952703245426	0.0010277981615146167	0.008323609896948858	0.0016702135453945234	-0.002013456973325771	0.0037811563960644073	0.0018312393281958556
123207	0.005893273880356395	0.007172325246264009	-0.002360206542054056	0.002884792214316135	0.00407105939046724	-0.00043780976728300644	-0.005943820527459022	0.0007632112163144584	-0.006955117828921566	-0.002841893646745735
123228	0.0041691085241739295	-0.0009831751107746253	0.00418627707847767	0.0034488901196830417	0.004384401896651337	0.00411790905692959	-0.0010022977080219844	-0.0007521403122607114	0.00916353000333209	0.006717046765379383
123263	0.007990662089327288	0.002809425761897035	7.46345883686907e-05	0.0010844997218780483	-0.005625338675242992	-0.003363670146425967	-0.004590283226049738	-0.001942692348430149	0.010248739476838128	0.00743378522635316
123283	0.006565201499825586	-0.0051137189678366075	0.0025990386650478724	0.0005797850304981347	0.0013147174940644213	-0.006653130192518078	-0.0031186444476051754	-0.0061934407091691086	0.009495538803121886	0.0062347329374471275
1233	-0.0005472172315039844	-0.0011090029860118453	-0.007100373127282393	0.013176678423190993	0.007873189927339383	0.014175264148505073	0.01543648525950627	-0.007630067531144254	-0.0025062668277196897	0.002614397875680254
123355	0.006801855523003591	5.659682776397893e-05	-0.004829154348432425	-0.0028968771342844164	0.006357226068578086	-0.004620148060273786	-0.008997793574426908	0.004485181018684567	0.016719252477121502	-0.0035835961425643463
1234	0.0020310428547144752	-0.003877801258490007	-0.012658285440513404	0.01805105263321681	0.0072668363836619065	0.032718966518273024	0.024934531570418184	-0.014091494918753352	-0.00369195970760541	0.008377652234621811
1235	0.0001243653389203871	0.00019702263837148232	-0.00250588020930505	-0.0011984036814351592	0.0031695323810112617	0.001864244235493704	0.004917674477596181	-0.0009874641110458212	6.15262307033289e-05	0.002790727150073854
123591	0.0022814872032830263	0.00040487054196361916	0.00046653248518025505	-0.0006552487711690018	0.0012274746011437722	0.001168784423751257	-0.0012130117394326973	0.0007498752022615323	0.0002509232627155423	-0.00013659300037731654
1236	0.0012020822172941524	0.0028814123492102214	-0.009576316693451038	0.015440708339881024	0.008080882451527995	0.018471174681588515	0.02117298259380985	-0.01015095198365353	-0.0028227193742407708	0.00561393888389842
123688	0.0013208586959729727	0.0012274276746782286	0.00024310207596652482	0.00035451076339608495	0.000590956130976312	0.00019501133415378383	-0.0004978903959748995	0.0002882921725375225	-0.0002113396555666024	0.0004923563089166221
1237	0.0004610436481158597	-0.005268320205979896	-0.005160666068690415	0.0155988309220592	0.010095794315178576	0.02017953586849605	0.01215303066102686	-0.008599003204442577	-0.00048216006047608625	0.0002424662380397873
123720	0.007061489681123257	-0.002753863126742719	-0.000832261092021058	-0.00576022529901459	-0.0034303211111830966	0.001584503346248742	-0.0038938428577686454	-0.0023410083443760905	0.008085115642957759	0.003981370299540362
123722	0.00384106565921904	-0.00024349281797434924	0.0011243877742114013	0.00022880920934918316	0.0008842143474071433	-0.000495675319963077	0.0020273326359067667	0.0008059715076883365	3.5404866429478174e-05	-0.00013479406173617307
123745	0.0026712151452050596	-0.00272679768645805	-0.004928607565127915	0.004083718990948759	0.000727782354358624	0.0033055687830139454	-0.005233951006064868	-0.0005648426398125622	0.005698480585584213	-0.000647142405370463
123775	-0.00012707592130723697	0.001346013779096047	0.0016579565801253869	-0.0007450925312104061	0.0042395358664028705	-0.0024747552123747896	0.0015526200503370236	-0.0013233461593307484	0.007037462209474289	0.0038572232642260676
1238	0.0017980452118975677	-0.0010898380761176763	-0.003851485855210301	0.003159917379361385	0.00037822315028029815	0.006144508235768339	0.0028764463840311033	-0.0010318162365305522	0.00022562059621842156	-2.4798943942758934e-05
123803	0.0037813656495461504	-0.00016163091958213105	-0.0014854479994727342	-0.00646196154491316	-0.003170520449309763	0.003566081519761985	-0.0034593938660215135	0.00035310975112825275	0.005045226168030805	0.0009725234605022645
123811	0.0016540930265218506	-0.00033776431008356977	0.0004913781820732472	-0.00016362896047446328	0.0007595352248201746	-0.0003066716830135296	0.00012970972593161562	-0.00035226157791698085	0.0005582974093067568	0.0008781937510423791
123872	0.0010280955106120285	-0.0004890627761572686	0.0004976124447591662	-0.0002452294628221723	6.139788751045554e-05	0.0006230800125003761	-0.00043687255924941066	0.00036567769962102156	0.0004113837587421648	4.030669278283945e-05
123879	0.0013479220543719799	0.0014749464876797121	0.0008830629321056853	0.0009358154225923626	0.006126650147404841	-0.0023526403979805903	-0.001009713173750536	0.004393443078667268	0.007313894826311645	0.008548456050494037
123920	0.0006176805529564666	0.0034715425565101975	-0.006049647674032959	0.006287245446160703	0.0031094494565572623	-0.0027679386044159684	-0.011374067293455036	0.007271661571572456	0.005213041190214173	-0.003537630598163072
123970	0.000449613629082187	-0.001601625257034037	-0.0014115403416147933	0.00034379656233211647	0.0024866570991371336	0.0003774983125305604	0.0031969072334617926	0.0015017196598284513	0.003005290463053934	-0.0023459522532717995
124	-0.0013081627160854798	6.710178114849453e-05	-0.002514760281893531	0.0024937781671973136	0.0024980969867989754	0.000606823373266495	-0.0020668481625461047	-0.0007876334387012198	0.00011759447326338998	0.0015844642829879662
1240	0.0007581178395883225	-0.00025294975701401683	-0.008594383421272027	0.017856356977955474	0.01166515819912483	0.015972949100816067	0.012011424643664111	-0.0004577462454888764	0.0037284719741131904	-0.0011870947969481876
124044	0.00569432011697322	0.014754119290437847	0.0009870925848777749	0.002188883789727432	0.006845903478215106	-0.0009292846743216255	-0.0032066267770116284	0.00247474771188079	-0.011991951018807788	-0.004005425984385077
124045	0.0003500896874650876	0.0005225427329121624	0.0009029954289913946	0.00042881869120822865	-0.0007933595983114456	-0.00019150667246061365	0.00021551510348039664	-0.0003039258805497128	0.0004358783700449993	0.0004912838591936141
124056	0.00818578096478496	0.004508976866138024	-0.013640779330238656	-0.0017856390055143799	-0.002403852397631688	0.0012239405598280487	0.002656890809137716	-0.0023449062571911034	0.0015697787549088659	0.0017741600419036167
124093	0.0029110182323364544	0.016651791371402658	0.004123761087872222	-0.00706962753861813	-0.0036619886144251507	-0.005990074453127326	0.012516333952531702	-0.006128064020353486	-0.002018118770606642	0.010864573056794977
1241	0.0013221611791557955	0.0020865985991889795	-0.001514122039434701	0.002074188850105001	-0.00038652265598748014	-0.001759525524539114	0.009190447894225167	-0.005951933366041563	0.0017459225341926597	0.002675653788926147
124149	0.0007395231930350946	-0.00019818320548284596	-3.8590283962800446e-05	0.0004547728325299561	0.00012626687693200812	0.0003857754971100353	-4.3673117288543285e-05	-3.8641937067611994e-05	0.0006261612470348467	-0.00035254534439753117
124152	-0.0035092841940968064	0.006693742908892748	0.011025588886476078	-0.02703623417156765	0.009989139809232932	0.0016549561356957755	0.012872556411843379	0.007434152716867024	0.020836153050437414	0.05112038949694069
124220	0.006136885077058235	0.0033383092963456718	0.00045598044436783597	-0.002565038255983625	0.004572657182269975	0.0012520861194004564	-0.0021079171643786504	0.0006276881350241601	0.003684169392326116	0.00040333572308667685
124222	0.0036697108172319463	0.006243736978076674	-0.0012285532274049914	-0.02005925454703204	-0.0017653766006035447	-0.004576999086900445	-0.0007095962278297205	-0.00421439428582653	0.013722297023077099	0.0162522726038236
124245	0.013219198353686307	-0.005343203174389751	0.003995866253107691	-0.0003382780771415352	0.00666618002782546	-0.004493655747114176	0.005496116634785001	0.0013505406043244105	0.01239513265098219	0.0024538946901327386
124359	0.0014286567439491128	-0.00043393352833209255	0.005644239872369594	0.0032102214474571487	0.0005748893028763635	-0.003868705944512328	-7.327886496785985e-05	-0.0027253047683651875	0.00269191300455236	-0.0036123051535770744
1244	0.004197855234120831	0.0009527626543944852	0.0031127053213854104	0.0012916021037475912	-0.0015031738597761379	0.0020553252287252867	-0.002523747100014647	0.001899135515251523	0.0007623892156311014	-0.0010578789682225188
124401	0.008662130648744482	0.028539154316703338	-0.0052432226668886715	-0.010025364232440203	0.008994445572996295	-0.02264001275974948	0.020223342739072232	-0.005231610330663299	-0.014872901918759118	0.007540933028993781
124402	0.0010537110411801601	0.00018411268491334514	-0.0007681410994270513	-6.175867697578951e-05	-0.0005123610463525178	0.0005855894029839131	-0.0006130892294313523	0.0002374580111345281	0.00045721158083175233	-0.00016047293741325126
124404	0.004409342391943816	0.010111805290741072	0.0035038960099918804	-0.006857692280116432	0.00577477657656254	-0.007036498647622921	0.010109639240943389	-0.005923331240849629	0.005490142169334184	0.001527167084447737
124411	0.0020030278678976445	0.0016291236588051909	0.017621478545648727	-0.019796025188681416	0.017691068360908512	0.004334621049629616	-0.001058149407587805	0.010030993098846884	0.006974061318164408	0.02526258882242267
124446	0.007969229237412142	0.02481548069413604	0.0005488195867511048	-0.0042836399251042125	0.01076738290063272	-0.001304362095559904	0.001601154112687127	0.0020593447277001283	-0.008747273587693519	0.0076336813355277365
124454	-0.0008045056864293645	0.0008997895204938322	0.03798660518287056	-0.020515179352518325	-0.002997812313128992	-0.0014896380434078582	0.0289536602163144	0.02860390242980793	-0.002925623258742959	0.03467721307639671
124460	0.002528885375098263	-0.001350408899854314	-0.005441893580171674	0.011793964465093796	0.008849527204760455	0.01719487406951545	0.022163224790765868	-0.008776931365824199	0.002024666180334947	0.003676848068736447
124512	0.0023492627582884103	-0.0003027958728275915	-0.00036015049428853464	-8.908549223249532e-05	-6.535972711011032e-05	0.0004619111777786123	-0.00045348566012995645	-0.00018185744365333217	0.0013428912100168539	-0.0008632560471335485
124535	0.0004938293830580504	-0.0017622454398362741	-0.00625737005474493	0.010150996303874392	0.004877209628192111	0.011784672016816804	0.014187775573878713	-0.006647248346127234	-0.0011364205738433673	0.004844412716936031
124540	0.0019539275910397742	-0.0035155306606946216	0.02004263727358657	0.0058298445681311106	0.0013421644575771952	0.0028435885869147605	0.005426209755765912	-0.002937016459123654	-0.0027058084958973966	-0.011004900736373063
124565	0.0074814688684482315	0.015303191189067705	-0.004889398727181564	0.004652366522925906	0.0048043542323184425	-0.002353184308289158	-0.0033645756493838573	0.002370638072338656	0.0004604161420887774	-0.021208910359275156
124583	0.004182782926536048	0.0032194046267334164	0.025037762215913365	0.00798429059006535	-0.013630084983245194	-0.0023325540955198487	0.01073892440194815	-0.019571356542329766	0.009016378384110471	-0.044553392314283256
124590	0.004155986693582914	-0.001209630753325249	0.00037458845411435064	0.0045125286787825285	-0.0009167951923632743	-0.00906926296358026	0.005691479775749184	-0.007266471986654441	0.003069489712570025	-0.003907475037142293
124599	-0.0003225089126778535	0.0003862916712770036	-0.002201414113541064	0.0026586722918052505	0.0011874233307885335	0.0014078764240616774	0.0013644628489305343	9.851023078115916e-05	-0.0005038609948028259	-0.0017222355872904894
124626	0.0030384574044058743	-0.0003428854333677283	-0.0019306740824837534	0.005613462474665356	0.0008909363302879815	0.0076882883483047545	0.004752810823153791	-0.0037418799177692317	0.006395515838881627	-0.0018518221722957002
124637	0.0032109458514868396	0.0004555212824590279	0.0019006617171424508	0.004015583132457347	0.007654745034398055	-0.0005828886261206936	0.002739477422564419	0.0032161937780522997	0.009332881041278886	-0.0029393373913669907
124641	0.0006394927782981038	-4.354735613820316e-05	0.0001174768743425196	0.0005527015199287687	0.0006607331484380317	-0.00015763072350327413	-0.0001136418454290312	0.0001862127678055594	-0.00045006135117292323	-0.00014308384057007861
124739	0.0060934374415027685	-0.003519794191154753	-0.0031042652814030442	-0.001134838971898301	0.0017153910269333543	-0.0027678305219938438	0.0013754818998326136	0.003041082355083949	0.004703217435228716	-0.002704074688704972
124751	0.0008851551163448626	-0.0013068736039567594	0.005715806454509041	0.0008924986931403194	0.004377034850676916	-0.001633048574385309	0.006083906342992188	0.0029076409023403014	0.0009951657230451564	0.0037547437682751506
124773	0.004687023548915206	-0.0010255601126691386	-0.008396595045837361	0.0011067472933759801	-0.0017233546323830156	-0.00167287646815587	-0.0023367610236310244	0.006978060524242918	0.00253200976424619	-0.0038847425286220242
124790	0.006713555452682834	0.014548124463227802	0.0031315306449413377	0.0023084185228879274	0.0035487237153476086	-0.006060436466572355	0.0006439619226505061	-0.0018537524442635107	-0.010553987489879731	-0.0019166629462192017
124801	0.00873703127411257	-0.0020820350089705646	0.011047999601365523	-0.0027134196601941935	-0.01328960571438602	0.00859382421657861	-0.006291907291741753	-0.0061972210196647205	0.011523201865884534	0.009006310707847229
124808	0.006538274753188452	-0.004163739358021762	0.03032063959218226	0.005398907166825906	-0.015728405632391442	0.00763720704273293	0.006505171433084844	-0.008294346985684346	0.0002518960620611531	-0.018896216530072278
124817	0.0003896289007262347	0.0018789758819224712	0.005104181972111357	0.002606811747535447	-0.0018279257137625226	-0.002161066268326696	0.005139762829983794	-0.004636012434244535	0.006457073040241212	-0.002090525332252238
124857	0.0014485862647391995	-0.00021049456203837806	0.0005480144847741379	0.00403879617661154	0.0017990879746218429	-0.0033766389738010853	0.00013246488207838215	0.002013570803757996	0.0018229631867624292	-0.004587562664123711
124912	0.004616689365054276	0.006832959537746854	-0.006790207947162415	0.01031731790606641	0.0056432728146269375	0.003920768195008748	-0.0021744170990822347	0.007632456491624344	-0.0036048046720632385	0.0008597577069026402
124923	0.0003425228252307176	0.0003422439285381142	-0.000724010083400354	0.0011280109267659552	0.0007820136456687068	0.0013982373118289221	0.0014219693385361283	-0.0005532415868619301	-0.0003288841300834663	0.00018956888634342364
[truncated: 15,445 more rows]
