# Supplementary material for: Network-guided prediction of aromatase inhibitor response in breast cancer
Source: PLoS Comput Biol. 2019 Feb 11;15(2):e1006730. doi: 10.1371/journal.pcbi.1006730 (PMC6386390; doi:10.1371/journal.pcbi.1006730)
Supplement: S1 Data — (ZIP) [file pcbi.1006730.s002.zip › brca-treatment-response/data/compute_drug_features_labels_alpha_0.80_20170919-130028/data_desc_unscaled.csv]

	count	mean	std	min	25%	50%	75%	max
arimidex_mut_drug_mut_min_mean	1097.0	7.748689465162923e-06	1.0370938558207498e-06	0.0	7.595829236127144e-06	7.846484329615153e-06	8.113037919570421e-06	9.51874563211052e-06
aromasin_mut_drug_mut_min_mean	1097.0	1.2763282824590109e-05	1.8563149974795693e-06	0.0	1.2328841280786172e-05	1.3011473764284845e-05	1.3546807044955572e-05	1.71902985703816e-05
er_only_mut_drug_mut_min_mean	1097.0	1.5282586332636462e-05	2.45449154678857e-06	0.0	1.4466140444585527e-05	1.5548573594858877e-05	1.64201011183045e-05	2.3072285906032948e-05
er_targets_mut_drug_mut_min_mean	1097.0	1.596542217957404e-05	2.693966061134058e-06	0.0	1.4922584985764618e-05	1.628378484990126e-05	1.7411254667581185e-05	2.553597300815366e-05
femara_mut_drug_mut_min_mean	1097.0	4.1087221545397775e-06	5.673770557563015e-07	0.0	4.001648074528088e-06	4.128863680918853e-06	4.291862288191773e-06	5.754992811346612e-06
arimidex_expr_drug_mut_min_mean	1097.0	8.423068566607774e-06	1.1277066208187968e-06	0.0	8.387573921933323e-06	8.611456977630383e-06	8.774060568817163e-06	9.230720356870396e-06
aromasin_expr_drug_mut_min_mean	1097.0	1.46831483331035e-05	2.170295304571674e-06	0.0	1.4256752712667703e-05	1.5082471540713515e-05	1.5689135180610868e-05	1.7020571730652984e-05
er_only_expr_drug_mut_min_mean	1097.0	1.9070443550467045e-05	3.341933906123255e-06	0.0	1.7757179685484068e-05	1.9576760050906727e-05	2.1110481278459976e-05	2.4157275113663895e-05
er_targets_expr_drug_mut_min_mean	1097.0	1.9138264531999027e-05	3.0167316248315473e-06	0.0	1.8263346915737393e-05	1.9656987519756956e-05	2.071995068511585e-05	2.364981817519019e-05
femara_expr_drug_mut_min_mean	1097.0	4.572743266366318e-06	6.151989410650608e-07	0.0	4.54341002779321e-06	4.669618773554443e-06	4.7594881267783016e-06	5.118278690034547e-06
arimidex_mut_drug_mut_min_std	1097.0	1.7038945001090443e-05	1.3150503240047323e-05	0.0	1.0900946707606337e-05	1.1822100355093777e-05	1.6674070585203206e-05	0.00018387683654842152
aromasin_mut_drug_mut_min_std	1097.0	1.9987648079061093e-05	9.890385977269442e-06	0.0	1.7631404734501086e-05	1.8566155204875453e-05	1.983981451797785e-05	0.00016242799917964203
er_only_mut_drug_mut_min_std	1097.0	2.3544969689991898e-05	5.760830541601204e-06	0.0	2.173348392586475e-05	2.314220761296129e-05	2.483815526386018e-05	0.0001089370135895632
er_targets_mut_drug_mut_min_std	1097.0	3.715974819557927e-05	1.6717062197842572e-05	0.0	2.1149366204184283e-05	3.914036877134683e-05	4.8816157162945996e-05	8.974574055887696e-05
femara_mut_drug_mut_min_std	1097.0	1.0754186401984447e-05	1.1091664644623426e-05	0.0	7.209695538474292e-06	7.78124209983263e-06	8.564578300886968e-06	0.00018966588343740675
arimidex_expr_drug_mut_min_std	1097.0	1.6041754472724704e-05	4.469801631365665e-06	0.0	1.4069218806222058e-05	1.5386469517853746e-05	1.7408585639834286e-05	5.183725220820699e-05
aromasin_expr_drug_mut_min_std	1097.0	2.2431143635771157e-05	4.144298905114238e-06	0.0	2.075651554490434e-05	2.3286357612772135e-05	2.4778401640101496e-05	5.966702847064743e-05
er_only_expr_drug_mut_min_std	1097.0	2.9267804379855373e-05	5.889847297476044e-06	0.0	2.6386504190933786e-05	3.0214113152668176e-05	3.334419039606321e-05	3.953183127302686e-05
er_targets_expr_drug_mut_min_std	1097.0	2.530975520399795e-05	5.3269353352620455e-06	0.0	2.3619809156918005e-05	2.5095818946357806e-05	2.6714219574629236e-05	7.135774806205154e-05
femara_expr_drug_mut_min_std	1097.0	1.1442944952719478e-05	3.6692797006779235e-06	0.0	9.296010310255591e-06	1.0917145546627113e-05	1.2831377659131139e-05	3.3192162264435493e-05
arimidex_mut_drug_mut_min_corr	1097.0	0.04259912752359334	0.13484939798218	-0.004269263501777268	-0.001293009335781366	0.00040888403396872387	0.025739176467443798	0.9934708306511599
aromasin_mut_drug_mut_min_corr	1097.0	0.03840983445998888	0.14217547118853732	-0.002141580625446932	0.0032814590526350777	0.006239142312247213	0.013667267363003626	0.9560225315778292
er_only_mut_drug_mut_min_corr	1097.0	0.01486754811723021	0.06184168244776475	-0.0007948307942533773	0.004218593309606188	0.007217973201948958	0.011327382607319738	0.9101842987486573
er_targets_mut_drug_mut_min_corr	1097.0	0.3712947103979336	0.31468112872048165	-0.004030042415402119	0.008456274426587149	0.5055562811654034	0.6552072530672315	0.8737150553599417
femara_mut_drug_mut_min_corr	1097.0	0.021579737313377954	0.10840838955402832	-0.009719830941122597	-0.0024850559762516554	-0.0016132988946133198	7.557882390717202e-05	0.9658828573266266
arimidex_expr_drug_mut_min_corr	1097.0	0.06052713649483027	0.09169859303173931	-0.009631887837517008	0.01329804973209324	0.02732767227073373	0.0667860154231856	0.6219373234776883
aromasin_expr_drug_mut_min_corr	1097.0	0.06469767380647887	0.08873993384442116	-0.0013545524042605276	0.016701057233526998	0.024787493472264773	0.08584004202706473	0.8237853775303925
er_only_expr_drug_mut_min_corr	1097.0	0.0318803523869204	0.041144803202847	-2.1724953863295185e-05	0.01996915656076212	0.025309504932424006	0.02924809985549972	0.4299624755171906
er_targets_expr_drug_mut_min_corr	1097.0	0.18648759180782687	0.1260169341647629	0.0	0.11242413851213796	0.1655518601291024	0.23407272031988896	0.8098754781246872
femara_expr_drug_mut_min_corr	1097.0	0.048474143937282624	0.09563812515375462	-0.015063075625051978	0.0	0.023022734327182152	0.04818395930586632	0.8648721636481116
prop_mut_pca_0	1097.0	-8.90607348833307e-18	1.2126304309826126	-0.3604155423986007	-0.23821938227465797	-0.17017589630770258	-0.04634645748192256	26.645725369129728
prop_mut_pca_1	1097.0	0.0	0.34717590106496643	-4.776486012544602	-0.03869188837743269	-0.023653149118630444	0.0003253290893333035	6.773165327463649
prop_mut_pca_2	1097.0	9.816921913276224e-18	0.31360058425622106	-7.082909480320356	-0.013267798523066168	-0.0036880613292632858	0.007346589501035341	7.522300929332966
prop_mut_pca_3	1097.0	7.08437663844676e-18	0.2933224390315544	-6.210313421006341	-0.014835708998549	-0.004558283353270504	0.00424293149092592	7.353061926269177
prop_mut_pca_4	1097.0	3.64339369977262e-18	0.24576361828623056	-2.3774001942537	-0.0514466512641257	-0.03107125506142531	-0.0006722950117526909	4.155351395268453
prop_mut_pca_5	1097.0	4.048215221969577e-18	0.22167286295420063	-4.514141838537399	-0.00945803804025858	0.0034931970792321334	0.015692933718557057	5.2619338696510365
prop_mut_pca_6	1097.0	-8.90607348833307e-18	0.210694520117402	-2.0772741294933263	-0.0052535591868498035	0.011719091503673902	0.025489155559616946	4.419015142489721
prop_mut_pca_7	1097.0	1.3156699471401125e-18	0.20794130879635653	-4.625307825054381	-0.01096941443353512	-1.6465493394970658e-05	0.011071343706927337	4.885281105643772
prop_mut_pca_8	1097.0	-2.4289291331817464e-18	0.2057301160910944	-3.365636857651689	-0.012033616307711848	0.0	0.012020301332197753	5.067482497250896
prop_mut_pca_9	1097.0	-2.4289291331817464e-18	0.19897412977799267	-1.9449292182903253	-0.022502136201114513	-0.009795892716263651	0.007947878747127303	5.4441469544101615
prop_expr_pca_0	1097.0	6.153287137393758e-17	2.108374482660941	-2.6360462834289535	-1.5709454547235047	-0.5337043618648128	0.9737293393326657	11.146840068046018
prop_expr_pca_1	1097.0	1.2954288710302647e-17	1.0850720834906098	-2.964483125118902	-0.36434640249358385	0.025449298271368548	0.26489027872690957	5.992211603377433
prop_expr_pca_2	1097.0	1.2954288710302647e-17	0.8526354076751966	-2.235676387443455	-0.5177051941255576	-0.04066773673610223	0.4920810832574035	3.303491078352458
prop_expr_pca_3	1097.0	0.0	0.6963738571093473	-2.1011608946175606	-0.435993581238566	0.06538974576768831	0.44471502170607563	2.6469741780163916
prop_expr_pca_4	1097.0	2.2670005243029632e-17	0.6739054944540055	-2.1384190410414132	-0.4334143984048669	0.0	0.3724741634641113	3.100742012018978
prop_expr_pca_5	1097.0	-5.1007511796816674e-17	0.5832383297593986	-2.4333356615186403	-0.30946338989487376	-0.004945498776012737	0.3196773635378141	2.637086768175178
prop_expr_pca_6	1097.0	5.26267978856045e-18	0.5680012328695678	-1.9133435791727749	-0.3588510918915214	-0.0631912966058695	0.30096890554926264	2.9582423685369443
prop_expr_pca_7	1097.0	2.5908577420605293e-17	0.5371914236586759	-1.8624422639230098	-0.27863468781929607	-0.01211867019962667	0.21909010605381354	2.353734536802826
prop_expr_pca_8	1097.0	2.5908577420605293e-17	0.5274961203068872	-2.190129296402293	-0.25652445652473066	-0.02234271992474206	0.25817530083218876	2.7906678121617783
prop_expr_pca_9	1097.0	1.943143306545397e-17	0.4965483652438117	-1.390417281353787	-0.2944438034138911	0.027954966994230016	0.2579760053565488	2.337802504691546
lincs_arimidex_corr	1097.0	-0.006576956759772959	0.024529496640983584	-0.10372963677309546	-0.02247144083667519	-0.0067611040130743415	0.007945548381004017	0.12528802313644863
lincs_taxol_corr	1097.0	-0.017157173340978354	0.03986979572194269	-0.16272409906156698	-0.043838294498346406	-0.014490113322141628	0.008801024264267371	0.12071738052264087
lincs_arimidex_dot_product	1097.0	-12.545722525300526	44.57605362829144	-271.45117564738104	-37.352434750183946	-10.729935603712132	11.003900450313841	204.46412327718613
lincs_taxol_dot_product	1097.0	-70.74051075307284	155.18235763204893	-951.41932574224	-142.76849893837672	-41.12728914773811	24.749309022478354	294.35695423970776
pathologic_T_T1_clinical	1097.0	0.037374658158614404	0.1897646424908678	0.0	0.0	0.0	0.0	1.0
pathologic_T_T1a_clinical	1097.0	0.0009115770282588879	0.030192333931958422	0.0	0.0	0.0	0.0	1.0
pathologic_T_T1b_clinical	1097.0	0.014585232452142206	0.11994005604673642	0.0	0.0	0.0	0.0	1.0
pathologic_T_T1c_clinical	1097.0	0.203281677301732	0.40262390526290776	0.0	0.0	0.0	0.0	1.0
pathologic_T_T2_clinical	1097.0	0.577028258887876	0.4942563463219656	0.0	0.0	1.0	1.0	1.0
pathologic_T_T2a_clinical	1097.0	0.0009115770282588879	0.030192333931958422	0.0	0.0	0.0	0.0	1.0
pathologic_T_T2b_clinical	1097.0	0.0009115770282588879	0.030192333931958422	0.0	0.0	0.0	0.0	1.0
pathologic_T_T3_clinical	1097.0	0.12488605287146765	0.3307404471652455	0.0	0.0	0.0	0.0	1.0
pathologic_T_T3a_clinical	1097.0	0.0009115770282588879	0.030192333931958422	0.0	0.0	0.0	0.0	1.0
pathologic_T_T4_clinical	1097.0	0.008204193254329991	0.09024582334953575	0.0	0.0	0.0	0.0	1.0
pathologic_T_T4b_clinical	1097.0	0.02552415679124886	0.15778266145922965	0.0	0.0	0.0	0.0	1.0
pathologic_T_T4d_clinical	1097.0	0.0027347310847766638	0.05224692047944515	0.0	0.0	0.0	0.0	1.0
pathologic_T_TX_clinical	1097.0	0.0027347310847766638	0.05224692047944515	0.0	0.0	0.0	0.0	1.0
pathologic_N_N0_clinical	1097.0	0.30355515041020964	0.46000251399007586	0.0	0.0	0.0	1.0	1.0
pathologic_N_N0 (i+)_clinical	1097.0	0.02552415679124886	0.15778266145922965	0.0	0.0	0.0	0.0	1.0
pathologic_N_N0 (i-)_clinical	1097.0	0.14038286235186873	0.34754225600066685	0.0	0.0	0.0	0.0	1.0
pathologic_N_N0 (mol+)_clinical	1097.0	0.0009115770282588879	0.030192333931958425	0.0	0.0	0.0	0.0	1.0
pathologic_N_N1_clinical	1097.0	0.11485870556061988	0.3189967780930152	0.0	0.0	0.0	0.0	1.0
pathologic_N_N1a_clinical	1097.0	0.15223336371923427	0.3594107965464696	0.0	0.0	0.0	0.0	1.0
pathologic_N_N1b_clinical	1097.0	0.02917046490428441	0.16836088585537407	0.0	0.0	0.0	0.0	1.0
pathologic_N_N1c_clinical	1097.0	0.0018231540565177757	0.04267892448020892	0.0	0.0	0.0	0.0	1.0
pathologic_N_N1mi_clinical	1097.0	0.03372835004557885	0.18061141861225946	0.0	0.0	0.0	0.0	1.0
pathologic_N_N2_clinical	1097.0	0.05104831358249772	0.22019669052391	0.0	0.0	0.0	0.0	1.0
pathologic_N_N2a_clinical	1097.0	0.05834092980856882	0.23449390388682512	0.0	0.0	0.0	0.0	1.0
pathologic_N_N3_clinical	1097.0	0.023701002734731084	0.15218533987329813	0.0	0.0	0.0	0.0	1.0
pathologic_N_N3a_clinical	1097.0	0.04284412032816773	0.2025979224908438	0.0	0.0	0.0	0.0	1.0
pathologic_N_N3b_clinical	1097.0	0.0027347310847766638	0.05224692047944515	0.0	0.0	0.0	0.0	1.0
pathologic_N_N3c_clinical	1097.0	0.0009115770282588879	0.030192333931958422	0.0	0.0	0.0	0.0	1.0
pathologic_N_NX_clinical	1097.0	0.018231540565177756	0.13384873117217758	0.0	0.0	0.0	0.0	1.0
pathologic_M_M0_clinical	1097.0	0.8258887876025525	0.3793780427217025	0.0	1.0	1.0	1.0	1.0
pathologic_M_M1_clinical	1097.0	0.020054694621695533	0.14025132784388628	0.0	0.0	0.0	0.0	1.0
pathologic_M_MX_clinical	1097.0	0.14858705560619873	0.35584318228643225	0.0	0.0	0.0	0.0	1.0
pathologic_M_cM0 (i+)_clinical	1097.0	0.0054694621695533276	0.07378692461132484	0.0	0.0	0.0	0.0	1.0
pathologic_stage_Stage I_clinical	1097.0	0.0820419325432999	0.2745537621542458	0.0	0.0	0.0	0.0	1.0
pathologic_stage_Stage IA_clinical	1097.0	0.07839562443026436	0.26891573365211346	0.0	0.0	0.0	0.0	1.0
pathologic_stage_Stage IB_clinical	1097.0	0.006381039197812215	0.07966245352406508	0.0	0.0	0.0	0.0	1.0
pathologic_stage_Stage II_clinical	1097.0	0.0054694621695533276	0.07378692461132484	0.0	0.0	0.0	0.0	1.0
pathologic_stage_Stage IIA_clinical	1097.0	0.3263445761166819	0.46908888407099036	0.0	0.0	0.0	1.0	1.0
pathologic_stage_Stage IIB_clinical	1097.0	0.23427529626253418	0.4237381965073653	0.0	0.0	0.0	0.0	1.0
pathologic_stage_Stage III_clinical	1097.0	0.0018231540565177757	0.04267892448020892	0.0	0.0	0.0	0.0	1.0
pathologic_stage_Stage IIIA_clinical	1097.0	0.14129443938012762	0.3484838929244943	0.0	0.0	0.0	0.0	1.0
pathologic_stage_Stage IIIB_clinical	1097.0	0.024612579762989972	0.15501195017036518	0.0	0.0	0.0	0.0	1.0
pathologic_stage_Stage IIIC_clinical	1097.0	0.059252506836827715	0.23620437429818464	0.0	0.0	0.0	0.0	1.0
pathologic_stage_Stage IV_clinical	1097.0	0.018231540565177756	0.13384873117217755	0.0	0.0	0.0	0.0	1.0
pathologic_stage_Stage X_clinical	1097.0	0.011850501367365542	0.10826241892916669	0.0	0.0	0.0	0.0	1.0
histological_type_Infiltrating Carcinoma NOS_clinical	1097.0	0.0009115770282588879	0.030192333931958422	0.0	0.0	0.0	0.0	1.0
histological_type_Infiltrating Ductal Carcinoma_clinical	1097.0	0.7146763901549681	0.4517743911213743	0.0	0.0	1.0	1.0	1.0
histological_type_Infiltrating Lobular Carcinoma_clinical	1097.0	0.18505013673655424	0.38851535475213167	0.0	0.0	0.0	0.0	1.0
histological_type_Medullary Carcinoma_clinical	1097.0	0.0054694621695533276	0.07378692461132484	0.0	0.0	0.0	0.0	1.0
histological_type_Metaplastic Carcinoma_clinical	1097.0	0.008204193254329991	0.09024582334953574	0.0	0.0	0.0	0.0	1.0
histological_type_Mixed Histology (please specify)_clinical	1097.0	0.027347310847766638	0.1631677204444644	0.0	0.0	0.0	0.0	1.0
histological_type_Mucinous Carcinoma_clinical	1097.0	0.015496809480401094	0.12357418292291789	0.0	0.0	0.0	0.0	1.0
histological_type_Other, specify_clinical	1097.0	0.041932543299908843	0.20052645812696498	0.0	0.0	0.0	0.0	1.0
icd_10_type_C50.2_clinical	1097.0	0.0018231540565177757	0.04267892448020892	0.0	0.0	0.0	0.0	1.0
icd_10_type_C50.3_clinical	1097.0	0.0027347310847766638	0.052246920479445146	0.0	0.0	0.0	0.0	1.0
icd_10_type_C50.4_clinical	1097.0	0.0018231540565177757	0.04267892448020892	0.0	0.0	0.0	0.0	1.0
icd_10_type_C50.5_clinical	1097.0	0.0009115770282588879	0.030192333931958422	0.0	0.0	0.0	0.0	1.0
icd_10_type_C50.8_clinical	1097.0	0.0018231540565177757	0.04267892448020892	0.0	0.0	0.0	0.0	1.0
icd_10_type_C50.9_clinical	1097.0	0.9899726526891522	0.09967876863041496	0.0	1.0	1.0	1.0	1.0
icd_10_type_C50.919_clinical	1097.0	0.0009115770282588879	0.030192333931958422	0.0	0.0	0.0	0.0	1.0
her2_Equivocal_clinical	1097.0	0.16317228805834094	0.3696913296675317	0.0	0.0	0.0	0.0	1.0
her2_Indeterminate_clinical	1097.0	0.010938924339106655	0.10406313403362544	0.0	0.0	0.0	0.0	1.0
her2_Negative_clinical	1097.0	0.5141294439380127	0.5000282780497687	0.0	0.0	1.0	1.0	1.0
her2_Positive_clinical	1097.0	0.14949863263445762	0.35674192793382	0.0	0.0	0.0	0.0	1.0
margin_status_Close_clinical	1097.0	0.028258887876025523	0.16578714718394122	0.0	0.0	0.0	0.0	1.0
margin_status_Negative_clinical	1097.0	0.837739288969918	0.36885796506392515	0.0	1.0	1.0	1.0	1.0
margin_status_Positive_clinical	1097.0	0.07201458523245215	0.2586299666339759	0.0	0.0	0.0	0.0	1.0
er_cell_percentage_10-19%_clinical	1097.0	0.022789425706472195	0.14929965568397124	0.0	0.0	0.0	0.0	1.0
er_cell_percentage_20-29%_clinical	1097.0	0.006381039197812215	0.07966245352406508	0.0	0.0	0.0	0.0	1.0
er_cell_percentage_30-39%_clinical	1097.0	0.006381039197812215	0.07966245352406508	0.0	0.0	0.0	0.0	1.0
er_cell_percentage_40-49%_clinical	1097.0	0.007292616226071103	0.08512367060706391	0.0	0.0	0.0	0.0	1.0
er_cell_percentage_50-59%_clinical	1097.0	0.013673655423883319	0.11618516231512258	0.0	0.0	0.0	0.0	1.0
er_cell_percentage_60-69%_clinical	1097.0	0.010938924339106655	0.10406313403362544	0.0	0.0	0.0	0.0	1.0
er_cell_percentage_70-79%_clinical	1097.0	0.044667274384685506	0.2066665028245646	0.0	0.0	0.0	0.0	1.0
er_cell_percentage_80-89%_clinical	1097.0	0.028258887876025523	0.16578714718394122	0.0	0.0	0.0	0.0	1.0
er_cell_percentage_90-99%_clinical	1097.0	0.22333637192342753	0.4166719342621825	0.0	0.0	0.0	0.0	1.0
er_cell_percentage_<10%_clinical	1097.0	0.06472196900638104	0.2461468395213281	0.0	0.0	0.0	0.0	1.0
arimidex_pca_0_drug_mut_full	1097.0	-2.7831479651040843e-19	0.0011219127901397963	-0.0002913641420128312	-0.0001477571296313083	-0.00014220709255944393	-0.00011829344146247958	0.02387177547096941
arimidex_pca_1_drug_mut_full	1097.0	-1.6762141153467781e-19	0.0008144010230402752	-0.0002138615613688021	-0.00012417404886898696	-0.00011781806461533323	-0.00010614110316551884	0.007541264360591671
arimidex_pca_2_drug_mut_full	1097.0	-1.6129607525035034e-19	0.00067363103331648	-0.0008549338831403592	-0.00012100225428559672	-0.00011200711381463003	-8.47628065538704e-05	0.006179258756055204
arimidex_pca_3_drug_mut_full	1097.0	-4.7044688614685517e-20	0.0006543021396405183	-0.00039646594192786403	-0.00016051594576291033	-0.00014907403133856693	-0.0001231987467020015	0.006408928578458835
arimidex_pca_4_drug_mut_full	1097.0	-6.641603098543837e-20	0.0005338985857329237	-0.004852373953741008	-4.57821098226433e-05	-3.6513059264486155e-05	-1.8792296917353875e-05	0.006861580652412814
arimidex_pca_5_drug_mut_full	1097.0	7.985737058963424e-20	0.0005174123906415911	-0.001406897620210797	-5.137525317397457e-05	-4.0361660006922605e-05	-3.579879014862081e-06	0.0061562010560326725
arimidex_pca_6_drug_mut_full	1097.0	8.97407085338959e-20	0.0004560802067968701	-0.0026991872832586167	-4.058399147687421e-05	-1.2210121507093224e-05	6.790909792006694e-06	0.007274861732818313
arimidex_pca_7_drug_mut_full	1097.0	-1.4627340157507262e-19	0.00044944952789105697	-0.0028034256851863612	-4.5867707216349115e-05	-3.2633575894351715e-05	4.852221003671936e-06	0.006703942895085196
arimidex_pca_8_drug_mut_full	1097.0	9.646137833599383e-20	0.00044495438172435764	-0.0021777377758663203	-8.62815635410825e-05	-6.213012918933463e-05	-3.194043535324425e-05	0.0039043727652507327
arimidex_pca_9_drug_mut_full	1097.0	1.2650672568654928e-20	0.0004302231383679119	-0.0020521264084681716	-3.078706505128857e-05	9.120027166139901e-06	2.1324256624310812e-05	0.0038609475779593457
aromasin_pca_0_drug_mut_full	1097.0	3.4789349563801054e-20	0.0008039347349308513	-0.0013663265014332753	-7.906281299419526e-05	-5.456578134135429e-05	-1.8258565789776074e-05	0.020973183535451308
aromasin_pca_1_drug_mut_full	1097.0	-7.353203430530678e-20	0.0007645539402727171	-0.0002295716657406773	-0.0001292254814681243	-9.338438144574813e-05	-4.52535699487898e-05	0.015688563479414358
aromasin_pca_2_drug_mut_full	1097.0	-3.162668142163732e-20	0.000572942912189596	-0.0016601085321263972	-6.950405379581367e-05	-3.9567064065270845e-05	-2.2171529391789342e-06	0.015582044549182215
aromasin_pca_3_drug_mut_full	1097.0	5.0602690274619714e-20	0.0005564987758842791	-0.00012007667070892199	-4.310856537098327e-05	-3.816981017738684e-05	-3.1982412090674044e-05	0.012474412994758542
aromasin_pca_4_drug_mut_full	1097.0	6.325336284327464e-21	0.0004276937572756085	-8.841964628302933e-05	-5.305133533149405e-05	-4.0604521395357905e-05	-1.4512484373627074e-06	0.009573790089078039
aromasin_pca_5_drug_mut_full	1097.0	-6.957869912760211e-20	0.0003857629331229583	-0.0012115326896989895	-3.251959419888943e-05	-2.5645965477720096e-05	-1.760124375134834e-05	0.012139176473846455
aromasin_pca_6_drug_mut_full	1097.0	-2.3720011066227993e-21	0.00038059301919931123	-0.00034501284256117617	-4.127705004184597e-05	-2.9292274888943836e-05	-1.4930984110294789e-06	0.012361284845566275
aromasin_pca_7_drug_mut_full	1097.0	-7.036936616314304e-20	0.00034652881220973526	-0.00015964409699532965	-5.332590249308999e-05	-3.784216652499744e-05	-1.9034153014619605e-05	0.007273605325062824
aromasin_pca_8_drug_mut_full	1097.0	3.6805550504430432e-19	0.00027435729837237935	-0.0009469041292636507	-0.0001722677003659651	-2.2997938141661563e-06	0.00017057813974832056	0.0016906645247974274
aromasin_pca_9_drug_mut_full	1097.0	-8.697337390950264e-20	0.000210998163289071	-0.0002830326021207448	-4.316554245262901e-05	-1.827165796462413e-05	7.52956706998505e-06	0.003731522078800353
er_only_pca_0_drug_mut_full	1097.0	4.585868806137412e-19	0.0007245283540103627	-0.00038718779235654186	-0.00010931598874010774	-6.079092442385132e-05	-9.025752089212503e-06	0.013708239276206244
er_only_pca_1_drug_mut_full	1097.0	6.641603098543837e-20	0.000378885929898613	-0.0013808968163667344	-0.000236088017765491	0.0	0.00024108185143776635	0.002027446465924802
er_only_pca_2_drug_mut_full	1097.0	-1.818534181744146e-19	0.00029780066502740654	-0.00042116017154058134	-9.628935965717732e-05	-3.539017473419269e-05	3.043668688942661e-05	0.002859065832548601
er_only_pca_3_drug_mut_full	1097.0	4.1114685848128516e-20	0.000291844953844184	-0.0007672816234850825	-0.00016195403606490057	-5.9213410782438843e-05	9.605422634324155e-05	0.0016262684601010553
er_only_pca_4_drug_mut_full	1097.0	-1.359947301130405e-19	0.00027225962147240897	-0.0006157830709387698	-0.0001305616934360576	-3.6619298725661235e-05	6.0540429999213834e-05	0.0019524452360725813
er_only_pca_5_drug_mut_full	1097.0	1.4113406584405656e-19	0.0002616136307397813	-0.000987599693706506	-6.743684752966171e-05	2.6628072828155344e-05	9.513262216339513e-05	0.001372881974377707
er_only_pca_6_drug_mut_full	1097.0	8.776404094504357e-20	0.00024102162279120924	-0.0007719109355903991	-0.00015269363547327597	-3.811640348554445e-05	0.00012001987099298991	0.0010488812618944807
er_only_pca_7_drug_mut_full	1097.0	-2.925468031501452e-20	0.00023061256788601802	-0.0003486265675708471	-9.027833050505118e-05	-2.582642962137916e-05	4.1061647027968996e-05	0.0021723883206089083
er_only_pca_8_drug_mut_full	1097.0	8.85547079805845e-20	0.00022195664024213227	-0.0009381440084714619	-0.00012517672940126455	5.620279883594792e-06	0.00013766677340250165	0.0009500720708925476
er_only_pca_9_drug_mut_full	1097.0	-1.427153999151384e-19	0.0002185598084662165	-0.0007095591820714485	-0.00015440737548582693	-9.379411511571451e-06	0.00014893415434208247	0.0008758032199686525
er_targets_pca_0_drug_mut_full	1097.0	-8.91556149275956e-18	0.002474355408018934	-0.0031665531638773326	-0.0014399892664552292	-0.0013546149879063878	0.0027151569787079053	0.004219819693223741
er_targets_pca_1_drug_mut_full	1097.0	-3.0867641067518026e-18	0.0016902094505824121	-0.0014172307919101566	-0.0011639018371175367	-0.0010209375472481422	0.0005025599070990521	0.006004670510604415
er_targets_pca_2_drug_mut_full	1097.0	7.90667035540933e-20	0.0008092343209946502	-0.0007366036733099906	-0.00020850327607589678	-0.00015013436344196425	-6.146943959043766e-05	0.006197221564453734
er_targets_pca_3_drug_mut_full	1097.0	-4.206348629077764e-19	0.000726726436931563	-0.0019512742891473387	-0.00014298681629235224	-8.872726040350668e-05	-1.6303803853193597e-05	0.005405662204339455
er_targets_pca_4_drug_mut_full	1097.0	7.329483419464449e-19	0.0007055977899469439	-0.0008205874025033825	-0.0002196552432356008	-0.00013344280207161385	-2.5513862892866926e-05	0.005790008261352217
er_targets_pca_5_drug_mut_full	1097.0	3.162668142163732e-19	0.0006309139058157185	-0.000946827389335273	-0.00015746862916143973	-0.0001246247662655249	-6.384644481896858e-05	0.007225642057289042
er_targets_pca_6_drug_mut_full	1097.0	1.4706406861061356e-19	0.0005994805274182706	-0.003639158477937452	-5.3085203264652354e-05	-9.076413155356233e-06	2.6481021831236454e-05	0.005592979269378413
er_targets_pca_7_drug_mut_full	1097.0	2.1782876829152705e-19	0.000549518360238206	-0.0026244031802213344	-9.778722415595145e-05	-4.31824217844588e-05	1.1208070350612287e-05	0.005399123539363307
er_targets_pca_8_drug_mut_full	1097.0	6.009069470111092e-20	0.0005421839583739377	-0.002288347012403078	-7.533694801645097e-05	-3.096462631819607e-05	2.7700983160375383e-05	0.006073944249195892
er_targets_pca_9_drug_mut_full	1097.0	2.6250145579958975e-19	0.0005340743604061831	-0.003475975504944397	-5.2539428616701254e-05	-1.0887292955099032e-06	3.997122260058605e-05	0.004496233219752321
femara_pca_0_drug_mut_full	1097.0	-1.3915739825520422e-19	0.0011937692540314835	-0.00012507770144191323	-0.00010875135101186847	-0.00010775616451629333	-0.00010613115628382844	0.024742479221868462
femara_pca_1_drug_mut_full	1097.0	-1.581334071081866e-20	0.000519582037411129	-0.00021504612583695282	-9.53980458663717e-05	-8.097360626119546e-05	-5.946190355464437e-05	0.005587370998739213
femara_pca_2_drug_mut_full	1097.0	-1.0120538054923943e-19	0.0003970138106779096	-0.0007580789995123422	-9.217570950524121e-05	-7.32826070372253e-05	-4.282453109711766e-05	0.003854241098392773
femara_pca_3_drug_mut_full	1097.0	4.1114685848128516e-20	0.0003744293942707422	-0.0013314487827023862	-7.648993315997139e-05	-5.9429067643476476e-05	-1.665417994899835e-05	0.004198828946414445
femara_pca_4_drug_mut_full	1097.0	4.9416689721308315e-20	0.00035205164721210014	-0.001001575693885777	-3.900486187243189e-05	-3.1378111299681355e-05	-1.8737003786539347e-05	0.005732761710270545
femara_pca_5_drug_mut_full	1097.0	-6.127669525442231e-20	0.00033904793990452507	-0.0017478527256150666	-4.4263375366919886e-05	-3.386517729009961e-05	-1.148654465878351e-05	0.0058387124039465076
femara_pca_6_drug_mut_full	1097.0	3.3998682528260123e-20	0.0003322048555827166	-0.0016946417110950552	-3.0400247819221856e-05	-1.684780737770609e-05	1.325324837325179e-06	0.004813910632119102
femara_pca_7_drug_mut_full	1097.0	-3.597535011711245e-20	0.0003193978440877208	-0.002638085485614106	-4.686806986504449e-05	-3.2284900324687264e-05	-1.1715215855383044e-05	0.002760814633825162
femara_pca_8_drug_mut_full	1097.0	-3.4394016046030585e-20	0.0002771279029886596	-0.0015730634073894793	-2.018883833732386e-05	-1.1023571490711502e-05	1.0867898123165407e-05	0.003690699251142734
femara_pca_9_drug_mut_full	1097.0	-7.90667035540933e-20	0.00027369993510897677	-0.0010425994740858391	-5.620545187450189e-05	-4.2881729651365605e-05	-1.650020549269876e-05	0.0026994078088857553
arimidex_pca_0_drug_expr_full	1097.0	3.913801825927619e-20	0.0004712168541347464	-0.0003077257240765357	-0.00015451772573156267	-0.00011022140246373245	-5.322599443190167e-05	0.004796520551391352
arimidex_pca_1_drug_expr_full	1097.0	-3.24568818089553e-19	0.0004364235475665901	-0.000657212431971473	-0.0002771996533754999	-0.00020904316573635195	0.00012916103225313983	0.0014066319383528201
arimidex_pca_2_drug_expr_full	1097.0	-2.174334347737566e-19	0.00029945094367233324	-0.0007335720530685092	-0.00018388572511343713	-9.389475035519206e-05	8.618001426394416e-05	0.00156596577341409
arimidex_pca_3_drug_expr_full	1097.0	-2.5301345137309857e-20	0.00029239597899962825	-0.0018761557144693654	-0.0001000919819720572	-4.428040821842007e-05	5.068399584994657e-05	0.0033663518849347956
arimidex_pca_4_drug_expr_full	1097.0	-1.6781907829356303e-19	0.00026481084234483807	-0.0023367460676071723	-4.3939712501233e-05	2.672872979014929e-05	9.54837778228092e-05	0.002528116543237032
arimidex_pca_5_drug_expr_full	1097.0	-4.585868806137412e-20	0.0002524279730585436	-0.0008180357897319883	-9.092591234099438e-05	-2.4954329289765057e-05	3.5878706133361715e-05	0.0022527615669687903
arimidex_pca_6_drug_expr_full	1097.0	-4.981202323907878e-20	0.00024204541871978126	-0.0016376606242859523	-8.770734587323933e-05	-6.36898906106097e-06	7.109957109953693e-05	0.0019034034969536819
arimidex_pca_7_drug_expr_full	1097.0	-9.962404647815757e-20	0.0002355762753744187	-0.0006676726925278949	-0.00014738905285861025	-5.1077249266576204e-05	7.87573029639285e-05	0.0017994850578061708
arimidex_pca_8_drug_expr_full	1097.0	-5.455602545232438e-20	0.00023339270486801543	-0.001679549945537227	-7.215552569254755e-05	1.919448506638508e-05	0.0001074716843050636	0.0017659485405899379
arimidex_pca_9_drug_expr_full	1097.0	1.0674004979802596e-19	0.00022656842339101492	-0.001559090520335178	-8.376643756548258e-05	-1.1904866000658662e-05	5.461058851304593e-05	0.0017819010027658798
aromasin_pca_0_drug_expr_full	1097.0	1.5022673675277728e-19	0.00047636636461659396	-0.0011446380479073668	-0.0003777410914857358	-2.2523217476182178e-05	0.000338794970013819	0.001304781098019031
aromasin_pca_1_drug_expr_full	1097.0	-1.9924809295631513e-19	0.00032173398992478986	-0.000775274207956091	-0.00019752800758737437	-1.1927924098461951e-05	0.00017269035080925757	0.0018943375642626675
aromasin_pca_2_drug_expr_full	1097.0	1.5734274007264568e-19	0.00029707944032596444	-0.0004707090415239824	-9.751138824908118e-05	-4.12017364622246e-05	4.4803380405960446e-05	0.0070777144541289945
aromasin_pca_3_drug_expr_full	1097.0	-3.4868416267355145e-19	0.0002788850717263322	-0.0006697160088009216	-0.00018949244345039162	-3.6038215626526247e-06	0.00019340664120469857	0.0015812430284950119
aromasin_pca_4_drug_expr_full	1097.0	6.720669802097931e-20	0.0002621405109930581	-0.0006885903745215207	-0.00016095523776069907	-6.138667543366617e-07	0.0001379850006044806	0.0009027113777768907
aromasin_pca_5_drug_expr_full	1097.0	3.913801825927619e-20	0.00023357630481420557	-0.0009527728694559647	-0.00012728101457459043	-1.0136138059359622e-05	0.00011752731074194333	0.0014371275557048915
aromasin_pca_6_drug_expr_full	1097.0	-1.9707375860857757e-19	0.00022925976144157063	-0.0007899344232261275	-0.00014441921140576327	-2.3136171391768575e-05	0.00011269981463340941	0.0016368584935595389
aromasin_pca_7_drug_expr_full	1097.0	2.032014281340198e-19	0.00022570880556356684	-0.0006547471242879153	-0.00012929263133224753	-1.279409336485995e-05	0.00012987161040054173	0.0011647343328025628
aromasin_pca_8_drug_expr_full	1097.0	3.795201770596479e-20	0.0002166892572510396	-0.000699451829475826	-0.0001359185297000819	7.700227153408455e-07	9.786728767830707e-05	0.001864053903815161
aromasin_pca_9_drug_expr_full	1097.0	6.246269580773371e-20	0.0002129490765265539	-0.0007270545234684426	-0.00011666221323157244	6.868484007341861e-06	0.00011504947986673023	0.0010096469202066564
er_only_pca_0_drug_expr_full	1097.0	9.171737612274824e-20	0.0007546151565261168	-0.0016951830039716696	-0.0006106108885363083	0.0	0.0005891997193773852	0.0019240508802937015
er_only_pca_1_drug_expr_full	1097.0	2.5301345137309857e-20	0.0004960133062677607	-0.001446530550516039	-0.000258939539597324	-4.868492883165932e-05	0.00028035635162716683	0.0015367156003286023
er_only_pca_2_drug_expr_full	1097.0	-1.6920274560575966e-19	0.00042171583220409857	-0.001186070066564204	-0.00021008152912115781	0.0	0.0002446298360617587	0.001445424537352737
er_only_pca_3_drug_expr_full	1097.0	2.522227843375576e-19	0.0003548397385274786	-0.0012198105987548272	-0.00017363873348559962	-1.540489706551133e-05	0.00014969077259194873	0.0014248975300581025
er_only_pca_4_drug_expr_full	1097.0	-1.0120538054923943e-19	0.00034448979351018113	-0.001208071210524797	-0.00023294432182534202	-5.600395509139363e-06	0.00023043112372334444	0.0012094182904543675
er_only_pca_5_drug_expr_full	1097.0	-1.0594938276248502e-19	0.0003042383011581358	-0.0008044260105757104	-0.00019759936289901335	-4.180481616575842e-05	0.00014834072818083947	0.0011560257296575258
er_only_pca_6_drug_expr_full	1097.0	2.1901476884483847e-19	0.00028528032455894364	-0.0008059731164179755	-0.00019270639009241067	-9.471086094836777e-06	0.00017892492513326886	0.0010128308200032363
er_only_pca_7_drug_expr_full	1097.0	1.6762141153467781e-19	0.0002738131638443503	-0.0009478536556533425	-0.00016152750906499324	0.0	0.0001585341617803374	0.0013636434467842404
er_only_pca_8_drug_expr_full	1097.0	2.9570947129230894e-19	0.0002637394707367157	-0.0008503449746597854	-0.00016921664927211955	0.0	0.00015345125089156607	0.0010866857742846464
er_only_pca_9_drug_expr_full	1097.0	2.822681316881131e-19	0.0002533573671479563	-0.000893673677944266	-0.0001579905023916075	-1.5050431582758185e-05	0.00014844524307065828	0.0011185954588155635
er_targets_pca_0_drug_expr_full	1097.0	-5.692802655894718e-20	0.0006046710935549845	-0.0008386364988947459	-0.00035233257186080254	-0.00010943767075639683	0.00016206632450556341	0.005176544420090828
er_targets_pca_1_drug_expr_full	1097.0	3.8584551334397533e-19	0.0004917221524366956	-0.0022486108333802796	-0.0002497191993460029	1.7558930869845307e-05	0.00026938154474168727	0.003228945747523891
er_targets_pca_2_drug_expr_full	1097.0	-4.7440022132455985e-21	0.0004435665010300363	-0.0023302103714990118	-0.00023517417130044764	-7.820546571225763e-05	4.405901985380348e-05	0.003515039613911333
er_targets_pca_3_drug_expr_full	1097.0	-1.2729739272209021e-19	0.0003625095374423073	-0.0019492435687266637	-0.00020439920318279643	-1.1523016863068721e-05	0.00017542692778816448	0.0024017678850434274
er_targets_pca_4_drug_expr_full	1097.0	4.546335454360365e-20	0.00033362593199194623	-0.0012037070044959388	-0.00015458329595223643	-4.9432748000762414e-05	7.117324576473642e-05	0.003539840851975119
er_targets_pca_5_drug_expr_full	1097.0	-8.97407085338959e-20	0.0003230633510247864	-0.002037959248457568	-0.00010820231888232757	1.8080680116712889e-06	0.00010051932192454836	0.00338901146676506
er_targets_pca_6_drug_expr_full	1097.0	-1.7078407967684153e-19	0.00030680799469404055	-0.0020926388757418956	-0.00010455299754685743	-1.8231096193141755e-05	7.107563555364226e-05	0.0023158127165039677
er_targets_pca_7_drug_expr_full	1097.0	1.439014004684498e-19	0.0002943774377034932	-0.0012247227907594058	-0.00015785455014176715	-9.416123283884638e-06	0.00014817096781857684	0.0022370059851418954
er_targets_pca_8_drug_expr_full	1097.0	2.0399209516956073e-19	0.00028033175171891675	-0.0008856928869599412	-0.00014084619763465268	-6.005786750268819e-05	5.1653974849248595e-05	0.0017430531591117323
er_targets_pca_9_drug_expr_full	1097.0	4.427735399029225e-20	0.0002679787108874409	-0.0012066222002883788	-0.00015030232477249947	-7.322953264804706e-06	0.00013525897151164665	0.0018266865554542285
femara_pca_0_drug_expr_full	1097.0	1.7967908382667704e-19	0.00047081886934076085	-0.0002589315882766687	-0.00017215523599336911	-0.00014581887360429633	-0.0001146465828499404	0.0032395347460123687
femara_pca_1_drug_expr_full	1097.0	-1.7315608078346434e-19	0.00029185362876838676	-0.0004769974489341318	-0.00015974145352571059	-0.0001130162333626922	0.0	0.0020325351928236904
femara_pca_2_drug_expr_full	1097.0	-7.116003319868398e-21	0.0002606381276257069	-0.0003283854653781244	-9.617639105065031e-05	-7.182242712062277e-05	-2.6279943434845302e-05	0.0023689643108907284
femara_pca_3_drug_expr_full	1097.0	4.506802102583318e-20	0.00023078290058628763	-0.0009467199097722232	-8.056783642260685e-05	-4.72560639717329e-05	9.170763067152134e-06	0.0020239618547628607
femara_pca_4_drug_expr_full	1097.0	-4.7440022132455985e-20	0.00021875457132177167	-0.0014641377055536415	-8.110953505760702e-05	-2.0508981565305453e-05	3.381433087242521e-05	0.002210263948154043
femara_pca_5_drug_expr_full	1097.0	-5.376535841678345e-20	0.0002079417251346135	-0.00042090835935545767	-0.0001041648465784693	-6.402656300090063e-05	2.894785595968312e-05	0.0026244817783104566
femara_pca_6_drug_expr_full	1097.0	-1.7790008299670994e-21	0.00020537138317716248	-0.0010697935616737458	-7.80508757640384e-05	-3.533261004605976e-05	2.545558876076865e-05	0.0015514640844906376
femara_pca_7_drug_expr_full	1097.0	1.2650672568654928e-20	0.00020309475906144038	-0.0014995240012371641	-6.45231871715032e-05	1.4570547666906782e-05	6.511223306270078e-05	0.002681952946234418
femara_pca_8_drug_expr_full	1097.0	7.353203430530678e-20	0.00018985258228944424	-0.0006898792736322779	-5.885110666538e-05	-1.9791137593960237e-05	2.2315879550444124e-05	0.0019291963841846014
femara_pca_9_drug_expr_full	1097.0	1.403433988085156e-20	0.00018609694948389658	-0.0006202473927792975	-8.00156541929621e-05	-4.1796126943376855e-05	1.2826453011570754e-05	0.0015923911085032015
