# Supplementary material for: Network-guided prediction of aromatase inhibitor response in breast cancer
Source: PLoS Comput Biol. 2019 Feb 11;15(2):e1006730. doi: 10.1371/journal.pcbi.1006730 (PMC6386390; doi:10.1371/journal.pcbi.1006730)
Supplement: S1 Data — (ZIP) [file pcbi.1006730.s002.zip › brca-treatment-response/data/compute_drug_features_labels_alpha_0.80_20170919-130028/feature_matrix.csv]

	arimidex_mut_drug_mut_min_mean	aromasin_mut_drug_mut_min_mean	er_only_mut_drug_mut_min_mean	er_targets_mut_drug_mut_min_mean	femara_mut_drug_mut_min_mean	arimidex_expr_drug_mut_min_mean	aromasin_expr_drug_mut_min_mean	er_only_expr_drug_mut_min_mean	er_targets_expr_drug_mut_min_mean	femara_expr_drug_mut_min_mean	arimidex_mut_drug_mut_min_std	aromasin_mut_drug_mut_min_std	er_only_mut_drug_mut_min_std	er_targets_mut_drug_mut_min_std	femara_mut_drug_mut_min_std	arimidex_expr_drug_mut_min_std	aromasin_expr_drug_mut_min_std	er_only_expr_drug_mut_min_std	er_targets_expr_drug_mut_min_std	femara_expr_drug_mut_min_std	arimidex_mut_drug_mut_min_corr	aromasin_mut_drug_mut_min_corr	er_only_mut_drug_mut_min_corr	er_targets_mut_drug_mut_min_corr	femara_mut_drug_mut_min_corr	arimidex_expr_drug_mut_min_corr	aromasin_expr_drug_mut_min_corr	er_only_expr_drug_mut_min_corr	er_targets_expr_drug_mut_min_corr	femara_expr_drug_mut_min_corr	prop_mut_pca_0	prop_mut_pca_1	prop_mut_pca_2	prop_mut_pca_3	prop_mut_pca_4	prop_mut_pca_5	prop_mut_pca_6	prop_mut_pca_7	prop_mut_pca_8	prop_mut_pca_9	prop_expr_pca_0	prop_expr_pca_1	prop_expr_pca_2	prop_expr_pca_3	prop_expr_pca_4	prop_expr_pca_5	prop_expr_pca_6	prop_expr_pca_7	prop_expr_pca_8
TCGA-3C-AAAU	0.034999502954533475	0.525634124281012	0.4608393698960954	0.3445859492887343	-0.142539490043349	0.18579565998803982	0.06212243108490831	0.0988250801600049	0.07960170562306747	-0.0760217830933108	-0.40789759802427344	0.08394723440892857	0.05228681312753977	-0.8267850194025287	-0.2740297678782379	0.01532459342230026	-0.2692287439829755	0.2592624093889384	-0.23786515376568393	-0.8718196139831653	-0.320460359644438	-0.23169855274247925	-0.1830590203422012	-1.143461572258716	-0.21144664665208765	-0.2588481698348991	0.4555230496737513	-0.09751193321147077	0.39015936276167273	-0.6129455663929885	-0.1866542562293423	-0.13313830759074718	0.017577402033234733	-0.024774877926736622	-0.20534349876969218	0.04957249631782315	0.11529677668905779	-0.009955915711580745	-0.0228857944465021	-0.1333926409942004	0.0018476818874144808	0.2600361749347228	0.47013584822640925	0.33541627298855464	0.30844848819689	-2.106664346034027	1.5448680581729282	-1.1953204436883307	1.2915076111938852
TCGA-3C-AALI	0.8757236050339939	1.1843012371078914	1.406721834792118	1.2902303816342444	0.930891424792118	0.2860484898221396	0.3877457279123496	0.6388883574908927	0.46761871029364943	0.11015524189551103	-0.01348076759437308	0.4789370624568928	0.7913256247321827	-0.6443917350390506	0.31448384513247535	-0.23532555376851538	0.33121634494745755	0.8467314015612165	-0.04802867580892375	-0.3150408034102672	-0.13863025300424023	1.18869551935189	0.09261504032240903	-0.3014276419538822	0.36046395351777233	0.7549640227145704	0.09559332349892934	1.723562064782936	-0.25034888479856277	1.4428900317440707	1.0777654406048227	0.6496671741913935	0.46091069731986495	0.03805251757051461	1.7917208455009432	-0.13598047239012626	-1.2638239142867413	-0.21221662519093698	0.29113966102843314	0.463995892755588	0.6820460160327013	0.9339068180558527	0.6133041999846913	0.7718474180717693	-1.2205891117548766	-1.3794338590560795	0.8519198199384727	-2.615550455587267	1.4229700853060938
TCGA-3C-AALJ	-0.03691285708700966	-0.08347351668949182	-0.17069617022936057	-0.23386525098106817	-0.19187952594981803	0.1720481491035028	0.2909242172183814	0.4080240367314303	0.3332511454610701	0.035466721380116355	-0.456010445484209	-0.19359832844406274	-0.1484178860248207	-0.9482808861717668	-0.32099342893211336	-0.3297605255812496	0.4188777256008871	0.365691674164833	-0.3085703196845421	0.024324564494733362	-0.32309432323426984	-0.234091735220235	-0.12020018535459029	-1.154162780036504	-0.2172397214827639	-0.5449879060408619	0.48380346871945373	-0.20951171137018115	-0.665019019967837	-0.2085148661603911	-0.16416485833209432	-0.13867202145902702	-0.019869935489402343	-0.06049995288810965	-0.09752999242951552	0.09198373121668947	0.041957336327300365	-0.02747866058257389	0.002332088924522469	-0.13624449095996946	0.176900655948734	0.7877630433243956	0.24089550577606358	0.6858136864669432	-1.7856155535793978	-1.223779759915088	1.2381514341982511	-1.2437301441802593	0.5683386735492223
TCGA-3C-AALK	-0.06761313522114312	-0.14937651002766836	-0.22986831125289217	-0.36554478112727873	-0.48362634602617344	0.5778070852847074	0.10181524231558658	0.13092956442677176	0.33469132415842906	0.24824236357515023	0.1613590998001761	-0.21903366390235796	-0.27905469798038735	-1.006288425921043	-0.3921538766342624	2.708070156855915	-0.4501285024225657	-0.09293834083916133	0.7907119714303306	2.148356871508045	-0.06103281797000647	-0.23380017504961265	-0.13416233674542702	-1.1489068049251645	-0.2085789018682438	0.05232015386588996	-0.592294487129721	-0.2749803539498396	0.6488518778266621	0.15448060195476224	-0.1977107467266677	-0.13503495139064786	-0.015424705737334517	-0.08755937563551047	-0.17777554247224314	0.11473749297657461	0.1391888135279249	-0.06852460980628154	-0.06499788209915877	-0.09873070834363494	-0.8147558840283109	0.48162322924219075	-0.27293414349789297	0.3626313809871296	-0.9229202641338425	-0.425402404712408	-0.3083336152387686	-1.0972544782305946	-0.10113812092123675
TCGA-4H-AAAK	0.24185063301564408	-0.02383694704054793	-0.1614807730675237	0.1577650304874825	0.12701563164050636	-0.03619048569914737	-0.46581067871047754	-0.6534643115280232	-0.6245476200709381	-0.10462169205278325	-0.18654457743535127	-0.14035021701101055	-0.17201353294312796	0.6585773028391965	-0.28174187108718635	1.4289746304710542	0.07011342396199906	-0.8489296365805529	-0.13839720697429836	1.4497497521778635	-0.21579135434821914	-0.21278300022265054	-0.18479692707117504	0.9103288150930855	-0.21965300540429558	0.26579327568724803	-0.20576249387895046	-0.3858396580194139	0.27668878443379297	0.0809738926761401	-0.22952937817225028	-0.10042204152199713	-0.01904169723331798	-0.0032482865677014422	-0.21311175380647152	0.09083374472006246	0.1700490676468668	0.09244848478651288	0.01987236356043685	-0.14021037676478626	-0.9651923177440972	0.33788527574547	-0.7183258602997059	0.4771076092675345	-0.47464486068406303	-0.8262145473516027	-0.40986819770812394	0.14670728376924402	-0.704461151736856
TCGA-5L-AAT0	0.6150746809853999	0.6028061249594461	0.6371770681377268	0.6380557791332714	0.6075212889195726	-0.9257381418093695	-1.1429081566008419	-1.5640199972622728	-1.4951796544477218	-0.8219114098937357	0.7398930890396936	0.9883848836432974	-0.0713627160122492	0.0875863245698082	1.1702304840404254	-1.3924506035061583	-0.4917352977700799	-1.6432290397713283	-0.8792481313422705	-1.1792265793158094	0.297136607775836	3.1363999046882634	-0.06612014299252789	0.4718922749802273	0.9261919718703636	-0.6880652779283936	-0.2742995247304367	-0.5579324508185859	-1.230933376617252	-0.5354044876186795	0.20456241620698246	0.04268353453116327	0.08276170107400511	-0.04075618787367503	0.36134807955623294	0.1927349355656971	-0.09668449192838054	-0.04761108047497725	-0.1770028899273133	0.31554756440664955	-1.169312608190717	0.28410709483710433	-0.7066574773409798	0.004958322647800956	-0.24938900599936697	-0.44557331850362925	-0.4530377660369798	-0.17480182297492936	-0.5799801256431781
TCGA-5L-AAT1	1.0050309183386175	1.4159893044422456	2.0129500756658527	1.6190879387742334	0.973371367657202	-0.25590724661394354	-0.7492431843318738	-1.0018220065043468	-0.8766877748126326	-0.4129829354595895	-0.0743521355226559	0.3881426038903621	1.5781890088944392	-0.6530238025283018	-0.03658495046996839	-0.15848742781103276	-1.0407142241033014	-0.49409543422076463	-0.14032716493766154	-1.0435944120624618	0.7949293836150143	-0.10910276606387455	1.744011253825201	-0.4167580442690915	-0.022701939042553177	-0.4638718344725509	-0.5464010467405083	-0.09405701026110408	0.2779527291432932	-0.5530948268574957	2.97553694965807	2.8415164098712635	1.0236445570330057	1.074214556306767	8.971847414518981	0.4632179958842678	-9.49916533996022	-22.253478428266774	-16.366937373246046	-7.312010477883075	-0.9925295377178343	0.35103863592198997	-0.7831846252897202	-0.007683769832570346	0.02819786739494044	0.32740801247910456	-0.1374723541212887	-0.3159405745962609	-0.20969002631566322
TCGA-5T-A9QA	-0.11005463402228718	0.13967820379863838	0.007374304660126575	0.05027925695537473	0.09899409937551523	0.10077274414922188	0.4016755495989648	0.6208347972217134	0.3967112664984092	0.11479965349252073	-0.48136361009940115	-0.13787191211291455	0.5962611585721481	0.6654311124820426	-0.275408071311011	-0.6985506142678015	0.175884292796788	0.6846094763903868	-0.3971014151600936	-0.6450595058758909	-0.33094559537388074	-0.21438910255767607	0.2858603828939144	0.5891740709844522	-0.20813255911482942	-0.677678500812079	0.10806403715450565	-0.16551907823029582	-0.8779096967096712	1.3485012168083856	-0.12730086985994035	-0.029084973148617476	-0.09665305974964569	-0.1293370297383408	-0.13495694149452223	-0.03536481556058711	0.16404065156293207	0.07968710428383667	0.05532853490987064	-0.2857323739733374	0.5750006279824298	0.6655898486495045	0.543479797621225	-0.9568110313044129	-0.21024849014214966	0.2535414216105083	0.5087753841264065	-0.22532827522024843	1.0621306473772765
TCGA-A1-A0SB	-0.9866418125075119	-1.0476176844146066	-1.1969235952576667	-1.4087469213384718	-0.6167554831810924	0.39839691038924563	0.1713051366505876	0.13545410337245287	0.23602167845117528	0.09463353114328121	-0.45581668337651204	0.04305562356927083	-0.22837586796921625	-0.5589989496379267	-0.33988316889552367	0.20548696564564276	0.12943363967034346	0.33784623680361786	-0.024393462885648833	-0.1719972121270037	-0.29253514046266155	-0.11420259682705945	-0.1851797018230652	-0.9391117596930736	-0.20733090013033526	-0.172825016608814	-0.4963004160366193	-0.14005999446550738	0.13832037047324744	-0.1669640134020728	-0.2602062193401614	-0.17346541515224176	-0.044354984389049855	-0.07977334647635284	-0.30274144373689216	0.12675641793676679	0.1679864660186724	-0.04424151079849615	0.028726660727373027	-0.12360333944650717	-0.10403853917309325	-0.6052022379181449	-1.2240096460644283	0.89307299460888	1.3318053079255572	-2.557160222052599	-0.5559905069677745	1.217352033630981	0.06320437841135576
TCGA-A1-A0SD	-0.3327964856428167	-0.6169888008624722	-0.7372172890011118	-0.9007426715728911	0.6424097570763032	-0.18874414315703128	-0.39502601848061664	-0.6284728771625775	-0.4098825319079053	-0.22405480947269296	-0.5133436673736099	-0.08739186040227509	0.036804174999246625	-1.1005938163374955	1.9728843762850035	-0.10140900118225649	-1.1020326799416444	-1.0798414037806607	0.5669603622850038	-0.8566197629747452	-0.3246408772698901	-0.08020698404606189	-0.04798919010793331	-1.1591925913411618	0.4803532280719611	-0.43647319473852414	-0.6631119644933193	-0.5025477299399996	0.710975801788374	-0.5638726839062029	-0.1839886713735766	-0.1547637271319116	-0.017620830549430328	0.05551863326871976	-0.15615536697902624	-0.04615525507681191	0.046580274936784925	0.09975209886232451	0.0807680631523762	0.07021542457444033	-1.0300318004731748	0.04487940223373109	-0.19585502242241895	-0.2768731103265881	-0.12966099566661568	-0.024053021320083866	-0.19072905049176406	0.11023551151843092	-0.3833485155637822
TCGA-A1-A0SE	-0.19938667589461115	-0.2627040811748861	-0.4832477183651083	-0.3620387855398125	0.24162902922935295	-0.08918753963929486	-0.1456756744085008	-0.2630727063919508	-0.11935160902594706	0.13503835288293178	-0.26381630511003323	-0.11672712708610469	-0.4512270790090952	0.5890768381344598	-0.2228973163483765	-0.0527186395251959	-0.6821702982351647	-1.0473071122268527	-0.6109378100453268	2.772297251841805	-0.20314495301097674	-0.1845261325334254	-0.17395155850930327	1.0481805341239137	-0.21044863893236954	-0.44197613178896894	-0.5957118242797292	-0.6086801301540294	-1.3985525945445836	0.45056524054675234	-0.21348328667924427	-0.07721308609570253	-0.012502459403228087	-0.08814133152697477	-0.17105772432772712	0.014955985002947843	0.05116091093111601	-0.04128139299203885	-0.07623935551104813	-0.03962655491547803	-1.0224421173636142	0.022142163582898108	-0.2567850261997476	-1.229367660759245	0.3016449933103335	0.3094426851865179	-0.11130278337597141	0.09443661528347108	-0.6380707428334009
TCGA-A1-A0SF	-0.12313232618590528	-0.2421867570015795	-0.3529453512427489	-0.31732102202378504	0.24828356544211716	-0.2949790410702719	-0.3320379114542333	-0.34215249300682476	-0.4234449373206276	-0.3164926400926653	-0.47546020570602526	-0.2875781759666432	-0.49494274390997056	-0.9443070046072227	-0.2298584465375975	-0.6526485480002645	0.2794434222519925	-0.14663927948728664	0.16502969855293706	-0.9110799719608964	-0.31197025131811873	-0.2031241209585301	-0.19894021758594344	-1.0867378757162378	-0.22336050080339498	-0.5515622055786187	4.104560614798518	-0.23274023755478282	0.5090974354278808	-0.5506099914554664	-0.13968811279646132	-0.10483437629041403	0.051216065624450774	0.06783032486504774	-0.13021497682241348	0.12483116704391525	0.06385960673835228	0.1528760230179331	0.0448032978338545	-0.04986147363959521	-0.9660670997547663	0.3021870224795659	-0.5215100900060922	-0.35430708423951773	-0.32836984557781534	-0.34304063567773657	-0.27101067305080323	-0.18607921541869024	-0.3244874627144306
TCGA-A1-A0SG	-0.6213408222324039	-0.5242067077907	-0.6019416849721217	-0.8597953192198701	-0.7256216654684957	-0.1410528202283248	-0.13930337654811498	-0.24233515658366106	-0.07920772556806825	0.14334631981521573	-0.5667599602881929	-0.19320490311049454	-0.1433017249078216	-1.0297343099043013	-0.44182028716289223	-1.1141108930405281	0.1835529069057003	-0.05794747650522135	0.5034120637628859	0.29683178201954563	-0.32426214088310557	-0.23044486330446232	-0.1278307756652609	-1.1295561949930586	-0.21352756187149627	-0.7289434850814712	3.3795331770408885	-0.02940198496969748	1.406796044783078	0.059476512979094544	-0.2283131992072268	-0.15668224086594948	0.025976252674349096	-0.020463055448166498	-0.2302847220088628	0.05520004006926869	0.16332343832965052	0.03027264250421322	0.02738301622163947	0.04235180452978432	-0.7148403914085786	0.4937220732269234	0.35591684026262843	0.26529033067524543	-0.9480604732124107	-0.8626220130920175	1.010530486851197	1.25933861681619	-0.6440754481005725
TCGA-A1-A0SH	0.027032277549907436	-0.11325859989350444	-0.31614976094492997	-0.2038529211146997	0.71137043086854	0.4558241649250514	-0.519437629752175	-0.7789886231434179	-0.510918418052115	0.3140323725635556	-0.43328320790268754	-0.16270091235896209	-0.07618175354671497	0.6676996689964102	1.4971280443672932	1.992926331154043	-0.8183877386586906	-0.8134871954090079	0.3254392185408912	-0.4444747127467429	-0.32228586241012896	-0.16613174852916046	-0.00960869779650147	0.6921182036116298	0.5825286525756515	2.3944645458572342	-0.48225911135913097	-0.31386805372813953	1.1650894511882377	-0.5778342900272251	-0.047468808954405514	0.0971562803655879	-0.07561631789001962	0.02966847401264821	0.06700463905543168	0.13369641589756315	-0.15525007100645025	0.09792768634582152	-0.029530044651047686	0.1833002786174961	-0.8440272033322629	-0.011499924951951962	-0.6570115420050667	0.9571598901750641	0.5432964676348373	-0.5881530776485634	-1.6327589577652029	1.0352239037471944	0.4298901467440796
TCGA-A1-A0SI	0.7868441556471469	1.0059432087376874	0.9117312500278477	1.2117437194707403	1.4947569782976815	0.5958835345447464	-0.09187001573514743	-0.2926798174728581	-0.03357437045570506	0.042111828725869854	0.7501931214692092	1.0060086761545008	0.0003850323968132784	0.62739921525928	1.8359975804738717	3.3664196343670043	-0.30020597136878396	-0.5572918069704297	0.31963803984491534	0.6820353885254011	0.4942961829912562	2.7447766303184964	-0.06485454775539796	0.802654625706204	5.5472374827579936	0.548460497744873	-0.4756881076103185	-0.32096146282189303	0.8249529797027926	-0.19869491394639383	0.26023229575634776	0.05818920053153701	0.07019026621042058	0.06407063701967948	0.2369126396421235	-0.009568404253939651	-0.2902173688973811	0.19246350169440452	-0.4397765469496091	-0.05466085423710167	-0.8240686236536138	-0.11103899531014208	-0.5499648289362227	-0.7832132929482772	0.4841600967637085	0.008148658563194749	-0.8305219946921845	-0.10104839426296351	-0.3183944684349996
TCGA-A1-A0SJ	-0.2779939715743186	-0.032623198233628685	-0.11020636135190412	-0.27801936279815176	-0.3266104527848081	0.32859128974393226	0.2728738256929872	0.2676279610251278	0.39228751223034847	0.6205908068514129	-0.5401463481721747	-0.14084347165171707	-0.2022094840720442	-0.9535468331494236	-0.3612111778599213	0.49266253292542533	0.1492209061800776	0.44669463663157205	0.5103801444925008	0.9584266583552198	-0.329829706021754	-0.2341522375713884	-0.21470082029131765	-1.1710698506367119	-0.2175228149630341	-0.3780509445277951	-0.4999671215191999	-0.12831281944035694	0.8091248584918665	0.031934323291609557	-0.20453965602942648	-0.12596624272422266	-0.03602292608606456	-0.0786900056115053	-0.21645400649137767	0.21129461951816858	0.0898140186534999	-0.11894563799521836	0.014968295113950444	-0.14879800817488822	-0.41288769561793975	-0.0405805110260866	0.6989014298791618	1.0545807086668726	-0.7192871853417214	-0.24450558482641924	0.06369887100252743	0.1739441976934801	0.3422005367604398
TCGA-A1-A0SK	-0.024297900331773554	0.26992132100025107	0.32414480319312394	0.7119970076668521	0.6350581267343681	0.483110630853617	0.969429431658792	1.1977796745554337	1.1392914057733758	0.39165131813483034	-0.5066426737621913	-0.2147921555464319	0.10743335536543362	2.6457280222773556	-0.15743999046364313	-0.2974699221221957	0.9809576867477277	1.0395848145351427	0.5392841139628747	-0.12824701911655872	-0.33567962286914904	-0.21380423226165676	-0.014802236457727587	1.4432686600834443	-0.22745579880682704	-0.537500288857955	-0.1548792266192471	0.09001942406443462	-0.05245018991770856	-0.32359075656597996	-0.05656467391576377	0.003325860603215923	-0.038067104422867315	-0.09383797982765936	0.16745842237893913	0.09285231919402942	0.09271888893343821	0.03956412846513383	-0.14981213354635733	-0.07952158158661625	2.849295868758483	-2.5668830871074504	0.8034829937842976	1.1618807475457424	0.3914162603650095	-4.135500427212042	0.427612688779426	-2.4505937522576655	-1.974646181393801
TCGA-A1-A0SM	-0.0831574756425645	0.2802993959453057	0.24716850889746803	-0.08747982118662254	-0.0661324004157972	0.3928751943464413	0.0365672038574249	0.04628703642535891	0.08402931084668601	0.24409226069935192	-0.2886562140873465	-0.05940478914347207	0.8066741398613652	-0.891396544183568	-0.3016980676575912	1.6449282287032854	-0.49791296963853615	0.09719066818887723	0.23104617634782132	0.7736620182480303	-0.1946430441961077	-0.23882958516661512	0.08381718436182581	-1.143141035305779	-0.21625296139507347	0.14495139004924407	-0.6075210786803396	-0.21217019297033624	0.799820848856123	-0.011567087322553056	-0.18501333971726389	-0.08964231654624587	-0.0363872891575128	-0.0582173895676221	-0.1998626366943042	0.08910272379532286	0.17764535517855656	0.006464707363546974	0.06420214716838976	-0.09101772755075911	-0.5828237757776646	0.1461995679162481	0.20576285684723958	-0.8005279773046405	0.06394181874267557	0.5664155434743088	-0.3621721030387979	-0.5385439041553954	0.7156871056213789
TCGA-A1-A0SN	0.10009188801039136	0.46080069282404656	0.6392987297424974	0.4514754601241548	-0.09508372406151953	0.27892529469841904	0.2831085528306654	0.31171247582479666	0.40686804419640565	0.12052575598382062	-0.4461923784786844	-0.09836501155016757	0.5870527304006713	-0.8802803200919089	-0.33722480090043655	0.72512778727763	0.03373054143962263	0.38283377505549476	0.40945136599758347	0.11867714212225478	-0.29580341066807264	-0.2079525462325394	0.10042669021610034	-1.14286021131641	-0.21852267816724838	2.5651248304715204	-0.5474244563364031	-0.18895831539127858	0.3993279679502363	-0.21524972285526023	-0.1259102613538058	-0.07045172159430926	-0.03031676834206683	-0.07636795119221845	-0.007452234138862801	0.10099220168518878	0.04794850090148881	0.10917266214087352	0.06771401463188036	-0.12134776454274797	-0.5538085682746511	-0.07585812157916141	0.3678160485174445	-0.012544898172419657	-0.31766801866297817	0.29588414990999184	-0.42125379870130814	-0.9817548424095753	-0.11833369678666898
TCGA-A1-A0SO	0.6974320177288966	0.7177422812887345	0.7095504641130829	0.822935955298453	0.7891061629728678	0.44905588304705124	0.9158444980883158	1.0874625540682414	0.9519926956283893	0.42370794867986417	0.40264500620266874	0.47620159135127416	0.31326498138814807	-0.013084165929634848	0.4416307227922612	-0.1541335178823529	1.03666550164084	0.9967423947601012	0.3434516471597726	-0.15279287514324047	0.261828873740096	0.1134851488012823	0.037394433505993814	0.5744011005485866	0.5495958232173782	-0.44110806912931205	0.3227328237330866	0.007606975568156426	-0.02419185835444624	0.3062190439195681	0.5302789956185898	0.3955141307190527	0.12610671776108848	0.11832002619687458	0.7844817705496654	0.1370024506709149	-0.10456648298879584	0.07454155518184159	-0.057582753071167204	-0.027261654811684403	2.414885982173716	-2.469658317393514	0.5742362818777214	-0.23139350220848187	1.069916946345813	-2.2645471745277392	-1.3818963125226218	-2.9972463100157607	-1.5864594568436785
TCGA-A1-A0SP	-0.05787276828592535	0.16987010697592458	0.25582334765830705	0.2861406871861122	-0.01726615018026614	0.45485367641630525	0.6389161070906385	0.9338181364140329	0.9411160901887478	0.14449312779621806	-0.4897053894108345	-0.23320636230975894	0.005355904405096955	0.6923582718398262	-0.2826535288935828	-0.14895972794054668	0.5395474223400856	0.9960544457768777	0.49858471084413153	-0.5772840087273039	-0.33063171986059386	-0.22495936096001748	-0.07021503182321612	0.7835826368815283	-0.1946350622415427	-0.38993384593734315	0.3447399311604862	-0.03679524321738335	0.3890892944237734	-0.46868029818522033	-0.10703545016122377	-0.012462011602193901	0.0674504179585003	-0.03746119636248344	-0.09529664226151498	0.17602435452301515	0.05682598174586808	0.001763374110552788	-0.12711065072604577	-0.01819684718495587	1.3312066950781405	-1.662138943896244	-1.54179963395967	0.051448104335388586	-0.7346373874408777	-1.4751580373157172	-0.5209464012725674	-0.7993238920081609	-1.1451065410239227
TCGA-A1-A0SQ	-0.1011502439467276	-0.4976295381488305	-0.7427249353653671	-0.8059403694318771	-0.26950504060907915	0.06966599407877459	-0.13141810334741136	-0.2899329687344086	-0.24073244308543915	0.43784219841247707	-0.3731355128464077	0.045439294184779024	-0.22656736396550406	-0.9510157107460541	-0.3655484586429067	-0.09728019029647635	-0.3859970653112481	-0.5907675866231383	-0.5539336191627905	0.9109186625349898	-0.3116066281982092	-0.15275291832644822	-0.15787857264930652	-1.1635696827640831	-0.21554279492234157	-0.23452758792820974	-0.5179663534262717	-0.3781587937858965	-0.3743559129299336	0.19161799399359963	-0.21943206127140158	-0.10262740767996802	0.009079068056232629	-0.04875671677478567	-0.28624308379013763	0.0017342433822266057	0.0861943207052244	0.048691731824670494	-0.021551642148158606	-0.06158376459679151	-0.41666630238933805	0.3599674566375653	0.2470549174479122	-0.2975537427354575	0.44835975215573326	-0.547702707424228	0.17342720020911034	-0.4152423995404171	0.8263969904428327
TCGA-A2-A04N	-0.3788825788201021	-0.28390752089171034	-0.4662556032537565	-0.592458964153468	-0.4849326452661457	-0.16832840132265955	-0.21127109730201993	-0.3094196203405438	-0.23343853193220726	0.04766031205882356	-0.5582903441579222	-0.12986671443087525	0.6759134417289276	-1.0070220051952428	-0.34793493911323947	0.4153896448081509	-0.7626531629610688	-0.7320637124471403	0.6687122885458365	1.298487329018225	-0.32877920811569894	-0.22981152105100158	0.2965579789619147	-1.167166483633607	-0.21787042888795438	-0.15115951861050525	-0.5592472724420778	-0.407778757091856	1.3923529866992554	0.32039336879290936	-0.1620367160508148	-0.02337294200847862	-0.012489807457847647	-0.11646075490625518	-0.08771265805245754	0.06926246544921348	0.018689003890044364	-0.02617962370135131	-0.06821633802834982	0.039962500584387994	-0.8678020423915923	0.20387096791075554	0.3691778107762011	0.2772326225421543	-1.3329531485920538	-0.38844382175665304	1.004424763996856	1.8077876751574875	-1.323745708447244
TCGA-A2-A04P	0.7199081186214723	0.412055474017486	0.6709080265567955	0.7854220611342754	0.6271752793610562	0.22336405858677374	0.6032233323033961	0.9464148549705709	0.6823008390394706	0.2302447222673074	1.1126694534297583	-0.22402730592506734	0.013022124177115197	0.60300762877951	2.389446639306849	-0.5216035073321118	0.39999562464592237	0.9399547814352653	-0.10874831177160275	-0.29197191124872657	0.4819426139205078	-0.25360565991475664	-0.09194918812697747	0.7740200510869187	8.178936529592464	-0.5497384815606996	-0.19492924636112083	-0.08192452111669599	-0.6436975347406839	-0.41846411318455107	0.08103601281607009	0.10923975583450966	0.05690698500762789	-0.038985913274231176	-0.027816683079978314	0.11550310292711141	-0.26442152994373286	0.0034333738098081185	-0.1255100936670917	0.009861375764528696	1.7357774566801454	0.8080530111881652	-1.4609135126641892	-0.5994679049725057	-1.7465535655311897	0.36866405128081503	-1.5995196045214828	0.08700554897758803	2.6165351137903685
TCGA-A2-A04Q	0.6042364012353568	0.488393554570237	0.6204073598519163	0.5574397126444933	-0.0740900758748384	0.3529410844230485	0.12567692161050725	0.06627601018255519	0.31525271323769627	0.02343623430895901	1.5717807273629418	-0.11796673593860499	0.0687116141707089	-0.9064570170318779	-0.3460587283489541	0.04918244906609744	-0.36358429542493903	-0.1460717231453178	-0.1156393819935826	-0.5088819109837379	0.7331459892327002	-0.18787556123998164	-0.010879834175632812	-1.1382822762109008	-0.2328710612119863	-0.35358613349355666	0.5772207275026981	-0.2057430628754658	-0.38321768565371517	-0.3165299534688541	0.029337834020914635	0.007241351048475678	-0.09132938568982082	-0.005227919865417802	-0.09073431002423574	-0.011722780377825906	-0.006949459299571663	-0.06861712885465995	-0.006245722914526079	0.041466219657426015	0.0031768807081104934	-0.43376986553880487	-1.775821324003085	0.6094216286906575	-0.30937296778377366	3.2872911825830418	2.2050422347868377	0.5285653002508816	-0.28239473011826904
TCGA-A2-A04R	0.17393336026101186	0.2540378732457435	0.18202471428277248	0.3536510112876415	0.3723346328358321	0.3570190269371511	0.4194793521382373	0.2894808902086592	0.3857296495978586	0.382791333299517	-0.41840659781779443	-0.14871008561517438	-0.29501266511913177	0.6559929365681785	-0.20590337198457034	0.898122357786297	0.5781813957384038	0.06851242218927817	-0.17234616444526923	1.1093807070578363	-0.33396630117722353	-0.23927819825978291	-0.11786407546305865	0.6619742372065228	-0.22386485999633018	-0.017063082687341215	-0.48823617598798263	-0.28077131949782236	-0.4052920439725393	0.1136155153264472	-0.07849853649904821	-0.08958417803719713	-0.050870713720296216	-0.07041609178654558	-0.12658737782344642	0.07048088846594397	0.051121660929672984	-0.14050791261172627	0.14509630178903454	-0.03449255759021251	-0.2749000844223934	-0.11317486663057631	1.0272314910840672	0.1969059510935381	-1.0721196196908762	-0.0782260972919366	0.30889959474351797	-0.5113687549922895	-0.08942033247589659
TCGA-A2-A04T	0.33806454159215554	0.7491500523283506	0.8054718801980861	0.9978474539106597	0.9992901450455907	0.3747466104910029	0.8532983669424847	1.137478395281074	1.0068155307081246	0.27607530857850016	-0.4422851501425246	-0.008493603753152557	-0.08760725557982632	0.6619539875528623	1.5168496446741877	-0.24006997375476577	1.0579842273422666	1.1762078382850756	0.43213482816397725	-0.27218925887707013	-0.3363944093234808	-0.17134084389806067	-0.09462558973605041	0.8469576043730636	0.5127583241552433	-0.5232378739801604	0.6356649714431974	-0.01098646232289184	-0.0015171979600964935	-0.4093003869782366	0.08150031569858288	0.058967737829605744	-0.10836749190142438	0.0066197166894335436	-0.03181122853026106	-0.22535024761950176	0.11610970713842837	-0.047148130545387634	-0.06383245206596652	-0.03727038428616983	1.7130753124193239	-2.075411505252944	-1.192228448515073	-1.5310157385626768	-0.003279566293847784	-1.3021790356649203	0.4076243226852213	0.23782134902750862	-1.1568520781547362
TCGA-A2-A04U	-0.024945011711180264	0.1632857043767642	0.28113047078038245	0.36132788659555665	-0.02312701080597382	0.2798137573257232	0.932295908482289	1.3321517307651203	1.09174633957675	0.24316010450488343	-0.48504554655195153	-0.2079283243618698	1.147445128435204	0.7264950649267574	-0.32456760576778854	-0.5993415536487495	0.9334196049796679	1.239820472003651	0.43101158619219876	-0.5458564082169963	-0.3310864714293182	-0.20543903477153586	0.5019754744607945	0.75855757341129	-0.2264422139894761	-0.11576186809296042	-0.5357081316294707	0.1371155231218045	-0.36920749844130196	0.12773945211753848	-0.12682347872823055	-0.12274435953710224	-0.10278884602091166	-0.10215491999247873	-0.192844695504324	0.04233494079615049	-0.04393661638532851	0.028484211017768418	-0.22473271013600327	-0.053552331668392565	3.0813413627416564	0.0401628711579715	-0.6098920310234622	-1.1771288516968794	-1.0729514348008118	-0.4028759708440101	-1.4418553010207213	-0.6815690441627749	1.4025954321078853
TCGA-A2-A04V	-0.18934823251143681	-0.5009010186275202	-0.8267441895173246	-0.8431256172093093	0.060400392145067955	0.0794599312158992	0.29275304956311576	0.5966632964269675	0.5012959722378693	-0.3633558058729918	-0.45654956642257183	0.08175838051778857	-0.4115036864481028	-1.041479348567004	-0.2350151511857034	-0.23683429400720865	0.026459352938949528	0.5846051365003356	0.7078728300596413	-1.0213223461776417	-0.322227333952326	0.0017096265210559247	-0.15135732797528736	-1.1767182050675715	-0.2137163447231471	-0.3286038543658706	-0.5373944419084046	-0.21299019417830028	0.6661571987643105	-0.5821543848422133	-0.2179135675727387	-0.09558576323130989	-0.003950633640800607	-0.0256532971127211	-0.17853493828135114	-0.04716598579205561	0.15071012761532085	-0.06336218891565508	0.00807759933577899	-0.03942185292323508	-0.6430330054690023	0.3196449593176862	-0.03285559894536717	0.21244965721690148	-0.7267085317026463	-0.61850536529181	-0.1586904227526755	0.04107916246683967	-0.24125559731268764
TCGA-A2-A04W	0.2656032889256802	0.22960624006071498	0.3070269172570139	0.4760892980740318	-0.08442266362080929	0.22874037722755935	0.42726813428994403	0.4324987206166527	0.2660412942895408	0.6738695212862776	-0.4285049237331686	-0.3024186501399161	-0.21608626413075713	-0.03306805047735947	-0.33686085791251047	-0.13848990268088526	0.8586485023953966	0.7088678456223565	-0.19318806600828659	0.8025752019706905	-0.33287721603977144	-0.2581666986061145	-0.05741505845811176	0.1890694804596306	-0.23054470391164741	-0.393812519967737	0.5214254939164396	-0.0857700078488926	-0.22571575866647184	-0.07892152054592007	0.08806074535288427	0.025881362838707185	0.11824338434353222	0.11318185382491695	0.18560994063619946	-0.01588660944360959	0.16705247039977136	-0.144796941034825	-0.2638578710577467	0.05236079110764545	0.19700012765643943	0.26500942957504764	-0.35026657298113983	0.5673133547492729	-0.3888406523480605	0.27774487356661826	-1.7446497833908767	-0.07236740946715413	2.5166784327702785
TCGA-A2-A04X	-0.40018084768247353	-0.6817614331323522	-0.8851098715235414	-0.8179925136027681	-0.304244262926081	0.15358870195691407	0.2571453305877419	0.24168994270764504	0.21539868801666986	0.21128021154459622	-0.5224825055556127	-0.31920722201156093	-0.48429872428530113	-1.0299895497689768	-0.34367201693647537	-0.057277389592916776	0.22996223494281756	0.2096999316304284	-0.5403822444248263	0.22757357715476623	-0.3280143595712269	-0.20701335255697667	-0.07700285611590896	-1.1382386115480305	-0.21201489554147304	-0.34868770237335595	-0.5154937599346142	-0.22865331474755232	-1.3377346776960601	-0.1723917352521798	-0.15727783993448197	-0.13914153356310593	0.06593396005798184	-0.041739039042805265	-0.20733577430491634	0.09535775492127388	0.04797611511642433	-0.06448552293361606	-0.05199433073649568	-0.16741582785623363	-0.03225923315338534	0.3166970635842164	0.07081196117146157	-0.4474598684741419	-0.5814043101047411	1.1490424749092722	-0.3374428439128919	-1.0242758738627817	1.373182985624423
TCGA-A2-A04Y	-0.20926135833310375	-0.15347536610172008	-0.21428226999251296	0.13380185019766594	-0.04280065201367684	0.05470673258241414	0.1997300669798556	0.26622605308112113	0.1049033809637815	0.0568800206663653	-0.5191997057099337	-0.2926005389673039	-0.2737039949783772	1.6014762615730946	-0.30274883080478066	-0.29740351570562157	0.829998861778865	0.44570590612939365	-0.2753605464435422	0.13787166534500098	-0.3316857630610077	-0.2339121685822831	-0.11127670006092008	1.2784944101830356	-0.21687403658309187	-0.40233555018709843	2.3629370222082664	-0.1166750104076079	-0.17504032756292842	2.9622993192185296	-0.13061274761048935	-0.16020653492570475	0.011330959315222475	-0.011680377051248608	-0.1959394014153323	-0.03919527066298761	0.07560496647326823	-0.079567389723082	-0.0537410033854035	0.11183588196072557	-0.27572220221476756	0.11455073963029569	0.34267127259950403	0.08839436953079988	-1.1877573702956055	0.570589674499565	0.1228414750099373	0.17335957401450436	0.5491578944983957
TCGA-A2-A0CK	0.13225303954963571	-0.3427766403572002	-0.44382865070387645	-0.2780495607085728	-0.5715478740478971	0.02250520175946245	-0.21275074744877273	-0.3909354756217197	0.04750081040001071	-0.4679506257458385	0.3433011472820733	-0.08875350743811705	-0.31763892933697563	0.6203092311126751	-0.4245082069065842	0.8585355314231582	-0.9639356795051321	-1.11822406779181	2.805747546909518	-1.0800334347889762	-0.14765347636141987	-0.24307376793143584	-0.22828218429106054	0.9667612406843411	-0.21490617173143756	-0.11385961846388089	-0.6624973568978275	-0.5702608050384087	3.2872193867697916	-0.5702924723549059	-0.23481262993731028	-0.13961840086704405	-0.028518181489806508	-0.0737558552030065	-0.26153731125884067	0.08159448148916135	0.13442639987061727	0.05626425363137794	-0.05200302203495586	-0.21837690757063555	-0.8617436051117043	0.5379451058122745	-0.5581624741116767	-0.39139560871181184	-0.07908296612172241	-0.839043778020672	0.2629986108098655	-0.3975941069231317	-0.47619616693681066
TCGA-A2-A0CL	0.39054886741558814	0.6289852919781267	0.8356440445516552	0.8014912000641053	0.4068417297753858	0.2101512610132029	-0.1683046616870638	-0.3595483071369615	-0.129900041850392	-0.04138337202279953	-0.40643276019238017	0.17952269293195872	0.5128734895893736	-0.06982775087143606	-0.2658313305388912	0.22563835148107234	-0.6413826055033369	-0.2173647786965682	0.1218882008090113	-0.19184045530193433	-0.31708676345958187	-0.037299409171462024	0.07807798608356298	0.4063320220935371	-0.2445462821713633	-0.426794294976613	-0.5840955464785936	-0.1922241057737642	0.505273795509648	-0.2461260927822246	0.263573324663478	0.053067187882997656	0.015511513372168481	-0.05090554602237128	0.39383235335799305	0.09794551454509355	-0.17878549123190104	-0.14542904453398983	-0.007499574480980483	0.022397076872779094	-0.5837876902548979	-0.24952824315779115	-1.084692489104011	2.0664765276037995	0.6439946301826789	1.9418304380048628	1.6540708708241443	-1.8279374501322485	-0.2877065677705535
TCGA-A2-A0CM	-0.29221656863755485	-0.3130439616730319	-0.47942329232171305	-0.3879467505828387	-0.1109577145026932	0.3846673431624394	0.5710926545101467	0.9184982186651889	0.8041671465848331	0.1352123418042012	-0.4795517853316538	-0.25246860960553114	-0.5735570953929187	0.6508353205785099	-0.16623125884209417	0.353873065976429	0.528296975677786	1.1152211298250116	0.3070733805774412	0.13169559782781348	-0.3157223342386651	-0.22629782700963838	-0.18193594034122113	1.021749222316355	-0.17911187660069042	-0.32910533013257837	-0.5444330979138569	-0.07520209270732293	-0.09360699977513295	1.437835692812276	-0.13381350511369133	-0.06461070953413875	0.05497336936821309	-0.08409739482175144	-0.24730427548270809	0.10389765352252701	0.03193635045804051	-0.016997141604806535	0.03525545042815582	-0.053388875326955125	0.7377592746733024	-1.575099158110718	-1.5184042421010993	-0.8355378482231636	-0.9059155018999262	0.774805414393443	0.1220030422478783	-0.6525658201174933	-1.5549938550546187
TCGA-A2-A0CO	-0.048195531410973984	-0.017595145242295197	-0.2211545693047734	-0.069360348850863	0.8381944728154305	-0.16551759505418	-0.5049423286612691	-0.875247402759515	-0.4132861799352758	-0.25552529781499794	-0.24282337704911755	-0.007287674989387423	-0.18535662477309828	0.6226292542415922	1.3735109996385595	-0.16287213819222543	-0.5753596568141278	-0.8223043130256638	1.8190245373035432	0.5438623762312185	-0.19560611235062456	-0.17505678371590794	-0.16504329644599158	0.8934123603356893	0.253832141361919	0.13843991984286738	-0.5367181672657314	-0.3819068878650079	2.339638548365395	0.02539188700692475	-0.20700128285824176	-0.15030759691424195	-0.05081551520644463	-0.060590438711115635	-0.2086543997559976	0.048134467055124766	0.2306029308491544	-0.07632339189003158	-0.09636227659559964	-0.031434515699548166	-0.9528874656179854	0.34145163046990396	-0.9871396116839737	0.7762034816726152	0.2855830967583665	-0.7400690176242132	0.0900476503983373	-0.22093742703669456	-0.06444846229550527
TCGA-A2-A0CP	0.03817473595185229	0.12452200842334962	0.13358228094406804	0.2594065703027108	-0.021619520817191835	-0.02745594223705482	0.04831179269055912	-0.12241709547763155	-0.267301087753855	-0.4162891451218977	-0.4289044613819384	-0.23088005347688417	-0.23735540347801778	0.6855073082471613	-0.3069470284018246	0.30593182697619486	2.913157065234297	-0.21088805388650533	-0.7081105667508732	-1.0152618838719987	-0.31881445652817425	-0.25203643931443703	-0.21255285776076788	0.8587075470713921	-0.219544441691718	-0.356705067840836	6.223757725718551	-0.3476287930986293	-1.4063159464755555	-0.5549433294426698	-0.13626866290096537	-0.1018110769738546	-0.041098062811917184	0.03217579794957036	-0.29426979373994333	0.04125151473535923	0.0560937843061537	-0.1826507166294752	-0.16434393473348907	-0.1386796592449729	-0.9349524779080728	0.5688753507222248	-0.5127009884299168	0.08742015338342382	-0.873440053316953	-0.4451274959244236	-0.16412031231449317	0.7201179096541491	-0.7259210033164493
TCGA-A2-A0CQ	-0.31248788156977064	-0.42698663525711444	-0.29894242653002817	-0.6639758247767981	0.09492142029426948	-0.07449971939023042	-0.12217993737986853	-0.20137385872633232	-0.15003194831936612	-0.011609285035300725	-0.4587213146567019	-0.32947587511376375	0.3710087128278553	-1.0670418552445389	-0.19750027181133734	-0.6998676429129	-0.6816916803311869	-0.6174030036393662	-0.5432956004917936	-0.8652727692356463	-0.29450977908690984	-0.2468589953998502	0.048967039572764486	-1.148729535222129	-0.1749504533224085	-0.606454662634329	-0.5851979794329628	-0.3590538230126265	-0.031580906866726946	-0.6033179743766703	-0.1238426595374702	-0.05991374614135363	0.06632102926873032	0.00836562154060271	0.007878642439244835	0.11114489155810359	-0.06371524766262364	0.09463986380729497	0.08776773091844271	-0.05168771674104565	-0.3496689961363251	0.7169781183285298	-0.010242662200722352	-2.3369875037060646	0.71636419786774	0.18158802270069194	1.06102021438568	-0.1820109895103608	1.0596815663470023
TCGA-A2-A0CR	0.39127450947492	0.4130786847126839	0.6470977430699945	0.6268748474980225	0.46490277935433155	0.3211038413707249	0.5089898844450319	0.8305900974864558	0.7180032310802642	0.061065893841500817	-0.21390694558928178	-0.30467248942511227	-0.14605238282234226	0.00834931262490229	-0.23324930157939122	-0.5174579889244737	0.30443073816307203	0.9158032369051443	0.010197143487854806	-0.645057221431882	-0.1856990460743559	-0.26011883222045135	-0.07327583458999572	0.36162730490214073	-0.22491404119179792	-0.5317078474405731	0.3570114537493074	-0.03960986683966066	-0.9278781426726935	-0.6418212004382815	0.07110226407742003	-8.897107995716251e-05	0.010615960594441538	-0.021821635694772336	0.38549188800898176	0.058916248761462606	-0.05260324085421281	-0.05017335981851176	-0.15202204110324094	-0.1352171879770149	1.2297426693312583	3.237046363215161	-1.4893998253152267	2.6838359711064737	2.52859608330461	2.06041577340442	0.7376730813356129	-0.7730223776339052	-3.167786625812398
TCGA-A2-A0CS	0.07834923199172497	-0.0692268926301421	-0.11316336385292172	-0.09435342111734546	0.297725998366593	-0.24838734468952844	-0.7556761017480542	-1.0448957621248622	-0.9443912347206799	-0.014907113517832839	-0.42365200780945544	-0.17648884043398488	-0.17897688066204528	0.5006067936981744	-0.15968010059721519	0.8772255960676673	-0.6830189716241415	-1.5788164175981696	-0.3957541198297833	-0.6553657594912619	-0.31525460162374114	-0.17542433438757002	-0.053910978999720055	0.6570695637914203	-0.18816060926851214	-0.1684608057016926	-0.3917289158755201	-0.5821000960732178	0.23184819952431865	-0.5532402622083147	-0.0409552446637064	-0.05442199249082291	-0.0038379864381949476	0.06998527008464701	0.21168405929086392	0.06599391998546497	-0.319416987463386	0.010538646789765717	0.048965058320174865	0.363274738864429	-0.9329163760342267	0.3730836646304936	-0.3511859434925207	-0.5258409046928907	-0.03858984726901889	0.06341957401577719	-0.4942662409946031	0.10190911449309951	0.2831689336503854
TCGA-A2-A0CT	0.7181083131228583	0.2552590976661604	0.4817810072119014	0.4244249526861237	-0.13854207487191345	0.12073465575147628	0.3200194639394977	0.322352712201526	0.18647310735805067	0.6747622564173968	1.2378606180296075	-0.20685163196263207	-0.0948628702874575	-0.8727093620056551	-0.377642175654783	-0.6526074418338565	0.3542536867599687	0.39132029891790227	-0.6094352266966717	0.25601568966709337	0.25924462460711767	-0.1945065952560902	-0.12486613278946927	-1.1230976557131191	-0.23255520262755308	-0.5880144805941904	-0.48911940662642656	-0.10773854789593494	-1.0933915456923273	-0.22697121925701869	-0.000656667433795304	-0.01789132707297581	0.035418456667214306	0.052382661705579	0.08319191187841363	-0.010178764999019081	0.19355756761258996	-0.09670236261670796	0.052861081114639524	-0.03790299154831732	0.4516905174408764	-0.21501565888541405	2.46026694614479	1.0454592926678936	-0.9076114234662362	0.5148887989369295	0.6186392506467581	1.2163242479722647	1.0517861864820512
TCGA-A2-A0CU	-0.29924642283258873	-0.4207083241405766	-0.5174111365621455	-0.6859398506278395	-0.2583309007836534	0.3638623504407201	0.18472720895865885	0.2541148127595082	0.3062095760548218	0.3436655212427701	-0.48487507655524276	-0.34715434552051194	-0.4576592778858343	-1.08159582982259	-0.36757952744965494	0.8377686081823579	-0.12278079187801903	0.5537679119791264	0.21135850513551296	0.5859918660654202	-0.3192281121108738	-0.2471903006786741	-0.14946323084318747	-1.1677222796745197	-0.2049822699250293	-0.20553060964052375	-0.5637158142327847	-0.06625994644946753	0.6365117051138627	-0.03705453707660293	-0.14110788009692118	-0.03440558472506988	0.07384419814314598	0.07793954847742521	-0.06671170472205679	0.14285258861386482	0.04308880398576531	-0.11731218172808631	-0.15935676975897947	0.04054385032146756	-0.3671355938976907	-0.07522762708064791	0.9271256084248036	1.1326671527472365	-0.7347748697694659	-0.6064966893142631	0.604180914433821	0.4080296584753298	0.44603525851812853
TCGA-A2-A0CV	-0.12242084781911505	0.02290509212579106	0.039685015619807765	-0.21101837287515282	-0.1314496201194765	-0.2346534496094231	-0.3132195647365969	-0.5438442140724928	-0.45483496371056487	-0.3283605733829449	-0.02775869703070596	-0.12469654904188572	0.34154558337267465	-0.9052151311996506	-0.3052183939797479	-0.1926434205191124	-0.17796054094431374	-0.4884482350840793	-0.725052378181793	-0.9920704495599714	-0.16011166062709242	-0.22179668589516333	0.002193709499385678	-1.1217274821786016	-0.21528147441558335	-0.440907278167459	-0.39661341508095843	-0.233461517095465	-1.297222982994883	-0.5659589854706049	-0.19755943313018104	-0.07597271784269256	-0.045535459747242615	-0.025507579010887505	-0.1347207852021512	-0.03893022462936023	-0.02085323777367948	-0.11815255309047919	0.03845167644481071	-0.17975623073437794	-0.9053040531126386	0.2034193808298862	-0.45129369783647516	-0.5836520634050018	0.11758410234232916	0.023324011468458795	-0.36957810721413287	0.20656180841442395	0.10515791703909735
TCGA-A2-A0CW	-0.12215218101895389	0.06700560040595156	-0.06576551383599144	0.15906054193430652	-0.23214077839809308	0.20901143237587297	0.5184969904100937	0.6466959181301616	0.5579170899701703	0.2609939214126198	-0.475524274516293	-0.17291792250471824	-0.21155821782147236	0.7124758130797127	-0.29685556634575255	-0.35355463999854236	0.6794339098890224	0.5335362957974136	-0.0008327419627418048	-0.06908627860768325	-0.31238312087828796	-0.23622003266827432	-0.08029603213061955	0.7893097777816577	-0.21490426971713997	-0.5269071005559749	-0.41093355418446825	-0.1326429439153069	-0.051528136626097475	-0.18843061097400113	-0.1362385968095909	-0.03769399497967627	-0.06723157081714415	0.010259462939738317	-0.08941671371228434	-0.045727325258201335	-0.05472258166124774	-0.02082523752001944	0.07144936234079435	-0.13859145526546163	0.4220488499564539	-0.2243436631978355	0.5508218513110513	-0.09658322829691696	-1.4150845941957715	-0.15060659295727055	0.36779771527950705	-1.4289481431335544	0.11533708305892175
TCGA-A2-A0CX	0.6588106126558722	0.911399521194421	1.3986501450221218	1.079954825013295	0.3755766684547636	0.18192441180131513	0.3776465832604234	0.550990266503628	0.38983370413634444	0.23577125027075843	-0.13194154985199552	0.07249924218556221	1.3094387083171932	-0.6824059911713496	-0.29090382347759425	-0.309178500860835	0.3910601203446667	0.6230486172118105	-0.10714481944028315	0.126847686174201	-0.21049369821719213	-0.14765383041719454	0.24169739739919718	-0.5674546479313447	-0.25288949021407675	-0.5792181743820396	0.5870724761202997	-0.15369067033869452	-0.1662100463911936	2.532572839165865	0.5170580844974548	0.3080288787781805	0.07546937094967808	0.09939669187202325	0.4994424372947823	-0.253718483861669	-0.36574958100871474	-0.16369411123750208	0.17753288970325684	0.6628420620669632	-0.0557561716865677	-0.3404420436223096	0.39459909477768157	-1.3828065406379348	-0.5046358473343427	1.3106980905302315	-0.5454740521495216	-0.19428143401493939	-0.18766401736769653
TCGA-A2-A0CY	-7.474948966048319	-6.878737811143297	-6.229215474731493	-5.929066533134509	-7.244910774084893	-7.472608722598021	-6.768592869129552	-5.709012243416441	-6.346932999889184	-7.436340654817477	-1.2962786411264955	-2.021838631840937	-4.088943146161836	-2.223877397257145	-0.9700159295342139	-3.5905555651927523	-5.414999014886434	-4.971462239553588	-4.753445911946467	-3.120003111777771	-0.3160455859570921	-0.2702811735266059	-0.240522712556028	-1.1804459312878541	-0.1991504525459303	-0.660367198032866	-0.7294030954840179	-0.77518642804199	-1.4805363271473366	-0.5070807581610134	7.347774989028469e-18	0.0	-3.131817958262293e-17	-2.4163196817208024e-17	-1.4831550244863994e-17	-1.82704439345374e-17	4.2289355920334323e-17	-6.330007405951874e-18	1.1811770754904366e-17	1.2212828729841445e-17	-2.9198293303846296e-17	-1.1944088658543141e-17	-1.5200162988139746e-17	0.0	-3.365508254104522e-17	8.749558068766983e-17	-9.269487096247358e-18	-4.825169053464525e-17	-4.913854971514093e-17
TCGA-A2-A0CZ	-0.6197278554470341	-0.6960114858039012	-0.8519594174535892	-0.9509185158811916	-0.2995846326489499	0.017481159952933194	-0.25271774440623596	-0.30970379797296166	-0.11016035898866976	0.22838566949574007	-0.6040543289090861	-0.3482785410224984	-0.5671873684651357	-1.1003716012271991	-0.2971020138638941	0.44487520430856514	-0.4170399526498103	-0.24522524101621587	2.4841585910482475	2.2501579912873075	-0.328675075199536	-0.2337715137315395	-0.1551123030865801	-1.1737953603418723	-0.20278537737662264	-0.3809253818781218	-0.46655037611345507	-0.20886440293157127	2.8520230837521603	0.04584156336896143	-0.20745180521422316	-0.1352551381652693	-0.12515363015515127	-0.05237178333199457	-0.2709248447618454	0.0784010130654089	0.05051228371480837	0.1371109691337221	0.07549341097460929	-0.18812790562101703	-1.0149355683814574	0.19568052403166808	-0.5279642985944132	0.6718555045281858	-0.4577237845113158	-0.3256013546121819	-0.9899854318125798	0.10496558744298477	-0.225404753371533
TCGA-A2-A0D0	0.5097953190535146	0.43882561033673745	0.3336901944672662	0.464565276469782	0.8896774110256551	0.42444933094914744	0.828889481367351	1.4857242085383	1.0766327450970292	0.14232789110858918	1.0271240778253519	-0.10823982373247376	-0.4120008214814623	0.4970695093797452	-0.09834429748704268	-0.20398175825605533	0.9003335997892976	1.7434591766058785	0.4684372290779214	-0.5206947021963876	0.786958349710034	-0.1765108702664264	-0.11406731421695866	0.8555803011730089	-0.22804684327046162	0.229250403999359	-0.057392395813731616	0.1256708766950695	-0.16723017281501673	0.875621761094575	0.09538352113263027	-0.022846942307120376	0.04452099590940423	0.09040992468560359	0.12663145568304182	-0.258845724021616	-0.3345419447232601	0.020523899450106835	0.12857424776853285	-0.10844890932000933	2.303653417092735	-0.9674453135586735	-1.387788914186217	-1.0368330221673863	-1.5319090464108491	0.5154778813996315	-1.8389051214815137	-1.3304638726682527	0.17330522327741973
TCGA-A2-A0D1	-0.08241628272362417	-0.14785071535143596	-0.23422397960389865	-0.09946086918897194	-0.035383110846596975	0.3203770333497447	0.4631556030566744	0.8402075963665715	0.6985584957803227	0.13171567955501273	-0.45142669680008185	-0.33121690179964836	-0.32179121410388817	0.6749173718773204	-0.2950009711020161	-0.16156665117052202	0.14775987683093061	0.9450854894510633	0.05998322301668715	-0.49336813885832953	-0.32615900933157843	-0.2489845361180788	-0.11239377546640586	0.7503303467597774	-0.22725522868777687	-0.4346918514932076	0.31947351487119413	-0.043599337814720245	-0.28078874771521656	1.071379594737596	-0.07314045123129646	0.019063237765083892	-0.012632594303989574	0.029008821072957852	0.02651294562926541	-0.08232956657631378	-0.04975540644753744	0.3039139417873768	0.10262239953826918	-0.10338726976380021	0.8483263709922767	0.08392524825934772	0.5890444069280585	1.0977762189946187	-1.6382241342322987	-0.8772901189841547	0.20177970124342878	0.21669776565494195	0.37921490719159157
TCGA-A2-A0D2	0.3135279530385463	0.3646582982221488	0.489049571096038	0.5118589381926785	0.12981321101640234	0.37095869630554323	0.915198013228228	1.2110851499343607	1.0086032567995837	0.19341600671940948	-0.25817458276505767	-0.2132625054003497	0.08067496032613229	0.431202628197781	-0.26453065284975236	-0.17626212513568165	1.276520357692692	1.3656460327783737	0.34354479488140877	-0.2764708295751048	-0.24660484971957966	-0.23390311559083196	-0.059380732874475324	0.6233913951236002	-0.21466752247716617	-0.5571081112334281	0.11267766871138067	-0.026525378667062508	-0.43258477722697286	-0.3425743335619457	-0.0152047568345394	-0.025040786064041597	-0.07686862333694472	0.0013372945583184264	0.017179405391323076	0.09548130965686201	-0.04031599323035515	0.15422152664291314	-0.03870709075927353	-0.0788168794487703	1.467667423059986	-1.458155434620951	-1.3554781051804627	-0.642810313352904	-1.0617945081751268	-0.9258815497348932	-0.854086683132474	-1.359062465839891	-0.6707168933764218
TCGA-A2-A0D3	-0.08518734531147291	-0.5029522311387704	-0.687568614169988	-0.7889582104828624	0.07257054449859326	-0.05548937823454173	0.2138369981886774	0.038450742242876645	0.10169216874279298	0.10455374252036177	-0.4283477341362362	-0.17076433123312243	-0.12414411914094634	-1.021298972682805	-0.18394803827802425	-0.17178615953587625	0.4850359589804586	-0.1673985651979835	0.12233542917120968	-0.10078597829460728	-0.3216230520894199	-0.23149559344285112	-0.11549335712176471	-1.158193188767294	-0.20155482269928005	-0.3640239224820657	1.3768758166900958	-0.23705523481771748	0.1834793854068769	-0.3801630106230322	-0.21355088149799423	-0.12229061162220499	-0.016306134635137998	0.015585344608718507	-0.1853503781231446	-0.11806393756659757	0.07336099826548154	0.022461800621773602	-0.02602915722719638	-0.2342324499462437	-0.5001399403563748	0.032540700425366796	0.7029735792700302	-3.0186647781352547	1.114727718166393	0.8433563576571904	1.207656513654205	0.802066098833856	-0.12445710744214294
TCGA-A2-A0D4	-0.41617642893677953	-0.5287799967985274	-0.5131609797712964	-0.8110445288866636	-0.029470938022627364	0.2655659676827031	0.5031137370464946	0.7182311608294661	0.6226423786141628	0.18427423935487372	-0.5234654791329392	-0.25393321576103806	0.59567081735115	-1.1063807929614125	-0.26812045885324226	-0.04376175068477609	0.5026818476711105	0.9310034518970677	0.14839873517862778	-0.22233018123432075	-0.3191645812728734	-0.16319020724297623	0.24614238321367465	-1.1632161245217492	-0.21227098607487	-0.46645051395616877	-0.47253737684023384	-0.1032562774790337	0.029978647987223925	-0.2966308004722889	-0.17776682716596162	-0.10020350620166336	-0.05122106746503084	0.03493501817192432	-0.053547599248193654	-0.04375890962364701	0.16125268255495906	-0.08347847305647096	-0.17429302981579478	-0.02707514501268498	0.2524897358420516	-0.16592365095514727	1.4495864591879384	0.8747538055320402	-2.2316909464807524	-0.06618550281051667	0.9783468165754361	0.2259746499481694	-0.6354204464554905
TCGA-A2-A0EM	0.1488298848143039	0.19344365574368783	0.41660530408960156	0.3612482224410771	0.13917050109563242	-0.118187831006706	-0.12097192732984362	-0.4129690772260858	-0.2901539730287821	0.29731624648511884	-0.4482008076702902	-0.2842483856949595	0.21473531573388768	0.2333188220897627	-0.254709960445832	-0.059691116398383766	-0.4721382285761574	-1.0722754749228354	-0.04642808992441644	1.3839788217777733	-0.3369069598393711	-0.24169834469822427	0.006590150651234657	0.426853710818871	-0.23032159592356583	-0.4426190470608499	-0.5650847068749716	-0.5184964890937208	0.23882492437113018	0.12606384435538212	0.03950702755612117	0.05197131094904236	0.02959039434228718	0.0047064016475017395	0.28950248912614873	-0.15118007850014203	0.06274008252134979	0.23502377603774416	-0.2627131187637167	0.32921328690307927	-0.9626226350095224	0.0372789202322639	-0.026839723718384414	-1.4541042538918856	0.7728712900611567	0.46610754654719305	-0.15864011029499225	0.1924279617578687	-0.1545836713323697
TCGA-A2-A0EN	0.18609946368836083	0.035275370188506815	0.10973568060778012	-0.10335573580096831	-0.4092329531783944	-0.45366110664829146	-0.7300123122221654	-1.246939004402964	-1.0344139276587243	-0.4085781998833739	-0.21089671765204362	-0.13684963178014906	0.1816446351458121	-0.9327055351417398	-0.3644850860614618	-1.1514455629267708	1.973198475788081	-1.788827867248612	1.0666200481465122	-0.9145210195417125	-0.2126622971176836	-0.19664653650143502	-0.1392908494177324	-1.162179423351782	-0.213125591476916	-0.6897701893980877	6.020043805608981	-0.6844087477322673	1.7651846188872702	-0.546209573494045	-0.18305069054654904	-0.037500871854623634	-0.0397707901335576	0.020587866389143044	-0.1491709265737885	-0.03977971593899131	0.11591263248816557	0.005655134137795011	-0.014048359557981368	-0.0829802309336687	-1.1555869425150027	0.15567536842035046	-0.744294748385582	0.24873201892106836	-0.13480237941925166	-0.014256187932689962	-0.6440734765751727	-0.12376241321582891	-0.31587918148563254
TCGA-A2-A0EO	0.11121647093139661	0.09851593880869798	0.08894041562631569	0.04090656158579914	0.8091263423843971	-0.39978436864718536	-0.6609022167696524	-0.909518806894209	-0.8201724406802486	-0.09989067026694544	-0.41763905264135587	-0.20454737445409976	-0.23945739868612884	-0.9241366924572085	1.3103504166684348	-0.9817951206318216	-0.7283244467552151	0.13020221468916499	2.200326012244773	-0.6253505077055316	-0.3324490455783098	-0.19238807733115879	-0.14386931417708396	-1.11722546809307	0.36141123939186637	-0.6577161372546627	-0.4406129945421772	0.21823296485355537	2.5974705935109927	-0.5358670165383401	-0.008434418802437093	0.0620136149561202	0.0012312069813342828	0.026164701086485626	0.0767500029754955	0.008585704771510078	-0.0366098826836556	-0.03403881455840644	0.03451770430810348	0.15713682184438563	-1.1589980107083755	0.14538813474024823	-0.5134316935855793	-0.029146536957479978	-0.26159741374816503	-0.13090379611940944	-0.5908867051925537	0.14051964369375475	-0.3786893695041146
TCGA-A2-A0EP	0.03582226007070787	-0.2938767896347248	-0.5031096687316726	-0.5660703887231888	-0.03761578034289823	0.04566245699699874	-0.5506990330274893	-1.001355369161229	-0.5751167879978014	-0.04257883278807726	-0.222901377932816	-0.16872386269936981	-0.5810940142169871	-1.096576796374519	-0.11573216497231484	-0.4157724277245698	-0.2448212112311524	-0.7499607336526363	0.3698768882416562	-0.5944695320681197	-0.2741263290509242	-0.2067824509548885	-0.23843863113682826	-1.1596062548818187	-0.18591945867734527	-0.5094654727901778	-0.43097581285147574	-0.23916475973367948	1.383863208387271	-0.5616397644329021	-0.24946456925345822	-0.13992414326483343	-0.01054809016182421	-0.006363683781801016	-0.23904088710177818	0.03438595866081111	0.08191717224421308	-0.020936260874761928	-0.06230134679726461	-0.13092888709074876	-0.6266183090066235	0.40408631567474934	-2.221450532264511	3.034608861306378	1.6610914784782485	2.1271039167458414	2.3185221965206124	-1.0146348297105614	0.23835806359648462
TCGA-A2-A0EQ	0.7291852465949882	0.5613096480805578	0.9186931951365568	0.7851401847142268	0.4177443215091956	0.3410936023915984	0.45154214072757587	0.5908554691701424	0.6244609570005816	-0.010560242019360276	0.4349005426016314	-0.24148742045394805	0.6433614212203239	-0.6598882005478035	-0.2819478574301722	0.11985606551805128	0.4656913926824472	0.5512071402419864	0.172974568218277	-0.004535552678073421	0.28665113936988385	-0.2288962485811743	0.08239507202431985	-0.4722297243355776	-0.2514100111987425	-0.5101104266883056	-0.4486173829165562	-0.16790048731169452	-0.07636829407233739	-0.19656943899219226	0.5156636720718274	0.34796619166486575	0.35744399022089596	-0.07664277664650973	0.7806921329430223	-0.3371295225293627	-0.22937111012155478	-0.6049432341957565	0.028310658475150213	0.22156510984641625	-0.09466219901813527	-0.2628030459000783	-0.1971393836377635	0.7904538142555666	-1.002900730336715	0.8294841807759394	0.16044357547288696	-0.9393535538649791	-0.7844929159684242
TCGA-A2-A0ER	0.4001248691550286	0.19042623563513314	0.35589995809404773	0.005934384764791609	0.22582936503789505	0.25891931548463143	0.07583857643918165	-0.12942824953098336	0.030834809138701562	0.35311063762281714	2.3788616665492173	-0.23373220789153418	1.0528784993840132	-0.9822520686401519	-0.24544745251887387	0.517153117380821	0.21132405609562174	-0.2770112541827742	0.23465837930752387	0.17970426293276073	0.9507805639678898	-0.2491890313757764	0.21090951152877316	-1.1623438388082998	-0.2203141666390441	-0.16666342932291603	-0.42194481662094535	-0.1529010196206713	1.020681463058771	-0.015656535762712996	-0.07467174871789886	-0.08210697829713179	-0.00025100197866436243	-0.015698128683239592	-0.08155329948328616	0.028471164550278986	-0.11055844837500722	-0.13012394518896778	-0.20494723936676648	0.07744327230758126	-0.6232420492615504	0.09074496933454332	0.4753392357684216	0.8789617223838689	0.18628280930510724	-0.515679955136407	-0.4556493147055393	0.11372745879932779	0.3297977729000729
TCGA-A2-A0ES	-0.1141613223847966	-0.23882347761366893	-0.3427613595995875	-0.36404673042383434	-0.373813818223103	-0.24134177546368482	-0.45164353238260496	-0.8214309100571284	-0.2721360474695581	-0.49935288518813076	-0.4511350856673482	-0.2667277626743455	-0.4154442140434845	-0.9902272527414384	-0.4134782108321821	-0.030599911401153673	-0.9099596840895278	-1.2157552519087969	2.3547033145554184	-1.0139947071404982	-0.32114031787057645	-0.20855989599517244	-0.15441749552270392	-1.1361579046645287	-0.22100252377450158	-0.40491469687603776	-0.6521244286706522	-0.5636370125591861	1.831796250378368	-0.5577929062820342	-0.17904915941369318	-0.15842562041624564	0.00018866506494499017	-0.05334862461643928	-0.2532295774461124	-0.009294420447874452	0.14709657022102435	-0.1349771902322114	0.019281507135043136	-0.01843940935290148	-1.083279984319782	0.11206280502367874	-0.7061267219206714	0.5966179670937642	-0.021362486773829445	-0.5696667831671224	-0.7359784143966389	0.1752447823468794	-0.41190040308570847
TCGA-A2-A0ET	-0.023851799220722985	-0.4215145195445192	-0.5204838053291927	-0.5431009019267697	0.00431939196699517	0.020872085276431106	0.3931810927703964	0.43563694040258655	0.24799609908744422	-0.12356493608947727	-0.41209056009193445	-0.3244111477560992	-0.4659509596888987	-1.0231048573519885	-0.19308882757242035	-0.5962394846428463	0.4719901515762575	0.554929371469121	-0.5312717651853007	-0.8967544272489073	-0.31540706850577227	-0.25425149028839494	-0.10191784326334619	-1.1607369071117393	-0.20049869009177668	-0.5527002682646631	1.308597212422696	-0.11526264658481175	-1.3197522565626885	-0.6213384424507061	-0.13037969484424944	-0.09105940463514753	-0.007730293028617805	-0.015479794170756204	-0.10234212608342882	0.022205447337512105	0.18795148044219512	0.12433197775932545	-0.06629575337346029	-0.0663665649277182	0.14798475809076747	-0.14752687710705836	1.918483261351248	-0.5715626788006842	1.4712992458514504	-0.24824677819853647	0.7088785349354708	-0.20338652785074202	1.1083879935889225
TCGA-A2-A0EU	0.38284108588411603	-0.05363389005855618	-0.30393458881762897	-0.14161131079660128	0.9203111471142843	-0.011841871068604232	0.08434962715538588	-0.004852305557899464	0.036118450918915176	0.02458068630407425	1.1839184636648694	0.026030421595105796	-0.5009809023457336	0.7674227773929915	2.4970161705480223	-0.7268530629310672	-0.009481348021435916	-0.1506568501772223	-0.4813749567629449	-0.34946792597106585	0.34407736521539806	-0.07254821703122427	-0.15499186264098289	0.9609742518949422	0.7186392402215429	-0.5917457922756395	0.8966602443095117	-0.190916367609544	-0.7000770783060553	-0.3325082403402517	-0.14263869604273266	0.022611733138117728	0.056656284584048325	-0.010517398797318646	-0.19717586947855045	-0.09960027433877504	0.01722421564078572	0.05179726713643108	0.19761673772258243	-0.05224325204226975	-0.3520669465558945	-0.12054869569318173	1.3096981692562093	1.0858839664488111	-0.8993720395770649	-0.3099780491818654	0.48903740731346046	1.2495504074855155	0.18048118410929442
TCGA-A2-A0EV	-0.18578371059341367	-0.17251110015260782	-0.3176410714157725	-0.4995874118844901	-0.3155185614995249	0.2097886885034306	0.15103155528412465	0.27491120739146685	0.30717637460118563	0.15708800400538422	-0.5021285981361573	0.09879336530089393	-0.26777113258043495	-1.0525343650130143	-0.37897834960364957	1.3114259916733673	-0.06683005281436527	0.25450914375205785	0.8564762074633913	1.6333591249868769	-0.3295939653972124	0.006856262432403595	-0.08467812328746524	-1.1660643216560123	-0.22601350906910692	0.003041056962786483	-0.5298392311460152	-0.22266340075514862	1.1766106138891133	0.3601576769900058	-0.10901605614837537	0.060401066192954475	-0.02998347160231034	0.0008289509613351897	-0.13971082969538273	-0.00532310137530222	0.16079930065707523	-0.08514000509727178	-0.08070283783629924	-0.03265815862399474	-0.731279843476222	0.04972216775319379	0.29008350935580357	0.1168092788626939	-0.34464306640634745	0.3029823914056151	-0.6707712394719788	-0.719671171551622	0.09836262202750129
TCGA-A2-A0EW	0.5397208997851884	0.5911830112802714	0.6145778480065948	0.7603398938590684	0.018583056969012152	-0.416319798509246	-0.7940388689955759	-1.126433458075616	-0.5047511883815583	-0.6623291405101386	0.00618467605117679	-0.011742602070516637	0.015132719381429672	0.6747830978271491	-0.3035729495675972	-1.1435118837605636	-1.2010995439261913	-1.4357553931241571	5.75016457589186	-1.1012602809976595	-0.20388355541117556	-0.2431555339222067	-0.18032576689066582	0.8435605495691044	-0.2209664470013728	-0.6993801615553495	-0.6155501802874254	-0.5105175236602165	4.338598529553516	-0.5495793086453274	-0.18804217694632072	-0.05472208246284885	-0.06718106804808491	0.000548117537111785	-0.2285291423604375	0.004097919297498143	0.01682960307444203	0.002379784286214369	0.0638827310231026	-0.07462056400009326	-1.1521474148680575	0.14277406532740392	-0.6960819653724478	0.5420055741009693	-0.08870468249380467	-0.44187887714461355	-0.7608595628920611	-0.07845780825027625	-0.4348713800819936
TCGA-A2-A0EX	0.2179184496870758	0.09884466127772637	0.31494714785162514	0.31884349105931103	-0.3730342496797342	-0.18822543474662945	0.038483355825017565	0.29683155259326605	-0.026376743189685428	-0.2576369369972303	-0.17598762428997428	-0.21934408649124995	-0.1319918975721145	0.6143395459161757	-0.3542212028231675	-0.9882001297131475	1.1407849190597328	0.5805358287784438	-0.4880977333236845	-0.8564326885239552	-0.21001853981108792	-0.2601164238996043	-0.15472848027072975	0.9102807548550714	-0.20837327639635417	-0.7114976639544047	3.3451959192386953	-0.27605051839515676	-1.379290560532378	-0.5536157917847212	-0.16958018484122322	-0.10562469302455381	-0.02885188694816853	-0.010791133808199046	-0.15873910212066514	-0.012706825395427425	-0.02994966025224559	-0.0005990740310489245	0.03776881741694708	0.023390151676488755	-0.8978053673310088	0.05118936183448598	-0.07418272361679593	0.6244143759372358	-1.1213759161684975	0.14180850590561395	-0.38701474642602157	1.3508226897566566	-1.2762967616377732
TCGA-A2-A0EY	0.4381596274552686	0.6384694511369897	0.7408031541589296	0.6269165425876517	0.579388603391171	0.08211759497251292	0.22807183770609277	0.07806931617779027	-0.011285813681169326	0.14939270531006757	-0.03675664598422507	0.053736187145596616	0.30443400463447345	-0.5267210180392422	0.807694214420869	-0.15916861595164908	0.7026871403311453	0.3623468934789835	-0.5016060914282373	-0.3589258876021041	-0.11382805861834745	-0.12739167211766061	0.030232567185297446	-0.19571584347111845	0.6062530291098114	-0.44094579273861423	0.7231143945248516	-0.0707556898910219	-0.32248216769845206	2.888485234215889	0.32144682724155443	0.2610762469822762	0.06499326549863348	0.028146567203390142	0.34605500441625037	0.3647479282474929	-0.3046583833189175	0.010483428412469176	0.19718992512992708	0.6665112947202994	-0.2707421784560047	-0.0126315920484398	0.33075241034965314	-0.1329059613795231	-0.12585759287887513	-0.06581111535707465	-0.17844581040089344	-0.28195440174568276	0.6077575809445179
TCGA-A2-A0ST	0.07813782210468669	0.17684786510902795	0.022290086974146764	0.35993111899055374	-0.0697211288632416	0.1590140966970142	-0.22669443107927637	-0.5974411083862187	-0.25577370887415224	0.0663665931805656	-0.3957234207370879	-0.0274959610614087	-0.20904454818055884	1.7611600995839436	-0.2862196757273537	-0.2314689123576652	-0.28863466175505637	-0.6033040134100264	-0.1554061399258542	0.03813732797202358	-0.3194733565396836	-0.18730906922555549	-0.17227558142205981	1.270646479214806	-0.20207018809638114	-0.43090027495538513	-0.5342789455906806	-0.3442835093893696	-0.2339549783980755	-0.17414018160055264	-0.17310025099657256	-0.06473087999380234	0.023632059410902278	-0.014299461832616187	-0.12110628542542662	0.03126400307835692	0.029468274434174827	-7.921948461267437e-05	0.11526159932155079	-0.03214570751009989	-0.40632390648341654	-0.39448962774609864	-2.426337783718019	2.538969380347454	1.227852354186594	3.4391275720027354	2.8027359475014295	-1.511933693991645	-0.17150218672609405
TCGA-A2-A0SU	-0.08944509983376547	0.1968678340500692	0.21114016724553936	0.1470362283917118	-0.1649818626784572	0.16581627953795477	0.06475743314322112	-0.031746504396903054	0.09782530406729051	0.08297996616401157	-0.48869264062753454	-0.15375874564466702	0.048089774964328647	0.645015875701296	-0.3400617280966341	0.6370357990352037	-0.3603113078217455	0.013901715439994307	0.5320226161253416	1.0388352697755738	-0.32688892631736194	-0.2731393957911962	-0.06418347714759563	0.9291206978532134	-0.2214435982951925	-0.3262978058901621	-0.5396334566568731	5.03972634869012	0.6508509889743557	0.1404436052262999	-0.1771255446769005	-0.11621414648487362	-0.04897626238902871	-0.10286693923643764	-0.3019282314097172	0.14061127234039886	0.05568762717636099	0.09859914140838104	0.05136421656903575	0.0025312889994477637	-0.7119125508516415	0.26522854275970775	0.12045574011465474	0.2760746503895508	-0.33689351787436606	-0.6967241560475997	-0.30593900331364565	-0.33526253124927585	0.372792426531969
TCGA-A2-A0SV	0.11270876151563083	0.30503705424565736	0.06749116827344376	0.19292864613219146	0.37926583650382384	0.08307613563559689	0.20462797180691136	0.16611999854927337	0.21580492537615525	0.2234182296870647	-0.4119430535346873	0.0474163062135746	-0.16315788460339992	0.7045858644051833	-0.2036596395130167	-0.1975266477948123	-0.03519561541546698	-0.2322572541029119	-0.2121062802342413	-0.6421279188136898	-0.32396475559023985	-0.150608691393881	-0.1771729614208082	1.037736827683641	-0.21688647785134893	-0.5187586067654081	-0.5593872863491498	-0.3611275138551668	-0.22041478353778263	-0.6017437510695569	-0.17277742716908048	-0.03330151366447844	0.007341361894346601	-0.033516510649687074	-0.10947974203793617	0.03591112334948064	0.005908981756632713	0.017840387433445754	-0.01855705336473452	-0.0006157481954539043	-0.22151672349582008	-0.05168717840097966	0.28887471531952325	-0.3705991650871283	-1.6459096739357824	1.3719597227163163	0.5080090568765305	1.3052875083071998	-0.8400003846311312
TCGA-A2-A0SW	0.20260471400237626	0.32795319903432135	0.6111641819622056	0.716444216457676	0.37951297972136655	0.1103085437032168	0.13232853573224299	0.22921045199002066	0.13535811738270695	0.02748087937632364	-0.4633717006880964	-0.26159887079447813	0.3426345914749164	0.7455527772975868	-0.23662394077711738	-0.27601155014454903	-0.20707472021916154	-0.02407265076789437	-0.649841453549369	-0.1825071527982588	-0.3299862677184353	-0.2454006582346813	0.019916391276133545	0.7056082808103966	-0.22040121918366412	-0.5716817290327062	-0.5754085735359807	-0.312993163925051	-1.3599272508553888	-0.2986850799421038	-0.10517499779803108	-0.06308477687342022	-0.027289901910442945	0.02311153734018321	-0.14867480049286746	-0.016308744945605642	-0.006613723962979976	0.1123771088162393	-0.0758856084737289	-0.08817839487817174	-0.25601741014564444	0.17542116815357525	-0.1145702230191506	-0.30618074524652206	-1.1522760731868065	0.8541540347976395	-0.42210039333890204	-1.086819421246004	0.6200156939841838
TCGA-A2-A0SX	0.04126990103684493	0.4222783240523835	0.43430585332306737	0.4135457064511574	0.03820446763467044	0.22679718766452206	0.20198795454567067	0.34315687766119624	0.3847059831182822	-0.1253223585357175	-0.42077064577242296	0.2877751592462242	0.2638158922244982	0.7315772264847838	-0.18143519057868215	-0.26030833022998895	-0.43635090492985634	0.450329143212137	0.044035725924262976	-0.9045713162391337	-0.32078784219986	-0.02392445693052905	-0.1262939263110107	0.9442349709374322	-0.1732213061796116	-0.24185365967211714	-0.6245616217097821	-0.10996763299524397	0.005270657644992209	-0.6030457424719309	-0.16723163007445646	-0.10531524355557328	0.03832236577226368	-0.057243485292652656	-0.2355449611060487	0.11780737921369971	-0.0948255900780331	-0.00971605527018078	-0.02201900819156862	0.17072869752692388	0.11123443454903939	-1.1622968312345103	-1.275763967781006	-0.3573206278973314	1.1411964049576204	-0.9291338245306328	0.1965209822523801	0.30358368406271474	-1.2199756605964762
TCGA-A2-A0SY	0.24824450642103507	0.3132918115218117	0.5373945108965061	0.5273589698067069	0.21699084674338961	-0.1820514841509406	0.07304535362059866	0.29288563616943686	0.2280325614341084	-0.5946906157322068	-0.2249329278603	-0.2880810165594907	0.9895758948262345	-0.046220180744054894	-0.2885917892124816	-0.9548885483519493	-0.21784407690325855	0.2787070198406484	2.913484999253615	-1.0829154811808819	-0.17472820214615092	-0.26538166868096463	0.257513229618274	0.1637711707902819	-0.23704425678783264	-0.7057053012531654	-0.6429823224372898	-0.41915645641943466	2.2566594389528527	-0.555560004043067	0.09303004869484814	0.024887515107971672	-0.02380171613266385	0.010818714644338702	-0.21196822084079334	-0.017345061576768545	-0.07536189129410563	0.17799396887472776	0.05971640179117852	-0.07836135942175554	-1.0646958729258404	0.19531851734838868	-0.49399895312054826	0.055235602692381335	-0.3386618227175568	-0.11645391007898787	-0.7786180701220721	-0.15534511720722588	-0.5117810396713571
TCGA-A2-A0T0	0.6222358583148445	0.5819485745044712	0.7696046862927904	0.8022031976636306	0.29596776300032396	0.3115835878887773	0.6531673098449831	1.0195721395831001	0.7542224818385648	0.18553150167133928	0.6323566168437253	-0.06769126563587874	1.3307977052706927	0.16735678244489163	-0.28432018193915604	-0.0743180071907193	0.7774717803948876	1.2603926984307567	0.18642950890913956	-0.15292440842910268	0.5592891575524912	-0.15549734354319064	0.4194458300128843	0.43353905729782904	-0.23837461630487342	-0.3429762645121316	-0.5048537774766954	-0.0678377667316853	0.1319649669911026	-0.28544621560104555	0.21342601599712988	0.3202724624260253	-0.07740278607774853	0.09792976622372776	0.4169003709663951	0.031834131695383204	-0.3183444513460198	-0.050227786259487844	-0.0883886338784433	-0.03722027184500673	1.2129592085445802	-1.0156517040699486	-0.8673288099789106	-1.0485695441377887	-1.6179431755245943	0.9132743147599205	-0.9817885163388297	0.6702586815638766	-0.3186007933264055
TCGA-A2-A0T1	-0.06936457654438777	0.25450686104445963	0.21743095827397207	0.26836434516548985	-0.21540091443276757	0.11352345019107225	0.035585685298619434	-0.055782731760129975	-0.03690906183139471	0.2659930904027743	-0.4598014037664546	-0.045504740822061386	-0.013352120021678645	0.7325475889678058	-0.2904252079074445	0.054569474950459065	0.4115531043394214	0.18291054780577648	-0.511122566023086	0.2016180308469941	-0.32480020633581963	-0.21516879837428274	-0.2000567587205096	1.059740391475389	-0.21593323638902437	-0.30690716663443	-0.2771011828388106	-0.14946206095442716	-0.6761290334055478	-0.22405142783088133	-0.19417967534326275	-0.12225745644065131	0.04255932878549118	-0.06391592165470703	-0.2706393978501895	0.10073396247970953	0.05562195106081377	0.08944926918113297	-0.0944415819343457	-0.10919645729363088	-0.51667031395639	0.06485195803952182	-0.44194825150949046	0.5271003661969423	-0.9191412545764068	0.763807159450635	-0.22386987412790568	0.667521720608508	-0.13044458986725313
TCGA-A2-A0T2	0.7088778388122892	1.03115954072681	1.316310503022106	1.1973272331177196	0.6697749209072318	0.2825370145678448	0.5187065796205163	0.8218198623253156	0.557911532505559	0.16726945935560228	-0.056771889304987506	0.23541658124075984	1.0035836759087893	-0.31522327718897225	0.07252857019683365	-0.38736080712296383	0.401955333675985	0.9092706303199035	-0.21068801997216052	-0.6355407413962513	0.12620310300972706	-0.12284989504616452	0.13690220176648063	0.2893221689033738	0.00161191001010172	-0.5526686186790948	-0.5205825177774759	-0.09969043748792582	-0.767718349254397	-0.5606467506110975	1.1422893424892582	0.562832545066478	0.41659993872203954	0.5389675324325824	1.679103946294262	0.2851829612871203	-0.464340395370852	0.2708532736629736	-0.20199230250115913	2.7273240663521605	1.3930362841349702	0.08130514094411986	-1.5888638406890183	-1.3515390148208162	-0.905915334077108	0.7521981606252253	-0.8278496368467256	2.0916555748452486	3.195301300514833
TCGA-A2-A0T3	-0.3660710659468682	-0.2575962929879339	-0.3817566247330741	-0.3159843768178916	-0.19782889990731428	0.3346965794677678	0.6101117448924348	0.8114391859078961	0.699914841903	0.2928328599111115	-0.5221262622190503	-0.23767369342906716	-0.17249401827262664	0.6762900714337559	-0.27236237850470335	0.1054203386765002	0.8560844146749266	0.9994803430869597	0.24251199967499473	0.4381359257577687	-0.3259315497676947	-0.23160361391532688	-0.06583155539391373	0.9681706984942761	-0.2075605556148815	-0.3670296408524219	0.1264081002936625	-0.04839206078687573	0.11752206673896566	-0.0654999391545307	-0.1498281694881703	-0.05881172699617321	-0.06833136976454225	-0.02197255946397683	-0.09056150802583796	0.02407013681772947	-0.08601162635290714	0.08296413224073382	-0.025515874609818818	-0.04278594009618556	0.49196947563299714	-0.46627122741201277	1.3085832661550652	1.165755720832676	-0.874732673511923	-0.6480294689826369	-0.022327059921363163	-1.3672389333010422	-0.8491236282550634
TCGA-A2-A0T4	-0.10917771637059182	-0.3460462241475852	-0.4502004253940608	-0.28331130271446503	-0.04110326347809827	-0.5715455345403911	-0.8064073466992915	-1.1487647215428227	-0.8977238505961147	-0.25176660281462687	-0.24610044240446735	-0.2703258596543345	-0.2781767632432774	0.5978022083487992	-0.26108353833040787	-1.200563411069034	-0.880654176015223	-1.5127639272886904	3.194675626091454	-0.7970805121862816	-0.19314201552767865	-0.2565368559331739	-0.1792708703805119	0.9893856332641623	-0.20774410526649276	-0.6891284597856773	-0.42898539524082485	-0.5689722761239716	3.3485204106987374	-0.5426841450308881	-0.19698229163969522	-0.10193872525405179	0.012807577361859567	-0.012867401187023782	-0.279983675839169	-0.05119515956904315	0.09397801764513206	0.016993459435356337	-0.1516899540510478	-0.058955573078170606	-1.1255123901855808	0.20645235844957488	-0.516972450555636	-0.0060216830686669835	-0.3101869047560561	-0.14616243676760504	-0.6177813308603181	-0.12813344703216462	-0.3646838605298345
TCGA-A2-A0T5	-0.0428903278730758	0.6615725524555808	0.5013275066587285	0.2202268222643148	-0.20457431010242996	0.05482247322158773	-0.011506044233027457	0.08882618274766141	0.028884525046095986	0.0023561216480842574	-0.4488062566242077	0.23532804325801657	0.46025919240920915	-0.7980866002679987	-0.3450870089681631	0.5367393053657622	-0.4429803960248593	-0.358985860448957	0.19739493224578925	-0.7820899303481911	-0.3187188967891359	-0.20280997737208803	-0.14214665830370132	-1.1336618801067968	-0.2200657374653632	-0.27497150630817213	-0.5788679000613244	-0.43650244334798416	0.5663200764104399	-0.5837626907074985	-0.22277690045204213	-0.14720919619850972	-0.06316075870677092	-0.020130443910986926	-0.1557250189549702	0.031483886787695765	0.13758225264283588	0.020896128630133504	-0.05452831182581355	-0.15619103163234066	-0.6943782008030746	0.1952533396604475	-0.10346789285326222	-2.350353907111889	0.370388963503039	0.5561877538855184	0.5373195942595154	0.43398376246320225	-0.3630470448622108
TCGA-A2-A0T6	0.31492285721801344	0.6883216800485313	0.8592071816667008	0.8340484573807636	-0.02670006627261672	-0.21292506478816028	-1.015133723010068	-1.3364977237420563	-1.05454007473671	-0.48895644125336096	-0.19791381910220404	0.0409066286740445	0.2887452552570689	0.6694487073749739	-0.3101180241996772	1.202195766073244	-1.5566428514092976	-1.4324623441066289	1.3439275868760234	-0.9039863896685513	-0.19782062634960085	-0.22084401645035262	-0.15620875045228338	0.879415234806568	-0.21251270898787583	0.3436372327332639	-0.658725708598249	-0.4240646037334782	1.9935796674559139	-0.5220906805762261	-0.17247942220568746	-0.0835121630791205	-0.017647224001920186	-0.018203953614864217	0.017928874414849784	0.028392072210899122	-0.001404373115374368	-0.015061700996178894	0.04407873372822236	-0.04010747195176188	-1.131717357095095	0.07547168919140491	-0.6540412012215723	0.2455492972038934	0.29719675443272003	-0.23363435690278417	-0.9500707704448348	0.328426022173709	-0.48808979194910385
TCGA-A2-A0T7	-0.11026282412324628	-0.4428874073860691	-0.5494603386920969	-0.6739259221946374	-0.3314431235218693	-0.10182638900123864	-0.042532632262005064	-0.14467855112940203	-0.07269165909551648	0.2556277421976829	-0.4085397619803623	-0.2658049065684644	-0.3835667342563845	-1.0373575211041999	-0.3811252788015506	-1.0270804923146513	-0.21953844657939997	-0.034841736555579685	-0.21475285010996742	0.5682206067367509	-0.31942543409563645	-0.24061849681173825	-0.21350364814993897	-1.1700952165538643	-0.2155289227149233	-0.7225415423391015	-0.4804377713555069	-0.18831510421326908	-0.1692460449458542	0.11733412004739022	-0.19886799713285075	-0.09920153236314852	-0.0032324562286704037	-0.06741907361081884	-0.20703860125939275	-0.07056946233342636	0.052748660412926016	-0.06299135481778848	-0.041512181952423365	0.021605338553849676	-0.6871726745995328	-0.21758654531451285	0.2785397170408978	0.029502407406537055	-0.8740739083734788	0.3096570842017467	0.6932718881571415	1.804722275959761	-1.2029711706438462
TCGA-A2-A0YC	-0.21837130195381046	-0.13567395291388676	-0.3114258317697093	-0.3976237953492365	-0.6828095055314514	0.07376579622409024	-0.013165769608619742	-0.22714321211867766	-0.10882331066509864	0.3617688955950169	-0.4583173254739772	-0.010187110183415577	-0.1234862207119039	-0.8894448447234726	-0.3925932352318548	1.4802906262404878	-0.15648559201015846	-0.5027007915802104	0.4584774476551923	2.7524507960640543	-0.31751310644651776	-0.15910327374608388	-0.1539044327404623	-1.1440363029835199	-0.21346780388611586	-0.13646126770947167	-0.5170132105783304	-0.3509665086093097	0.8789340078109783	0.19901313911739874	-0.19929236033373676	-0.1589270096647133	-0.005322550975942102	-0.10958410114222525	-0.12953716639779114	0.031801220806419894	0.05542227769191222	0.12953328820404544	0.04183560480210941	-0.05054847974268746	-0.9295166180159453	0.08079273188526245	0.198698101220842	-0.314376000639069	0.17294752066647637	0.07702626929077001	-0.24954763814701753	-0.24164089476547368	-0.026460061808148187
TCGA-A2-A0YD	0.6887162552894689	0.2240221036300354	0.21788391356103493	0.2907650071384784	-0.12284779383523108	0.14908067168162964	-0.17984330761568051	-0.39192520550441723	-0.1737737798459798	0.4169131007512691	3.115317750978939	-0.1319252524922149	-0.039806636024984576	0.6290269909183366	-0.32547654174794044	1.7161628998509009	-0.3398555190872948	-0.6152812723080437	0.49432196247981375	2.314454036025117	0.896543861330677	-0.23462243180130027	-0.1186975192088692	0.7006910388447296	-0.21959154079366422	0.2543148685090941	-0.48212538626520607	-0.32331190193734816	1.0101433221823903	0.4456123127971168	-0.1193101659791431	-0.08586627157727662	-0.04887929862815954	-0.026352542523037727	-0.008463469824145678	0.024090814482181384	-0.10623049840756901	0.09373132552290651	-0.06855196395144467	-0.029787369066677293	-0.9371658837125443	-0.03615434237202321	-0.1651160353777739	-1.9496389414894206	1.166040434038876	0.7793932730392604	0.08372827394747209	0.26487993655478514	-0.23518890172702106
TCGA-A2-A0YE	0.41339663657903386	0.5444102271753961	0.38833349448737475	0.6884514043842134	0.40505883724581765	0.4842856441349642	0.6527984208288873	0.7454477192720169	0.7151138995544265	0.5072944301019373	0.20240863580980614	0.07106302289003737	-0.1825861094143244	0.8185584262798673	1.7568196107418312	-0.06888102922338153	0.676180994440124	0.74280308512769	0.03960055712090969	-0.08585672654197969	-0.0246735422477784	-0.14556141188772384	-0.14928773440348853	0.5519740938068642	0.6549983746331289	-0.47730152709324075	0.33433397178480617	-0.0756435943249911	-0.6346210198139617	-0.3864141337619228	-0.1002328897189344	-0.08855567615127842	-0.054408706848552764	0.030030867363999184	-0.16938633892066346	-0.00020484539602905771	-0.015471907135554379	0.051500366810981475	0.12351261431386079	0.12356396667982517	1.1541540225053069	-1.1857756733124074	-0.947669154075895	0.5365253574204422	0.8718155724626245	-2.5132821532169216	-0.6954130485536438	-0.9689076544877392	1.2385741567472162
TCGA-A2-A0YF	-0.08764849852569997	0.24516510082620296	0.40514610142480023	-0.025704329504208295	-0.5856630112824409	0.1647856318462738	0.061641881716981074	-0.18272715137556123	-0.09121569148641168	0.5943381017451633	0.7209272449995345	0.043859656962714405	0.45596685454942143	-0.8578758652646707	-0.2637039515311695	0.38363698113386013	0.05023872709206389	-0.19153670838756404	-0.3601510982941155	1.0112127949733105	0.14965503425608623	-0.24756545109427994	-0.1328931386129151	-1.1472835334553988	-0.20414617145231378	3.5221394618678645	-0.47095739569951295	3.798522884533652	-0.07936868629713836	-0.03212835859398669	-0.19692044870669637	-0.1067145881586638	0.03573267336232545	-0.013711087347153672	-0.2869122389215959	0.005100874195305215	0.10051631083391724	-0.05874619927866279	0.014403051349834755	-0.03372179135268493	-0.5044591218374055	0.023464713628714003	0.6089657606890256	-0.3535107745879585	0.8870538729347258	0.07775580055326052	-0.39299240921771916	0.2130699058661309	0.9029441983033473
TCGA-A2-A0YG	0.12922266898098908	0.5463669878939845	0.5485934661750936	0.7028991415014479	0.04961483239962342	0.3651809299629898	0.5706798285100363	0.7185135797526362	0.67025129027946	-0.016356018023553506	-0.44629413862867706	-0.09311389880740001	0.16528202897032296	0.744830155834447	-0.28695131715127914	0.327144742631718	0.6890671451989027	0.9289750891116212	0.18449550934330144	-0.8676374424075051	-0.3301205424789344	-0.23503641537325856	-0.040987294084983215	0.7677009860661171	-0.22626781043376704	1.1526887747654693	-0.431835944005315	-0.07951209042450394	-0.05081154577697533	-0.6303964437568571	-0.10444709660668657	0.009276078465480606	0.01573206730961385	-0.005394280518428421	-0.10931274739079104	0.031093642514453495	-0.07437611778981196	0.07956827026060294	-0.13252397365338858	0.004045403124298583	0.15612838901843892	-0.6955098631279495	1.297773675820437	-0.3454735040076544	0.5907447232905111	0.7933748761506386	-0.749163092734472	-1.0253365503513994	-0.5587025337649146
TCGA-A2-A0YH	0.29529972168848706	0.8895145910570215	0.73553269180482	0.9048194253517015	-0.04187839191240658	-0.0417808585969289	0.0029786897801820076	0.03974911832544301	-0.04795998157194913	0.4441565142568111	-0.42016147987293384	3.102396464740424	0.0103684770123945	1.7418223397127814	-0.3072015346823629	-1.0490762244106033	-0.3627528164735659	0.33132755348362886	-0.6563768123428462	0.733544325613602	-0.3369523333862924	5.612955189921273	-0.13333732226114692	1.2302865585863085	-0.222661939026364	-0.7352638462559474	-0.5605559062177332	-0.15925754091137445	-1.3159744439710592	-0.026357622248310314	-0.05834012302650698	-0.0069419543340764065	0.01422931463605701	-0.10350679199248833	-0.06955506634764586	-0.11774416419461486	0.1675436693200186	0.06870889972070646	-0.08115600391149956	0.1858699955230683	-0.49280187839304207	-0.309841349651104	0.7160553842434654	0.6434432321860731	-1.1646261857542013	0.9544617241365789	1.3865982786099804	2.0245531734958493	-1.4424742390430065
TCGA-A2-A0YI	-0.14792224963540307	-0.7057397688418015	-0.8144874284086422	-0.9162429202247979	-0.5334677808650934	-0.3194078741669254	-0.7106768271543872	-0.9883590205632445	-0.9075991844277956	-0.011180975946204735	-0.33996838461723805	-0.22058954153562138	-0.31459213569282735	-1.0301847493669973	-0.37736266427771786	-1.095211890018976	-1.2377882161348073	-0.7930933892728886	-0.531469461666473	-0.7081981990510211	-0.30437654836417377	-0.2299586839155013	-0.20603377512641524	-1.1659015085148514	-0.21331995388508265	-0.7078461470552249	-0.6056779320804291	-0.2041217159453668	0.15172198359881023	-0.5665982914126985	-0.24265196064389516	-0.08399870813082363	0.02155709617304157	-0.016455353445221702	-0.2513074239663216	-0.06356790932030028	0.024886440097858217	-0.005036648522369926	0.05944048785851723	0.0028194103442601873	-0.9835425133063528	0.05986936909608953	-0.3874375318934147	0.13611520198611846	0.5132605614070623	0.19071164771323637	-0.6235448343423636	-0.04207703160422688	-0.12200786300379247
TCGA-A2-A0YJ	-0.028027375186134747	0.3202159423407045	0.48520118071295787	0.7610906353704358	0.011953626371011427	0.47643514048547964	0.6147597110774523	0.9458884540568696	0.8193983953309009	0.3558925946383065	-0.5166165902995413	-0.21082640302574243	-0.006602248695682112	2.270972190857686	-0.3218237026115493	-0.04883946834166084	0.48125177165262517	1.08247842388777	0.18167220783290405	-0.3288209814761937	-0.3374500213547735	-0.2173200194432419	-0.07979637948232984	1.2755778090560392	-0.2311486737729047	-0.45725043856206554	-0.5517596895502729	0.0771659130191268	-0.07078099616435894	-0.531777447366888	-0.012046487624338862	-0.00488575979231255	-0.0382450041100793	-0.08058104556562463	0.08661063953129308	0.06392055692356352	-0.08640903423983498	-0.1282315933666906	0.029479852835743392	0.10004498939776504	1.457126044822278	-1.8208061531344313	-0.5978933507331023	0.415062080826601	0.18342596723667812	-1.365894395012721	0.3770741678845422	3.375685705452718	0.2268527231889698
TCGA-A2-A0YK	0.8903858430759143	1.0914895005252747	1.3174021165971948	1.1325524429949	1.3653640237540126	-0.63368021540687	-1.1980449213641948	-1.490984354068361	-1.2517595155314174	-0.6358274672113609	0.5593559557327269	0.3885119151824839	0.7782274970500989	-0.754182134588924	1.122828420576298	-1.234673426614759	-1.5206241725140615	-1.5507803973452645	1.862163357311305	-1.0015377343890703	0.38046114014073124	-0.08002605091114433	0.14707896792298714	-0.6395512572415333	0.7491910547860512	-0.6938301918699823	-0.6261858288213921	-0.5112740997494503	2.3968179342597695	-0.5278044705131859	0.7802187812673852	0.639645180059359	0.11017348853150831	0.08699593285264037	0.7334077761288266	0.4804169508636788	-1.104120480543554	-0.09712637861868481	-0.22045279506509374	-0.17884473021616187	-1.142785892944343	0.10144956041718325	-0.7678681854062666	0.6181519286809597	0.06530167260468664	-0.13146113126107004	-0.44162716855763173	-0.12483023367278744	-0.4229366454920445
TCGA-A2-A0YL	0.2861410772844155	0.6663866967405381	0.7713713110898659	0.7798402968807694	0.16975713181795424	-0.5078191641054368	-0.7168831679342076	-1.019180299617922	-0.932971677135323	-0.6234362342658729	-0.17148949088330698	0.0899357824366979	0.5059589305307688	0.6825361494708527	-0.24393406466903406	-1.090666332489062	-1.054930545401439	-1.3661861269671098	-0.8767972828893316	-1.0679400022709489	-0.20340952065419202	-0.19791655778909173	-0.027898552027700353	0.685593909638537	-0.21311545396779938	-0.6916078465287803	-0.6388128887663008	-0.6386558465914945	-1.4485018083709074	-0.5453751411221823	-0.16787896008261824	-0.10800511096232758	-0.024728060251197583	-0.05983521516398707	-0.16193737438618683	0.023744062667128186	-0.0011162156169238996	0.01570498930853373	-0.06355310040245082	-0.15872788861944323	-1.1542677179592804	0.08129375315047557	-0.5247078673918841	0.17606813757015688	-0.13344551921955697	-0.22836601691633793	-0.8054298750473533	-0.15996415218067944	-0.6179801343209083
TCGA-A2-A0YM	-0.07822056817695862	0.048718435840945075	0.20954228595026475	0.13542386597499514	-0.17227365674597309	0.5065842999680737	0.750218759766078	0.8965293495478731	0.8497139443991228	0.42160317729371455	-0.4783188158289853	-0.26079468016480606	0.16376461845364884	0.6800239271541124	-0.3379970699331389	0.032072433417410874	0.825146490474836	0.8769938612003836	0.17840551508641372	-0.049367878010471065	-0.33014230036201053	-0.23104857907089202	-0.02190290315923244	0.8393862272974271	-0.22145246047778933	0.5760421297032425	0.11536894915225542	-0.038226368389131606	-0.3138907561115263	-0.20175349132830434	-0.08005206766158865	-0.006348713668451401	-0.010235733351959039	-0.05081170904353389	-0.1198847835840652	0.20747297373352755	0.2499563779618116	0.12081889943181401	-0.06258762782638957	-0.08530075955957792	1.458423042819843	-2.4896139916002635	-1.1792950887268152	0.06530266464926239	0.7162340945740335	-1.7907336857404692	0.6090100589877051	-0.2887422294781589	-2.1764236109097266
TCGA-A2-A0YT	0.1866653453176567	0.26061602502416126	0.22188237995148555	0.509750441148942	0.06770656131061721	0.34180215205172715	0.4382095621432921	0.7821761225931994	0.5690042776526312	0.4284491973664407	-0.42826582221287884	-0.1296637992915635	-0.14915108213773753	1.7812471130411902	-0.2783273989627304	0.2317783683357313	0.3055265166237816	1.1671944902600702	0.020580576812753812	0.16203320972690036	-0.31858012977648265	-0.20706416449534967	-0.09628694154406431	1.3549518436673578	-0.22444923774427458	1.193333415940987	0.367043232294306	-0.06247826899272911	0.008692955683385134	1.9876689391844955	-0.1084722224805462	-0.02432831228719773	-0.05884975310314718	-0.04104622947562481	-0.15346249557045227	-0.03083453015868651	-0.01400935700566302	-0.04631052716892479	-0.005491618809633058	0.19393763819898438	0.18280783130873757	-0.4904522139559173	2.0603819492697983	0.5347836870486355	-1.0164758750155518	0.7239169018532909	0.4584954343748982	0.5737719503645179	-0.8069712234958626
TCGA-A2-A1FV	-0.011338411880513868	-0.17515165470249494	-0.28773639597938644	-0.12578858752788322	-0.0034189434622056915	0.2567847810632023	0.4803837520057278	0.6213660918536544	0.483432072923899	0.29793693607153965	-0.2237888960110535	-0.08636111725870994	-0.3963268097326364	0.5989264296287964	-0.27908143254361967	-0.4037337752914243	0.3472799801498666	0.73734590877105	-0.17131803055027411	-0.3911811145754576	-0.19670083124333848	-0.15470358306050608	-0.2022846066551505	0.900510936867669	-0.20394162732747026	-0.4352107643527329	-0.5394510706661665	-0.020293197428898676	-0.6458143866058462	-0.40372832281960047	-0.17667010044083803	-0.07468708983991784	0.005490706354642916	-0.04580004214365011	-0.26140680868000865	0.09445128478686471	0.06911040574610813	0.0454346234881003	-0.07082313150785326	0.035856957046178986	0.9062294458659179	-0.5720230433149575	2.9418938851393697	0.897467258284332	2.377432968035166	-0.6585324236942077	0.5315594402881113	1.4465901938371606	1.078043332273146
TCGA-A2-A1FW	-0.00415683988726849	0.21399459534916976	0.07004786469106349	-0.10895058753970883	1.041832562272027	0.2891561494789732	0.6391911380133223	0.8774179288859806	0.7568850289373822	0.0649001382092817	-0.4891767155363318	2.6009949964554715	-0.2780126332047249	-1.0089438365465282	2.940433911968106	-0.47254965599560317	0.7098111851168888	1.2346868446174348	0.21837573016623685	-0.6362580755407066	-0.3331637492908049	5.4358016993868175	-0.14669220033428204	-1.1751917781181938	8.48436717569559	-0.6146976446136257	-0.521644945362922	0.009012584077526625	-0.37153983025190734	-0.5150997447357659	-0.0354358362908522	0.025911106324987176	0.009594361654273041	0.08908846282362946	0.23513013342387853	0.27654925056004015	-0.061007439739751396	-0.07225442263750621	0.05432876833225024	-0.005017382512117887	0.669502404482452	-0.558035560529075	2.7945374654076414	1.4252198048282518	0.6339500819265341	-0.3190168437254409	0.5217566717307053	-0.015779635253703298	0.17961847121058064
TCGA-A2-A1FX	-0.34678946713356273	0.2900349609066251	0.2732973964611742	-0.0669168212350402	-0.36499872281709655	0.01767842691001171	0.09338843767532175	0.07591351097157262	0.20176208601318182	0.2958250587887821	-0.5654656228214301	0.007088987863384902	0.20269768981411412	-0.9187497668805434	-0.38515190951648454	-0.4320426694359171	0.04083355384745614	-0.016480128707756295	0.6169467724245616	0.7485353739613853	-0.32596893961042844	-0.2500903900781169	-0.180471940049543	-1.1637322876734364	-0.21782503147647905	-0.5607623475081356	-0.42148656906337295	-0.19357659070035968	1.3934748496484033	-0.05877370541108301	-0.21785183333251337	-0.1657841787350695	-0.09088799409401407	-0.007842203002140167	-0.24203052959030136	-0.012749349636037162	0.13217975387348296	0.03643602140924342	-0.07121619865660818	-0.16543165729650802	-0.5148948713677824	-0.11020443953006637	0.5445784592446201	0.4633550018238691	-0.8611227196236534	-0.7120054745124758	0.7065285185420075	0.7013525417169286	-0.7735711625202247
TCGA-A2-A1FZ	-0.11844953245893185	-0.4119557092403394	-0.5669279869391033	-0.8000235021751255	-0.30476406767623854	-0.10690068357760527	-0.3275546385211352	-0.5920852247501508	-0.4699055430738827	0.18929591629733192	-0.3035049793529814	-0.14721313070157735	0.23511763926906507	-1.0245492061935415	-0.2875694254375572	-0.0953009644061078	-0.6629241577680011	-1.2227986304403153	-0.9596858875944057	1.303817149562613	-0.3045318297423654	-0.27386881959747167	0.018902446592230164	-1.1656600481172479	-0.20549766287863483	-0.4562156041677023	-0.5455603895699768	-0.5320946529929222	-1.446193697854444	0.27448912824334415	-0.23604307889674572	-0.0907240465854405	-0.035360295195535095	-0.04668834834388418	-0.2742084523193167	0.030243006313358096	0.12148028068196301	0.06967565173932717	0.03173826537940497	-0.1502153428026866	-0.9439954841728943	-0.017579453233023488	-0.13063914421569126	-0.8756917674439038	0.7970444407197511	0.4569724607176921	-0.7062885686175645	-0.05611619174949569	-0.4074382505817745
TCGA-A2-A1G0	0.048187866121830965	-0.1393440757905795	-0.03946904058422279	-0.0054922537863296445	-0.04943364809642667	0.07480109836910932	-0.019405758607748114	-0.0735123042773851	-0.08461228088693658	0.1489607647620152	-0.22449200927111218	-0.3243402314686006	-0.2726208062210467	0.6001577147323738	-0.30579540061763494	0.12463515147175713	-0.35302078157714734	0.41768196849885725	-0.05562893711855395	0.9278701542001323	-0.18600349833565033	-0.2504192998083052	-0.19877903838054578	0.852930174934272	-0.2148832834161306	-0.3815974113865496	-0.5544517806009877	-0.11267576212081173	0.11409566013076446	-0.044760675167880966	-0.15899456748627794	-0.011523893991623116	0.025396683325795363	-0.03403834102276332	-0.07549953365377993	0.029128999879868594	-0.1261254023767303	0.0515420302665082	-0.0791404871289157	0.016644707810568333	-0.719805654889239	-0.03568171614073915	0.7187464551441394	0.6035098154541045	0.15933446687255964	-0.23805550697834907	0.06977208681538626	0.8682300595765515	-0.3577588046527536
TCGA-A2-A1G1	-0.05422779483027986	0.6271551562196918	0.8549511374477065	0.7203202086652851	-0.10044767956575615	0.5067277232947403	0.7478828530487264	0.9887223619133073	0.9250582113591674	0.2687705929020863	-0.4743444392752325	0.05706098880188882	0.4783684394407215	0.7579854882924963	-0.28248529985089665	0.04415509572962608	0.8632262473705055	1.049858873524325	0.27813973021306854	-0.17486783238672787	-0.3296349271804072	-0.2199760867721206	-0.09613389361721504	0.867937840435934	-0.21209724162103716	-0.39359034628221096	-0.5294419053160433	-0.03208554931769217	-0.36479334756324	-0.2693074551154693	-0.18172533560635235	-0.09695037449574714	-0.041911060015592874	0.01972354488188994	-0.15973783628563995	-0.041579451262273796	0.004738363113304873	-0.02982849063173676	-0.016856429747483328	0.10993588034160555	1.2669703039057514	-1.9788118921156215	-0.29391627467027953	1.2804871213896991	1.1268816553454493	0.19126261876113318	-1.7544121069195286	0.07971395219394951	-1.5255669697387604
TCGA-A2-A1G4	0.141188200534858	0.3574918311222462	0.38933264281938057	0.378894690004765	0.051597643862427885	0.28150933754679985	0.34486624391588105	0.3006915660366961	0.4197826132464317	0.2797837056654941	-0.3930019322421147	-0.09486573293764795	0.1280894453112916	0.6739049312754968	-0.2909039784440217	0.008321209988266859	0.27958060056857215	0.38914973140825937	0.4274354631196032	-0.05294260642476771	-0.32534726990128265	-0.24144873274376147	-0.09919891331187278	0.6615829851521531	-0.2214658859070888	-0.35080780855039284	-0.5142122631352104	3.4411693641807912	0.7641680971845574	-0.3647302142403039	-0.1501797170823863	-0.1311280355947223	-0.07151485610202842	-0.07532380463468742	-0.18675539766741275	0.03814844314639029	0.027195936120863577	0.038445188199354885	0.06909828384782567	0.07934562622363071	-0.3605037513681076	-0.192392237459352	0.7523776938929162	0.977425678307722	0.1023791340869324	-0.6964515739807913	-0.13720746553199534	0.48274333044995943	-0.29952119572136887
TCGA-A2-A1G6	-0.7446448236574574	-0.7895534431668564	-1.0996316928010161	-1.0290349287634382	-0.32591317271463105	-0.26907117333366365	-0.45276576341571617	-0.7891763713253941	-0.6175569783270709	-0.19059128403351902	-0.5708112127382705	0.9054681123735314	-0.3280306269629278	0.639228491077461	-0.3505101164664028	-1.1007696670141531	-0.07029833183160639	-0.6845952855468869	-0.4630212323389273	-0.879764891822168	-0.3193084922754568	0.340742614168452	-0.11493694386669771	1.1758794643896802	-0.21309935344800968	-0.7088466418024616	2.7397176229146982	-0.11295191976445593	-0.3556847051719891	-0.5695982438560858	-0.2511284969375623	-0.1089689509335434	-0.032328322525522285	0.019597103056597592	-0.2167477460707543	0.025970993758559966	0.22923254006809815	-0.0021510583523234143	-0.055821125887870436	-0.07883978396355053	-0.8607963710253915	-0.018062059332807908	-0.7130911791897465	0.6125900117575449	0.3475196056750031	-0.9781730264327134	-0.842122334008325	0.3994302240630146	0.06108231720578565
TCGA-A2-A259	-0.08057432616489535	0.13425776609920556	0.3413498227594594	-0.11049968537971068	0.4372524791574102	0.14278103517357324	0.12004906846426601	0.16428487909928352	0.1960379652075659	0.03491240667104329	-0.387534231011111	-0.12133564798065001	0.24909407777081705	-0.9582136163621174	0.9446971421791542	0.27239850367782714	-0.20893295538774465	0.3661921137974412	0.16278275441691276	0.19790333577620214	-0.31187600768206103	-0.19300818104113107	-0.11188332620716618	-1.1656233896471395	0.15673593695478258	-0.042277155334145104	-0.5078927080751723	-0.1594150971485281	0.25326344280593105	0.16755405046114083	-0.20072719399871763	-0.13487289044261797	-0.004472151443580737	-0.04346400169138117	-0.22020865092181188	0.0410366903924954	0.14033893775104095	0.047926412303230664	-0.025149286269023862	-0.13519794748844632	-0.6318162589035696	-0.1915847224034771	0.7778573958793118	0.8675308160580492	-1.1312047734748683	-0.11374527154077595	0.6355734345095173	1.9960910161743828	-1.3443876920326723
TCGA-A2-A25A	1.1723218626003176	1.467415958411308	2.0140386412623283	1.6115636059750933	1.1290050886361866	-0.33780875463933185	-1.2503810253225254	-1.6337620122634828	-1.2790347310899426	0.0305660360935851	0.036334761014926914	0.4841962898482155	1.6601908120450202	-0.7443878211374098	0.09080636341591643	1.936034767094062	-1.2238901239510955	-1.809508399916907	1.5104603060663615	2.7440122622007217	0.060989707242150554	-0.1031670010285486	0.25525120575704496	-0.745687512246928	0.19062504481692366	0.3241242225460422	-0.5405835164338848	-0.5825990493869765	1.8181333337226824	0.19975622580211788	2.7827507740155606	1.5432804640309516	0.26732591469753364	0.7027821009866153	3.9158609107761455	-1.296011973246664	-7.546581147889731	0.10662691443724447	1.3535957815774375	27.37355875311335	-1.1516992587325503	0.148842661050596	-0.9436489598283339	0.6777427597864804	0.13656077898297156	-0.4841723504722918	-0.8711778475771399	0.14584229828356637	-0.34429705841919983
TCGA-A2-A25B	0.09645346983918779	0.2697444815079757	0.2654333792031313	0.328826060825167	0.80337754181675	0.33939271925449516	0.6919676769794549	0.9070689094571844	0.8247412213183454	0.1432577129364081	-0.44546862434611445	-0.13797392546844717	-0.16607477141706256	0.5097682043799672	1.497665603151503	-0.08589579597330249	1.0485402978683738	1.088089926974185	0.30361196236663407	0.02393251022260353	-0.3261462672656719	-0.17832308054613677	-0.08206310745982624	0.529587786193901	0.5755540414617271	-0.3433046691962467	0.45834995086565294	-0.07364225517067287	-0.07701009365936394	-0.014108500495072791	-0.01593723078961367	0.08810156522401995	-0.013054841305960537	0.06818128352016078	0.3400779315767208	0.13944395492428	-0.12900220429805845	-0.01115914876126664	-0.052847836335202555	0.28593433321527706	0.4620495389467194	-1.201351667212833	1.915542807322893	0.15253747817927582	0.5529618798674862	1.176953374600486	-1.2162648171423764	-1.1582157748254633	-1.6216295545447186
TCGA-A2-A25C	0.15409010335067747	0.19615701050931544	0.4964383402790669	0.13599958669238849	-0.3516443252453133	0.1100896475364435	0.48943675157443817	0.5608351664329811	0.5250300071452219	0.120515793758439	-0.348731115575959	-0.1646866381006644	0.414132320552916	-0.833044779978687	-0.3782472611483185	-0.4118632454695006	0.8390616001364473	0.7796315537817949	0.20118131830203026	0.2580027257447914	-0.31138040549407864	-0.26580748294200757	-0.07930560971935081	-1.0677324399808574	-0.2179888512015388	1.3342731378299766	1.199758430708466	-0.08413866563160712	0.0928995103272947	2.3363709904597365	-0.16147708176618006	-0.0554566593810614	0.016993118742051838	-0.06127778751242186	-0.18000107094665663	-0.042808141603957066	-0.0025175668094216588	-0.07662081975541567	0.009876202491088847	0.05936212966365235	0.0077834204987071165	-0.383026350414393	1.0846635938162794	-0.31254896202836563	1.9222298905659791	0.5028486294484618	-1.0759520144517303	-0.7098246715733304	-0.1690007943709082
TCGA-A2-A25D	-0.05178758878907213	-0.2154009058361664	-0.22123153391989756	-0.350034296299512	0.2603082560301813	0.1290268819694157	0.24314030105403153	0.5507842518998043	0.24651678719142778	0.020666970483480825	-0.4361504102069583	-0.36564331618141843	-0.4350802410763378	-1.0604968485702129	-0.23253659985393496	0.24274513527785674	0.16365844113568906	0.8208982836507662	-0.14075802116849642	-0.07680639278155472	-0.3216141225608928	-0.2482088376471319	-0.14077391307883338	-1.1696519966563983	-0.2086585460351857	-0.05910379699316689	-0.4805305751660494	-0.16661179190395065	-0.21794659510539574	-0.30119979019508275	-0.12644975991523158	0.004013683847515297	0.017492089381487497	-0.06579654807424155	-0.06698463561137778	0.06534195524163125	-0.0842631717512897	-0.016009796034336398	0.10062269762125563	0.038081771583414255	-0.25325092340597744	0.31026117289038896	0.1407966531163964	-0.07218540727470091	-1.5585672970413391	0.9827281801015089	-0.23892588982551352	0.9332431567131805	-1.1098831089019752
TCGA-A2-A25E	-0.19302429002051033	-0.005812375230188146	-0.11935058593152106	-0.25792821025623164	0.17140640791562975	0.3152262952756328	0.37490874723507717	0.5358306632920407	0.429128176075564	0.37786751352498743	-0.526933815878101	-0.25160464078624406	-0.3620322775445671	-0.9988583272403871	-0.24765215795581966	0.18876685105297314	0.3857039303379084	0.6904203356199298	-0.16606430054025056	0.4544126086619767	-0.3280094878715457	-0.24515508827362553	-0.17690950833061328	-1.167270832148279	-0.22353809335723165	-0.44072948983295884	-0.5000893462133772	-0.0654270554570903	-0.4104958008564387	-0.04835522439033314	-0.12108058693266772	0.07198307783595134	0.004403833804625697	-0.0414196962509915	-0.05322311920831217	0.08466400103101876	0.20406087825231145	0.051155688332065366	0.1514082589723712	0.08831272211042733	0.07657895256067668	-0.5680709160947085	2.0907738409613343	0.5063310704172287	-0.8493617107365184	0.9621024569311017	0.018516813973119783	0.18414290958673726	-0.04855629123697915
TCGA-A2-A25F	-0.6154357752656724	-0.6125809933344439	-0.9389128965362724	-1.0515438105529644	0.2216832872362988	0.3867029111156211	0.188840789159391	-0.06278017060302415	0.2933803297626366	0.16440424926128158	-0.5884842552704509	-0.266802615527653	-0.7790809767321927	-1.1548418982077304	-0.13811645951533283	-0.19222132623851707	0.1911131934749514	-0.12437759310805817	-0.01134806141599528	-0.19258641090081663	-0.32632968697514386	-0.2658559352936628	-0.2112026033423953	-1.1804909100297873	-0.19242210119839254	0.8030736630258115	1.065685518174688	-0.20133326298586796	-0.1477389720192719	-0.3999632807516555	-0.21844125096716857	-0.06579205340380159	-0.03567260454265495	-0.008773575844447865	-0.2584206335746659	-0.044952940703108346	-0.008279414338348026	0.014862723924909617	0.0793917029796183	0.020996139433191167	0.039140884006350414	-0.9339951566976592	-1.8882622973806658	3.5379688375170106	2.5943335757109973	3.785742612873613	3.132782538618322	-1.1931553617127875	-0.8536492998406683
TCGA-A2-A3KC	0.0027659360454979033	-0.20976254161291727	-0.0021450079164857493	-0.24291345666479372	-0.22821733759003474	-0.026203659968058457	-0.7271101916670112	-0.8292894569295122	-0.6739259669705756	-0.3776688811849937	-0.1831978910641612	-0.12525503445539515	1.7720639111676018	0.6046646576883273	-0.36068322710021516	1.952736994476536	-1.460768037444291	-0.19750389275118535	1.015414960899854	-0.8860963557375233	-0.2153248212814983	-0.2504807085828631	0.3448358543931058	1.1828183629494058	-0.21528429163924973	0.3820779954305434	-0.6814964115301299	-0.07419372298885955	1.369540559605226	-0.5379278778941318	-0.24095568500215353	-0.11406804679642277	-0.005190679575240208	-0.02750823451984662	-0.20184089380371073	0.048388979479807415	0.08201420940310684	0.0274395628157482	-0.057796946247557754	-0.04587320223953473	-1.039973850155277	0.1536975566906902	-0.4328400931902191	-0.45590888246440303	0.2255356052894142	-0.34737873578066203	-0.08164943080917615	-0.3537017524509894	-0.28838613425690207
TCGA-A2-A3KD	-1.4721338672186186	-2.1827204671409843	-2.363082262349466	-2.4161053534037924	-0.7599957378244638	0.05077975661708486	-0.13730051641425034	-0.2420440066837887	-0.1742059207850542	0.5273386194944187	-0.7064469585827484	-0.5986007066780963	-1.1815153150332636	-1.4405212491180976	-0.29311144422983315	0.47975975078631733	-0.4993941117846225	0.11401873853820031	0.685148480095454	1.4819467769836199	-0.3222764836856547	-0.24594646649657023	-0.24750949797553826	-1.1895907063232734	-0.1755086886503039	-0.26030241612705773	-0.5465868787144899	-0.12352755300398674	1.5952060429392367	0.07166480743632649	-0.2764498656675944	-0.16221251958244792	-0.03577302887193315	-0.07023046619966776	-0.2884672370804895	0.016795845823493423	0.21307306865670728	0.0037381443110349397	-0.018387357193009737	-0.12143846746312607	-0.8076606309392705	0.08225860337650297	-0.09845379945470169	-0.6706724679640274	0.6586812563364935	0.1738904088585458	-0.29010013042646005	0.12483935138089637	0.25512597946500676
TCGA-A2-A3XS	0.35240507820505873	0.8502476855079146	0.731803877885903	0.9818660286863673	0.014404850602776735	0.2160930873288772	0.35921008277489774	0.415515036033688	0.388091898200504	0.31854053706461505	-0.2797187075897875	0.32485256136319435	0.3521162149721068	0.8229416733910304	-0.26043529543383853	-0.3767140807342879	0.3763167669843615	0.5209189538583542	-0.05282768757306115	-0.13123963590033866	-0.3136421589124832	-0.13530184501488615	-0.18867406347577412	0.8134262202976149	-0.21574032287797998	0.7629004513242221	-0.45870244376901026	-0.10550498732383311	0.1151397834105694	-0.34822193584115796	-0.210191560960289	-0.11679073353051458	0.03169583153381172	-0.02626190467109494	-0.21955108385589023	0.13498588745421794	0.04236880706920482	-0.05494756364268361	-0.11479066989307003	-0.016463899772566258	0.8417212792173139	-0.3549292856251131	-1.735550487667783	-0.5085497001759409	-1.312591052264428	-1.6941747369341593	1.417973361533136	2.7157724243745935	0.6136401500750296
TCGA-A2-A3XT	0.001992451148866823	0.408724322688241	0.46038605324865783	0.6136905365980906	-0.23785571242651676	0.4245304882334676	0.6446123135336513	0.7793307979011876	0.6372792602348514	0.3910999098165613	-0.4737129960881262	-0.11129708717764134	-0.007559829394413648	0.7454962232200214	-0.3298924357288345	-0.009000920229102169	0.6508778170802269	0.7324843547141868	-0.08027750519330934	-0.02875759456997358	-0.32733150166896013	-0.22420750242363002	-0.11777485739794198	0.7287674868331874	-0.2255498928153676	0.3568592431895641	0.05389327238247684	-0.11169704031198759	-0.4788716173160374	-0.31032279437098587	-0.09867019071852906	0.055285208148216615	-0.02710645818796592	-0.007572364115227436	0.1307898422126391	0.14945132100313485	-0.07729940495403566	-0.000783658663192569	-0.013052485177471223	0.010415827787476926	1.586572773715107	-0.52345145944266	-1.2015692413095074	-1.1393198472951473	-0.9507281179498952	0.5136373080317509	1.519710418285795	0.024158067044239475	0.30006922640121175
TCGA-A2-A3XU	-0.4587745829477936	-1.4072297611113596	-1.66748030523918	-1.7391627718209037	-0.28181934278647625	0.3700674605871572	0.9362682242338591	1.5228163727621735	1.172342701950801	0.3502666602600686	0.2377394556508628	-0.32314710575222	-0.9227561983971875	-1.251597411920818	0.9061860925531834	-0.46327855223117637	0.8560626633412121	1.5141257569853033	0.4980594358378395	-0.33523777852093073	-0.087973580124112	-0.15291948900468308	-0.1467424689057871	-1.1702147895358022	0.09124208351409814	-0.6207607257486405	-0.5619474467728782	0.20623998188383702	-0.285323777728007	-0.5757825720383956	-0.2418660038576332	-0.11946344329558543	0.029892953710246667	-0.06882531467052477	-0.24573468715299762	0.018544150872095586	0.18251731888349415	-0.1259948627352495	-0.056058391331696135	-0.12306567622573998	3.5393899337182138	2.035567582708402	-0.7930616776160375	-1.117662044572851	-1.3784293561239047	1.0552743851134236	-0.9651106225075305	2.5640845913618158	-0.5719445033709648
TCGA-A2-A3XV	0.39933142481653033	0.20193377652287672	0.1718287852553952	0.3748955456815095	0.2014330590035774	0.26868946321691944	0.9835272330497636	1.4397557455190604	1.057906075356562	0.30968105984833394	-0.25339544247307133	-0.1938988868587978	-0.15046427310857505	0.7171705159461497	-0.29059039202198195	-0.6226247893706557	0.8614761384238683	1.2730608583779583	0.2822004515310261	-0.39532789316697203	-0.28856723001266793	-0.2230068025464097	-0.1343003338056655	0.8948157254089768	-0.22109067923432302	-0.6888239022916643	-0.45389865450012895	0.21085936994095392	-0.8583694421035194	-0.5794077781278179	-0.1759191124827036	-0.08469663832958615	-0.018222042400447846	-0.02328801261405802	-0.14598366862610157	0.07557836956405822	0.08010614225511539	0.0055981846366414114	-0.0828104111801298	0.024760588613876706	3.6948315103423215	4.385930288493447	0.6374441564989268	0.7223578326502255	0.93825589461054	1.552453052953938	-3.3700917271049065	0.3262965511955096	-1.506214265220458
TCGA-A2-A3XW	-0.6423527915609579	-0.5664649254080846	-0.47348884776753214	-0.8940885240742867	-0.6175701830768796	0.3654742205945414	0.7101349876558198	1.0076136905548123	0.834402607243339	0.30748800379210445	-0.5006107062031829	-0.24610154930926334	-0.018240650395301376	-1.1494170451751806	-0.3700197086520482	-0.45328764540120153	0.518359071060515	0.887454294336113	0.14023202776645663	-0.37310615077922693	-0.31682826124448127	-0.2718921102256289	-0.2357430644019742	-1.173328708581372	-0.19274667098095152	-0.5666504352807455	-0.5468314153580389	0.08745326933866537	-0.3382763266961261	-0.4632144042361566	-0.2710675048722666	-0.1321767860042019	-0.019438128631179042	-0.03608111051354438	-0.2240128839223921	0.01935750072580421	0.11869295367270996	0.06048411222222716	0.027772711175995387	-0.10018004777496652	2.088147023582865	2.820988023514335	-0.0501863091814234	2.0497120273372462	2.261248726264014	-1.2453041562254523	-0.27844741259202455	0.8307423294645873	-1.1355393411469623
TCGA-A2-A3XX	-0.519702767986818	-0.2967568162115101	-0.38951348054272905	-0.10156640083926562	-0.35066897011048315	0.4763638098027699	0.6377020292826105	0.8613505266660891	0.7204823635935749	0.2274319240759693	-0.5802061517127133	-0.25713863261777936	0.6884702353782166	1.6424087036797164	-0.33799580234781873	0.053109297679894626	0.5876986918048845	0.8777601958543263	0.084804473278982	-0.43035924761496364	-0.3252568512861555	-0.24713446872351927	0.39983144465784576	1.37746522895647	-0.19962815794615588	0.37267671463715335	-0.5077171289343834	-0.06729747439050236	0.17035643264340739	0.782216111294211	-0.22127024672436182	-0.12134166678062888	-0.026817910009358622	-0.05628554733304937	-0.21796506933098073	0.05206155631960975	0.11727632390954305	-0.03913982031147053	0.01709422203144815	-0.10040168650867873	1.4597840085661247	-0.5601536914680061	-1.171766307752861	-2.023863021587401	-1.339119670945253	-0.9111412276043541	2.9999018732038993	3.4053052239867383	-0.18074278661931284
TCGA-A2-A3XY	-0.026305254185448483	0.14872375516733283	0.2303992824826542	0.2401738572290256	0.06373710941275314	0.4530017224174866	0.33887157099991294	0.310279057103778	0.3826479426092773	0.28197286048118503	-0.4621104275868675	-0.2170627064514269	0.08943069449208407	0.7166460129466015	-0.2509084763948002	0.40232917256527206	0.36764683694869743	0.21052133618507118	-0.18429372764837634	0.19722127530431224	-0.32671527557948266	-0.24486586994209134	-0.09812856723193633	0.9121525827018467	-0.21896961872885837	-0.21469486726066375	-0.37334307023992347	-0.22266569539211098	-0.7649762656270307	1.6407761672054744	-0.17625256906047404	-0.08159904335605218	-0.040322696503298554	-0.0868639136307118	-0.20830655368906853	0.03326856427020955	0.11755752427843888	0.04288720618395834	0.04746027308789921	-0.06546125006336205	0.31710485337992494	-0.4794102261233077	-1.6375497490286026	0.052464268221319624	-0.771638827096778	-1.2598333422138042	1.480501364216829	2.468441935224247	-0.36854877785883433
TCGA-A2-A3XZ	-0.19682497984627711	0.12576818151623412	0.03248105312024518	-0.25060069823808345	-0.3471832617398601	0.013884408197136546	0.03254613793333038	0.2863648103800068	0.051929736306102085	0.013184928134748822	-0.41780733799325465	0.14030596776548562	1.4426647379732267	-0.9139792339548879	-0.26405119417758294	-0.5830942137735966	-0.31186226451961874	0.607829934675925	-0.39113085144565835	-0.5144076420463646	-0.2885326170652261	-0.11320959696548838	0.4471957824438206	-1.149744520678157	-0.19738930044055564	-0.3585390938664729	-0.47918463661999383	-0.03616363948523909	0.10468328890785154	-0.36434966565156357	-0.20929297829342097	-0.12971578110370358	-0.029258873468568706	-0.06883489406641179	-0.28543507390474804	-0.04146364538308914	0.11054046044277362	-0.07614768252179491	-0.06734813523619276	-0.15615144567208117	0.00019455967478068244	0.49724071758547206	-0.3570285650870028	-0.4592301036478799	-0.5467765639786865	0.08195355920875244	0.6540505157935337	-1.6968664173590717	0.995704519531913
TCGA-A2-A3Y0	0.4924513853296761	0.2801416865818525	0.37430146999726227	0.599064587053495	-0.0006651533284039507	0.2653532864129198	0.7698001137910466	1.3169670829335605	0.9687835764369622	0.274920030016411	-0.058545287624045206	-0.28423347574188024	-0.11194861100456611	0.3030927326801761	-0.3366794706397098	-0.38989871103302487	0.7199057619042367	1.4050688162199345	0.3011683884815223	-0.30197553926171383	-0.16233644690632046	-0.23146834884739045	-0.02927774993957877	0.5295847595562422	-0.23647587849632515	-0.6041162644931275	-0.5437331374983108	0.09814003897997352	-0.27405241484879356	-0.38071048713427635	0.115591023485173	0.12300295494218769	-0.032060502290296694	-0.0025597108129201693	0.267557432971059	-0.09528777091038558	-0.046371240278078533	0.03605662347857003	0.15963691526540144	0.1593355412971161	2.4424264020117765	0.4075217355886616	-2.1660358804146322	-0.046344187233962136	-2.482743494364665	0.23702243036060466	-0.08352611491321045	-0.4850573850106576	0.11916776613933161
TCGA-A2-A4RW	0.39736653379185727	0.03694758883904382	-0.137094702487444	-0.22003236345969002	0.11774430429138853	0.04923498863241923	-0.1460523739484689	-0.22432716619601054	-0.19240517941826724	0.22705138101589503	1.8468862338183194	-0.1280305093381998	1.5659995366444406	-1.010622474781354	-0.2528018936853497	-0.020009335987632916	-0.240606505290048	-0.16576719186909328	-0.7830890628082717	0.6359975508583512	6.327179525115926	-0.1857290811366003	0.4890115711529082	-1.1535611563067616	-0.22656158463305262	2.6928162981280432	1.6345433447917177	-0.18390325081946157	-1.358562396128383	3.7130696345079435	-0.0372243786251757	0.022426877181266076	-0.06652429500106502	-0.02581670838846925	0.13023843726785753	-0.33685381049195945	0.07784933650772669	-0.04449451559260582	-0.12303968232013122	0.19345191173291795	-0.5956362093420478	0.24996392976050336	-0.3007699358949352	-0.5950234184573736	0.19458357061971285	-0.8719417879222762	0.6054370255757611	-0.2760541882535192	0.20018085768587968
TCGA-A2-A4RX	0.11916107427081872	-0.12231203749780917	-0.2552918548142138	-0.24171232614659224	-0.5218578562980056	0.581711909006233	0.3931300688642116	0.08187347707675771	0.29408516509115284	0.3660927445037755	-0.015867913789387993	-0.02031570961925542	-0.19047403023462553	-0.8778954140674853	-0.3570117308542772	0.5878975176458432	0.844219673757605	0.10571274273487401	-0.27126172733197207	0.5349751820883522	-0.18269872314738572	-0.11666835377927608	-0.20570091251694397	-1.1584840351420378	-0.21304155473623682	1.0504242351828557	1.350483884821752	-0.171226753638942	-0.9461252525711099	0.026901624550917626	-0.23266168226895972	-0.1319511019885219	0.01443890783568939	-0.050091417824401165	-0.25800992885174834	0.037971896956961335	0.1634759817454988	-0.003078490931597715	-0.02768627075602413	-0.13513445611581795	-0.04201811077389297	-0.7271792398565923	-1.410263848824035	1.198939898088773	1.0448434845177477	-2.268137655697314	-0.438195583398164	1.557878479156737	0.78989032374978
TCGA-A2-A4RY	-0.23942514060676545	-0.5913226031311188	-0.8996107302525486	-0.42336572278404927	-0.7249456528795255	-0.13289282413521686	-0.43015322316139754	-0.7366680272047015	-0.6165041773341811	-0.24785359879379754	-0.19415044265158332	0.014931584872870158	-0.35527093193908077	1.629794107377184	-0.3935172755162008	0.027682649685066923	0.38948940979382324	-0.4479386827321086	-0.3250799059014756	0.5509675636870249	-0.24043618369949962	-0.22701653671997227	-0.24001935296291363	1.4479967195669436	-0.20867673293737657	-0.3996084112101393	-0.24237496540644204	-0.1755491188962121	0.011613869066234921	0.15216393224169533	-0.2686971823688988	-0.18795846670269978	-0.007539812858740524	-0.03513291334725516	-0.32223803930187983	0.05825011182465371	0.10252099509424654	0.0702490314682137	-0.020489175478347506	-0.11658696820956033	-0.9222465637755682	0.32646464021378185	-0.8607860542756964	0.4334175728045802	0.07016692521035313	-1.5800124519422853	0.429522103554037	-0.39724517605893134	-0.12621615134954325
TCGA-A2-A4S0	-0.08989154498607826	-0.024240826448872287	-0.2271611515328602	-0.18477592195894688	-0.29998545352949385	-0.09899373739097861	-0.5855118350461134	-0.9220097957328746	-0.7801953449060719	0.4356597750572626	0.03184516138141648	0.04211551196303338	0.35835127108405684	0.7399913419959012	-0.35271235979966864	-0.5059767143198534	-0.37235705227965155	-0.7876707570931455	-0.3365739064893673	0.665029386451415	-0.2507208909325524	-0.24601137655684932	-0.187558897777575	1.058666152819573	-0.20947355286771133	-0.5982963976292668	1.4183399834769295	-0.3039057952534968	0.8302567898962182	0.011954625128068512	-0.27318534463740135	-0.13082613749691538	-0.04898900971494123	-0.029080474536851628	-0.25211382476990235	-0.017309572938109665	0.15299268629265514	0.028896135456452792	-0.035525470008682856	-0.11801734637902338	-0.7307551456935028	0.3851240783922328	-0.18989868662345896	0.6512823897473247	0.33162846276992947	-1.5622695174586236	0.16836572177224385	-0.3867560521930674	1.2683112875321683
TCGA-A2-A4S1	0.11219480853234623	0.4926710528295257	0.3862981004491539	1.0054830425305834	0.1647615472489829	0.7165162867917818	0.48049680133095146	0.28470328950985757	0.4404662262738386	0.7167914601889019	-0.45488152748358995	-0.0395143181571179	-0.20231384150464302	3.08314826394439	-0.2663614730738674	0.217290449365671	0.4683710529925737	0.18469066121591873	-0.1960412582547759	0.11638456634920616	-0.32570563285951903	-0.20294127316249083	-0.142331967329965	1.5402376652794338	-0.22060945262639248	0.5763428779773452	-0.4898635530168453	-0.0739205711782942	-0.8137094522906783	-0.46845535003966693	-0.11633392090203956	-0.16012536198784388	-0.033040995879353136	0.024130609676863944	-0.2189468788392156	0.05104465995768317	-0.02882809146965587	-0.032030773852903746	0.06388214860449186	-0.10727256209881106	1.0249473815420425	0.9039152200319387	-1.2886242376746133	2.9148795191030485	2.0793456366506433	-0.45867780389924506	0.1002965303772791	1.1200130323292259	3.1588936176257443
TCGA-A2-A4S2	0.2807674687580618	0.06971405256884931	0.09072974886390311	0.17825909767405312	-0.13028401899894565	-0.22948067983299641	-0.1757883784554807	-0.17472499694087923	-0.2048963997612586	-0.28185373395004804	-0.13138443418618376	-0.035467391914130175	0.2774718519481434	0.6603739201271915	-0.29139383030940513	-1.068087794570291	-0.9237560209796488	-0.3039982966343418	-0.7276196699895288	0.14283140707480266	-0.21937286726598224	-0.22004436236306785	-0.16639433330536124	0.9204734921085768	-0.21234312124775792	-0.7142752222032391	-0.6525095738742299	-0.31478865306564185	-1.3408213626012888	-0.027488655755742022	-0.2218560321502848	-0.07996532387882677	-0.07623998958485877	-0.06720250233622595	-0.2227938016915546	-0.01334083705578855	0.06154365258398995	-0.14793409005674948	-0.01762283427214164	-0.11907892085457676	-0.7525152346670934	0.34579825093507993	-0.23580813451661675	-0.49979393112574755	0.18873148891672922	-0.2042784949603853	0.8952839687623259	-0.4372892520318498	-0.23529461184821096
TCGA-A2-A4S3	0.4244298046917853	0.26549524701558125	0.36341990189207174	0.8643548285175234	0.39335193663768103	0.21010967618126838	0.5281517377611955	0.8254340723774488	0.6013148894999575	0.12165447264855846	-0.3951264974565877	-0.22549660893667664	-0.3979580249369467	1.7213828573180268	-0.1613197657422196	-0.3158922894064038	0.6079439847318371	1.1487371570619973	-0.01847481236239126	-0.228549351181758	-0.33250086059600187	-0.20221872966031446	-0.15811127131105882	1.382193116072612	-0.1996805267546819	0.9137712998503713	-0.483223844475029	0.0011814552167168542	-0.29733298606725805	-0.20073779066166655	-0.0964217602683407	-0.12235364451860016	-0.06939322149423012	0.08493230787320616	-0.1639271094402828	-0.002895101529339375	0.057905201376043464	-0.07750917480032747	-0.11423016553238888	-0.042953529441044774	0.682684964747405	0.10391937575394881	0.9615473000334688	0.7336876534591602	-2.4325905910970986	-0.5308370874526089	0.6413294444235886	-1.2244371322739194	-0.6692224693357615
TCGA-A7-A0CD	-0.0838633172328861	0.20836862519622804	0.29382608706230867	0.22038992608356087	0.012956131529630736	0.06779200849988769	0.31856994806118916	0.1428863858999183	0.1878021235753687	0.40903718918062415	-0.4560860782262173	-0.062157684748419845	0.18984713174765663	0.7269857640941318	-0.2002651490277972	-0.36274183682309386	0.5083142043104832	0.2969555073761194	-0.08572073178940903	0.6408152280776117	-0.31984654704409715	-0.23866066746390932	-0.14951639068533792	0.7456082711702791	-0.1895319201271654	2.1314241574369865	-0.4522850806719332	-0.04838026517098446	0.2601093572910399	0.0710075432472171	-0.14773052944853704	-0.012252972453217615	-0.09242116103164105	0.019764710396413254	-0.07105006356657416	0.033838289465572206	0.22877975665232475	-0.00011919347775035364	0.027837734822380618	-0.2038309688474644	-0.3965573860030692	-0.02981329249767623	0.9862236074737922	0.14773876178726295	0.4807528303744767	-0.19432250951647126	-0.132700825176583	0.03763483379038075	0.5937679785278417
TCGA-A7-A0CE	0.25597404450099165	0.3364717761086326	0.5795187505523972	0.5562447844144324	-0.046916006572200755	0.3097592775780191	0.7272214578629455	0.8003852850828056	0.7511629067969313	0.6191041351505288	-0.4467857834104866	-0.2411505505062546	0.066085805089376	-0.07023392390870749	-0.3322681791180883	-0.23604730238392133	1.025168542538392	0.7926863421482975	0.18754037584929337	0.3835464464555453	-0.33898936124375595	-0.19655648714276755	-0.03628400482297052	0.2736332869558663	-0.23564744650294825	-0.509390779120777	0.23648445412444705	-0.06400451327425215	0.014057829775913019	-0.17559469083533627	0.09241207841539013	0.12069146978245017	-0.047102097281809224	-0.09589747225984316	0.3425524748873515	0.08711340055192673	0.22798209494192345	0.092386854749083	0.03255733360160164	0.009667034114923739	0.972653669201824	-1.2821203637117167	-0.9227006841288244	-1.69600995118053	0.3304176366204173	-0.12914474532652898	-0.5881188017871211	-0.750642683859453	-0.13340154036982677
TCGA-A7-A0CG	0.36953618570551383	0.05011812141174127	0.07765311011989603	0.16253229563221816	0.4203625402751553	-0.3858330489518258	-0.5517152927039289	-0.797262612074953	-0.720591222238672	0.061844519169915436	1.0930659654101857	-0.37836731871009	-0.5432251163147803	-0.006670782487517838	-0.20733134935669859	-1.1224445055941483	-1.0719734873061466	-0.5246390556327452	-0.9659470733685513	-0.6292444013342005	0.8103676071654573	-0.2623520491435757	-0.1590738652183697	0.38885771538016434	-0.21208278448216125	-0.7042862252719382	-0.6105451801468681	-0.06076123036711006	-1.3662306920241347	-0.558275885444363	0.0678553054592219	0.10561409639396989	-0.055631422639786765	-0.001474344466990586	0.0647094338634531	-0.30539710299251316	-0.09131349668087244	-0.10180206633948216	-0.16212047720535083	0.1075487612359954	-1.0471819820007198	-0.0055637729767574985	-0.2253016044444941	-0.5474296951603607	0.44795454832275905	0.40116230015875054	-0.7568859945371558	0.00734593001925015	-0.19376484721501697
TCGA-A7-A0CH	0.6220114276389453	0.1010410780717619	0.17450567206439424	-0.08609980296920175	-0.2968476697706509	-0.2815042371917168	-0.3391138721629991	-0.45663283961775075	-0.3943505492458442	-0.062165416145958066	3.7310850587723707	-0.15170092422933462	-0.08272986606215511	-0.9594764094552513	-0.38343033468023324	-0.17737759432439876	-0.9026665825910271	-0.21638569527840518	0.7187624354899701	1.2387974075179264	6.713612904910182	-0.23933871403238152	-0.14830091644117543	-1.165228222711915	-0.22470165043509582	-0.4329008020464033	-0.6041759277830602	7.5408068167539755	1.6048600434940374	0.29214642639561267	-0.1279583539727407	-0.1223846492426584	-0.03811418111272716	-0.05721845724692437	-0.0058687470208280005	-0.045394494975362285	0.15578134044103867	0.0025657073413145643	0.0789016599574913	0.0816799755806103	-0.9800914961703049	0.039016162817063514	0.013932053754686324	-2.0338720322811703	1.1102652439963618	0.7711843990209178	0.012331559094045392	0.2670070526218599	-0.18728280671647665
TCGA-A7-A0CJ	0.5796592387448817	0.5990267815994268	0.6710396922912778	0.7875031552241312	0.36402132830874134	0.20804922141854024	0.5543338709625173	0.7132152625251776	0.6037647415700285	0.20488568093026255	0.5164152367325971	-0.16489686590850233	0.05346550709635032	0.5140245521219924	-0.244636285804262	-0.4303713552868495	0.605399563604523	0.8217736696269022	-0.2007556729579486	-0.21202299716145828	0.14824447000587126	-0.24941978570254655	-0.07349734614322051	0.5476417005478195	-0.23601133172250027	-0.5788540111625843	0.6186875375106391	-0.06999042492600281	-1.0068495284978185	-0.33585840250845417	0.002756491594295079	-0.07594452008069838	-0.007942764526215366	0.09649465845927109	0.07577967600566252	-0.03554435256432659	-0.041627280335685295	-0.03351456657212093	0.22813080766406507	-0.1688185823029507	0.3822961333429693	-0.5007187218084228	0.6523009685915133	0.4634999254938761	-1.2692371798994782	-0.1559960734434593	-0.41233995513435345	-0.8201905011052572	-0.2496150969468276
TCGA-A7-A0D9	-0.010635990424692092	0.34766465851693756	0.47015420061608465	0.10780920200692838	-0.15063939861595044	0.06968037983867297	0.16834775994489365	0.24239085438598046	0.0656755860281663	0.19508570926149532	-0.44937337001793193	0.012503385303329869	0.6086101777487851	-0.8222505867218367	-0.3166430826019829	-0.25103104854363373	0.10607898438138703	0.6638732782143167	-0.37339854830188035	0.010719713691496675	-0.32520486976636515	-0.25759278772071903	-0.0968551194048418	-1.1479360589410148	-0.20822597309536028	-0.510011337702932	-0.47883006154467705	-0.02997362237611933	-0.13999987892904697	-0.13232181625534986	-0.18137535170409028	-0.0948637030513218	-0.0318563815677689	-0.02921353535628842	-0.15794363801165637	0.008936851559774799	0.1042365853972022	0.04121332258772098	0.10311389961634053	-0.024377878486245817	-0.13468218721511496	-0.1674896510718489	0.9013255505711777	1.4240751618955065	-1.020922171647727	-0.8726546683998628	0.8914730791457992	1.2446659226584476	-0.02724931795578617
TCGA-A7-A0DA	0.680161756485264	0.6335543264238161	0.6639686162271645	0.7109155118743824	0.8019718623932063	0.29845517453726716	0.35403678573418773	0.4270229784709294	0.46643679065428273	0.2858451393538643	1.4138427359734245	0.03109525409550555	-0.20042856597796582	0.19352857841890722	1.317567302407246	-0.3669813261773554	-0.021363049278978107	0.33747265201483667	-0.18832969638340066	-0.3723440958569595	4.138561404732061	-0.14419352522816306	-0.11139741036006881	0.5459134187241259	0.7859035341405395	0.6994796508176189	-0.537377190156603	-0.12443340685399544	-0.35105788452966696	-0.5525835033454115	0.16888894446355188	0.07944941773651625	0.052619730822428566	0.0835331249024676	0.3025516353322471	0.11002207958928004	-0.4420262258951358	0.023824761452974165	-0.14766598972944772	-0.2292552830477182	0.7772475192044975	-1.4084930985070154	-1.1707780496844569	-0.2512916706043341	0.5588047415966045	-1.3222701051815469	0.5866497767120634	3.5144514714183943	0.5376382472795822
TCGA-A7-A0DB	0.12541973631458422	-0.22748332950833614	-0.39723650856454584	-0.4911731149768395	0.18997014946432886	-0.37654110306476957	-0.6030616950833824	-0.9211700238179699	-0.9230353184205312	0.1977235431907083	-0.0880285154162995	-0.13569213120875281	-0.5258721670621247	-1.0463853388443323	0.9632548876797329	-1.1291604548268206	-0.8306240095011712	-1.2937405221286336	-1.2717391445430366	1.8338947224368447	-0.20806117887689488	-0.18930437952676116	-0.21425275713195324	-1.178636113726052	0.13506751352457066	-0.7063966537090884	-0.5206018137214108	-0.4746848818310846	-1.4536811167567318	0.41217736348219036	-0.20091039689207407	-0.05624927455260264	0.015954111656865316	-0.10038247938206935	-0.2114082194242942	0.1352521084560664	0.09237900014684845	0.010066064762275714	-0.012099539829283355	-0.03108948249696881	-0.9998127261356388	0.1395336744982756	-0.25264239881318934	-1.0117853458791626	0.41906571684528954	0.4825870113965284	-0.4712499939746347	0.09819915040964942	0.07270677879453931
TCGA-A7-A0DC	-7.474948966048319	-6.878737811143297	-6.229215474731493	-5.929066533134509	-7.244910774084893	-7.472608722598021	-6.768592869129552	-5.709012243416441	-6.346932999889184	-7.436340654817477	-1.2962786411264955	-2.021838631840937	-4.088943146161836	-2.223877397257145	-0.9700159295342139	-3.5905555651927523	-5.414999014886434	-4.971462239553588	-4.753445911946467	-3.120003111777771	-0.3160455859570921	-0.2702811735266059	-0.240522712556028	-1.1804459312878541	-0.1991504525459303	-0.660367198032866	-0.7294030954840179	-0.77518642804199	-1.4805363271473366	-0.5070807581610134	7.347774989028469e-18	0.0	-3.131817958262293e-17	-2.4163196817208024e-17	-1.4831550244863994e-17	-1.82704439345374e-17	4.2289355920334323e-17	-6.330007405951874e-18	1.1811770754904366e-17	1.2212828729841445e-17	-2.9198293303846296e-17	-1.1944088658543141e-17	-1.5200162988139746e-17	0.0	-3.365508254104522e-17	8.749558068766983e-17	-9.269487096247358e-18	-4.825169053464525e-17	-4.913854971514093e-17
TCGA-A7-A13D	0.25601088817437684	0.45075837378264993	0.6007128701954707	0.7330971220981898	0.20733485812406133	0.4245471895205792	0.6474324421967071	0.9425313543364574	0.8258451226014814	0.3069780304325175	-0.40951382106032974	-0.20305398008852135	0.9062278329255384	1.6098504808027545	-0.26084577878572235	-0.168400845337065	0.6981577525795678	1.1336870912087613	0.19287085474353483	-0.1522777048702684	-0.3292455455479366	-0.2465465138225438	0.29017425592395313	1.1790386077272388	-0.23088929489807042	0.44174152979782144	-0.5006511862689368	-0.004322728982999892	-0.17532160943194522	-0.2825608897537737	-0.03448376904954181	-0.016153844005115516	-0.0826501709622285	-0.1525105145741723	-0.10074408890607979	0.08021638602048975	-0.007766540238690036	-0.21031753472357775	-0.02460461596674495	-0.08810314925976581	1.2583013209965253	-1.1938814254089283	-1.4872424076616646	-0.45452375709510817	-1.0195549240828201	-0.40177824119349087	-0.07158862904538583	1.2731028356352785	0.713555230656438
TCGA-A7-A13E	0.12057646429958212	0.08980706684600304	-0.06271260087370205	0.12568529332180195	0.015562210046651736	0.32399219806277757	0.3801934512253141	0.6390274824044234	0.5102190583181814	0.16374996334506747	-0.3599096140143749	-0.12725503046939948	-0.21919315560394884	0.7132637716493937	-0.2005824171057171	-0.342681701618015	-0.01604232956765051	0.7018291888755817	-0.1566646358730017	-0.5545706536396476	-0.31879428406842014	-0.2234299337924722	-0.12229065563720434	0.7353772612727464	-0.18832410320957646	-0.5382381303208387	-0.6133402498176997	-0.037739432944848855	-0.335908405280528	-0.5411614888293496	-0.1205793954859505	-0.0519556555422334	0.041977888163135565	0.00533252992155579	-0.12419920575998585	-0.016372373338231373	0.08106775219906223	0.054590173396187255	-0.16954595825725607	-0.10387485616847908	1.1295074586579965	-1.3017692551299749	-1.209525430220951	-0.8479326048868077	0.830893845450164	-1.590652543967217	0.5867124330551202	1.4155661705438864	-0.044201146346838444
TCGA-A7-A13F	0.5645539096095924	-0.44080032387970575	-0.8018948742407992	-0.767071573044485	0.18693649173727875	0.2074428809226534	0.28357232704119284	0.2756482581018291	0.3115383637382478	0.3429132674842475	5.68989363939228	-0.115389176863333	-0.41335890303705886	-0.9928131008060873	1.3184415960141562	0.005789976087539031	0.5168966453674133	0.47727160795783913	0.10419074680987235	-0.1522212284464145	6.9356662169133685	-0.16569749418041277	-0.10664051485403608	-1.1633193509256607	0.33491641156766694	2.0452895209837543	1.8318919522596364	-0.12263899356096339	0.5067936857744803	-0.2224643975650892	-0.1869103927989467	-0.1002135441692959	-0.0379082893934945	-0.008130299203798775	-0.10952318989694607	-0.027289344345592534	0.11753825445526322	0.02305132253607741	0.08956249283853333	-0.009526130996858511	-0.28288912220307977	-0.18386426601987405	0.4170801222026822	-0.40765213050182186	-0.44576500336101255	0.22392485645043708	-0.34895909965877264	-0.8176678308846342	0.15963355114315225
TCGA-A7-A13G	-0.4686814793156417	-0.2901168874783797	-0.44641361035322613	-0.5838843864164546	-0.5098664434861345	0.05124682798118892	-0.06613788550449712	-0.05869572637440294	-0.08551977027389501	0.22784172070530942	-0.537601256218268	-0.2298068249328047	-0.279190904624775	-0.9609883236913389	-0.4100110386068926	0.10700307205599675	-0.17798418032299437	0.30108967488903543	-0.37299196948189467	0.40661861962386425	-0.3255427326706437	-0.2527268541972898	-0.16584710512157683	-1.123806367840903	-0.22095471022265892	2.514213584325644	1.2653512174250439	3.767481047085334	-0.12938142171843142	-0.08465181087404268	-0.15378392890492376	-0.07031783420756861	-0.055333452333206405	-0.052990154616103735	-0.16992512421744893	-0.06542763232165782	0.06727825782295072	0.09896177290205459	-0.0810161343756954	-0.09074916286068256	-0.5945735942885796	0.048279520555048826	0.5752887113373156	-2.2570061670827912	1.7113423164904022	0.5119203178232151	0.5464886840500615	0.362431077463972	0.6487052559109393
TCGA-A7-A13H	-0.5490730713779388	-0.9708995481136297	-0.931036339465739	-0.9111237986906175	-1.015041711720395	-0.041659623552049635	-0.2979239779029803	-0.5207381385584534	-0.46864547038966625	-0.05901880940966078	-0.24435011856825456	-0.30956656128255045	0.09719209120655296	0.5712345066905609	-0.46485129373006256	0.898738168269416	-0.1477077521753792	-0.9589862958461576	-0.8794000376696929	0.964940596477684	-0.22014169292374242	-0.25202216720336834	-0.13945104317835885	1.1930209731144652	-0.21077542106974093	0.33252554675608426	-0.4001400894794325	-0.4837776245213636	-1.3859535755489198	0.12650779726197067	-0.2517433032754207	-0.17725027284498449	-0.01887167299688965	-0.013830181647589684	-0.3317248830279552	0.02861629748947399	0.1040152387641261	0.03137453720478137	-0.028510358960798617	-0.1428118168909632	-0.9123687731416541	0.4743549735164468	-0.5035769103301891	-0.9103003164307701	0.31810057353445526	-0.5685664040619304	1.0996503503902733	-0.5310767577173001	-0.34096108297337036
TCGA-A7-A26E	-0.4359696774076232	-0.3116541664050756	-0.5524057790747454	-0.6929241325163591	0.8498014662156627	0.10210882567953895	0.2893924549564625	0.3071562879518978	0.27994611893636995	-0.11894318855136868	-0.5515823912666558	-0.10123289153073096	0.021666657383019622	-1.0401445864644414	1.5239050521934476	-0.09047857593051534	0.2784882802404616	0.7260403573290685	0.295249556812453	-0.42173625743434207	-0.3245092067851291	-0.13169546223995415	0.03937833512796311	-1.1643340845128933	0.29815798211381006	2.251619897182472	-0.5094178243090932	-0.06143557515463605	0.3864866664861084	-0.42732578424459783	-0.17785903971226702	-0.06895465332331976	-0.05363370884323696	-0.04281649608664893	-0.14498980248442297	0.1650141832020123	0.22279852974138506	0.025380523202947942	-0.09114324642265181	-0.11226518720800316	-0.4105818775906411	-0.08367158068144222	0.8492241554206084	0.09090495349489908	2.0260284612299624	0.1432196680542702	-1.0696597053776866	0.4930005489903352	-0.5678069946700892
TCGA-A7-A26F	0.17724039380994755	0.27951386234242076	0.3316045336531019	0.31670281920267385	0.08283543614696205	0.39573083952715205	0.4436050638822646	0.46734693307109443	0.5393693336233609	0.3829586253767652	-0.45192972923176083	-0.11809008097939469	-0.023883553761744097	0.2082215497793396	-0.24751583579601205	-0.24812721280639613	0.5186297260590802	0.5603085096336524	0.3134767994308094	0.02482649940073013	-0.3348441887215999	-0.17681913977317254	-0.06055914883931774	0.43949672381001653	-0.20485760757519808	-0.4282226383736921	0.39667620941932086	-0.09642726041475287	0.032594614561590914	-0.257696965861573	0.026329852726023433	0.015677025115411462	-0.00932801865158964	-0.015254498685844246	-0.04116846596088666	-0.2907573503412565	0.07391104214404198	-0.12483812768836311	-0.20455773631241722	-0.07243696388411673	0.49122390613183226	-1.2534416275807032	-0.19273114299171926	1.5636253610627933	1.9041861748874283	0.3730108558797761	-1.62499933461918	0.5749523904883259	-0.2401749194183174
TCGA-A7-A26G	0.014169777499166807	0.3710177277289047	0.404055222835515	0.4158931735114417	-0.15345691371037082	0.43082728040325163	0.5290482869555355	0.45930221384290565	0.4563159713450006	0.5973937240853491	-0.48422807549752694	-0.013073711109184826	0.2866322256418191	0.7135615643040888	-0.34696387866523704	-0.06863662133203643	0.7015603238969467	0.3781179295195863	-0.26043767463560646	0.19943311209256287	-0.32916634085231555	-0.16572151585748876	-0.06428285938798775	0.8936356712503187	-0.22368634404998963	0.6578983959796585	0.3881734455776017	-0.06163242695060367	-0.8515634251388051	-0.18060429569369538	-0.11818516915784073	0.007681436636180111	-0.04155856806936341	0.021940343364033665	-0.09160062253545556	0.039863399798670374	-0.07923536417290374	0.07034605104964131	0.041220545307724725	0.1681928480185832	0.6777732626661268	-1.3841708580720957	0.215185131334524	1.439790295358903	2.4655593914167	-0.09639907451210977	-1.3776085757725731	1.5376971365261183	-0.23561373148462722
TCGA-A7-A26H	0.44095336177828387	0.8064994150594675	0.9113868986035137	1.2757544000366743	0.6664828424522412	0.2570273844956403	0.2585398723729524	0.2743407650475228	0.28142244494193086	0.20070501549624495	-0.38946717993006585	-0.052578825709310766	0.021890012707917038	1.649471892630917	-0.1791868638584064	0.8647447911808959	0.17197879844585165	0.3063204964314444	-0.0495629807403847	-0.0547081444654791	-0.3360708949028927	-0.20933365491560404	-0.10370617888333365	1.1917212193763107	-0.23710885438247364	-0.032107967486538797	-0.4419631362119089	-0.17025156106616088	-0.14530680960695005	-0.19366633470022102	0.03414369327249216	0.03413528117966316	0.014543284082980988	0.03483481585865733	-0.03451349844356203	0.013544187212759072	0.032310959359078045	-0.05769096920140241	0.054194049939550966	-0.14314141842761252	-0.5338054308544271	-0.2198202676285192	1.2467363910355538	-1.0826440830925612	1.2095917678287418	0.9709345243561224	0.1913613372849501	0.6994972397069	-0.4163204035728433
TCGA-A7-A26I	0.01981987965125083	0.307678617994763	0.2590152356514751	0.32105829109299727	0.005015639475839109	0.3209332220387648	0.7048256312774409	0.8483020427895476	0.7723311024939632	0.3949085199768427	-0.4755080773954167	-0.12480239885772894	-0.03853994248891247	0.7148429950660731	-0.28323463960482703	-0.450243570151587	0.8398992144775796	0.9009148574291117	0.08544067259072809	0.11492090287072086	-0.32943296960666923	-0.23226776022481813	-0.1044754079446981	0.8641010027493443	-0.21391424928986116	-0.6063767159977914	0.14567068098927802	-0.08826241770871653	-0.35279457315202806	-0.20089344092074435	-0.1523172792464211	-0.0640669195340406	-0.0028567857324637443	-0.03043889425293138	-0.09431566753866343	-0.0053562672544349614	0.10457482239701912	0.021645559547594326	-0.08161277869818218	-0.005439261761834175	1.2004742556780847	-1.9000831980469486	-0.7407896536510985	-0.4536400630036639	1.6765423298184756	-0.6353863751947147	-1.0630118100430936	0.428920475808659	-0.8723766363878785
TCGA-A7-A26J	0.4284943834509496	-0.2991024182492048	-0.4039054086921159	-0.4010148636602521	-0.036618566504846774	0.31177600360813373	0.5135732447886578	0.6513111189865906	0.5661787716011099	0.33456083286883814	1.7226957234425444	-0.2494428163488797	-0.28177443154457643	-0.9716259892832703	-0.2628719652823454	0.3154905896897599	0.5548526632034665	0.8394428879709905	0.09943748942852623	0.16724397744362698	0.4043738806802276	-0.2493955039866458	-0.146715562602959	-1.1644132784917685	-0.22016214090721978	1.5824282135508974	-0.5138657062268771	-0.13935711612428206	-0.4270960211500983	-0.11715056404232982	-0.14058854357946718	-0.0600602265632111	-0.03413315528549871	-0.014505473187670936	-0.19425112789148974	0.06869892892178832	0.001395058654680848	0.08197005829030886	-0.04337378684442094	-0.2630993207771817	-0.18220084214878596	-0.44416660989844226	1.8441463154312059	-0.5704050877370765	1.56083370053908	0.9751574829144157	0.16051533054613223	0.27524847789884516	-1.0384340155962792
TCGA-A7-A2KD	-0.013740839208670782	-0.11174515218615129	-0.351546482584408	-0.10911572660933434	-0.015180947770803832	0.2580474705244267	0.3674555483993746	0.41663552421418215	0.3493955531373442	0.22005325019136923	-0.40253328015851225	-0.2426580394654202	-0.5560968369021134	0.6902140294056546	-0.2415897104790512	0.22476862986566734	0.7336986763161872	0.696196951860969	0.15333722108009368	0.8524838817449433	-0.31798478870940805	-0.25014492049041825	-0.18977488298418443	1.0867894703222054	-0.21907636480654627	-0.3320807294158844	-0.39202381605447967	-0.04178967858695184	0.48462469082512905	2.0480829127257456	-0.18648108937000066	-0.06093178955329981	-0.029859877233650377	0.017477654707255843	-0.13304629697373155	0.18069726482786233	-0.0011057018854449677	-0.030987753013660906	0.0020119190087171095	-0.08794627477439293	-0.03424116931029217	-0.3978058106008425	0.9694274483761324	1.0845529301383579	-0.9189967478034433	-0.3913054147443555	0.14816058217214303	-0.7809977720488818	-0.6250856015773998
TCGA-A7-A3IY	-0.5241509884845953	-0.6589324006981939	-0.7596056873242042	-0.9492124014857809	-0.10686829281972554	-0.08746211876516613	-0.477952378505045	-0.8492184675539763	-0.7398779658315169	0.23986345298432737	-0.5692256254894554	-0.3413996337133112	-0.3313410980377429	-1.0869814322223839	-0.31520475535954656	1.081694462453235	1.2034202862188133	-0.6657499950686496	0.0022377427021943426	1.0964122656961537	-0.3251048687217305	-0.2587989675870296	-0.12405216688274084	-1.150427527512649	-0.21532147160290627	0.19428171333644859	0.06304121084920222	-0.21817502080528844	0.8148333611488497	-0.03489199839273106	-0.23140704958269256	-0.11901091003806999	0.04054281417226939	-0.0586734711524923	-0.2620173803004578	0.04464747727780633	0.17866484895399845	-0.06918239454838679	0.06472894510610687	-0.1243491073911992	-0.9404090681021016	0.16517674551079642	-0.775033662229908	0.5316030242084421	-0.08037716716192789	-0.1766144532273576	-0.7685512560526987	0.01082461858402976	0.1562861553806817
TCGA-A7-A3IZ	0.26000381379174636	0.2675290281237577	0.06839178344069824	0.4377413069876083	0.20578351655732796	0.10393411625426995	0.14953679508422926	0.04436317773385241	0.09784845486845786	0.048521377694831024	-0.1919871575425954	-0.07311446770091504	-0.2824494280634815	1.5956229587944946	-0.17366268289318532	-0.3841274437769381	-0.01348857906190528	0.37010502095436004	0.2009541992065243	-0.31660079272036507	-0.1979515540855343	-0.2513545937851903	-0.21095232335956343	1.258909755674918	-0.1859889856631586	-0.38789959855075823	-0.510674315662954	3.3094086889870495	0.8722241426432743	-0.4473146254707184	-0.15456242319042024	-0.10715911980773368	-0.0037468639330033187	-0.025747732355601374	-0.15346465048178426	0.08192585318261429	0.060041915437118384	-0.10048451494333777	0.05527309611641634	-0.09872360681322581	-0.45488397602058483	0.12294063723368262	0.5478825361347133	-0.09400298935820546	0.7253802765460954	-1.0509726368841787	0.5727390481656718	-0.32400460580635804	0.4778845002785493
TCGA-A7-A3J0	-0.35193247416952755	-0.583747418764276	-0.6504681347077659	-0.891151009997339	-0.43338978994070787	0.06318215458569998	-0.19757600535341363	-0.3772471412737894	-0.3297979951406381	0.26928858806698736	-0.4911927201628524	-0.25729742865606897	-0.12664631832847484	-1.0540906638761256	-0.31969956656162457	-0.2570505982096435	-0.4068437865517477	0.032327756132169545	-0.4093841520267265	-0.10372977855386482	-0.3195110474500257	-0.26765874658740835	-0.2108045871138613	-1.1478975704846042	-0.20201346760810449	-0.5236910245562716	-0.4816323500603773	-0.16350035742310473	0.11778800242160255	-0.22154649337993212	-0.25355725857962524	-0.14940876095919703	-0.06095219854307634	-0.026143082248085227	-0.29086890838925084	-0.008187983669304854	0.16277127499279684	0.02838334016443133	0.03621744074779329	-0.16211374659456537	-0.5589731820146366	0.15470509343752967	-0.002086307274352181	0.799954867518374	0.20372878228523267	-1.318209290404384	0.07860096568565	-0.2595738935231737	1.1155454511667555
TCGA-A7-A3J1	0.33736146064375294	0.3615416273674545	0.3305617613109972	0.38948186358441333	-0.06702426195926435	-0.10328363049072285	-0.4043418901588657	-0.6001481768214751	-0.5963201072729859	-0.6211888120339337	-0.060206908638628986	0.11910981791476553	0.6078238230819143	0.7018916352762937	-0.273953593049543	2.0951666470476424	-0.8429629799936365	-0.321739567893522	-0.7040711896260401	-1.1035387532426604	-0.23611096357932013	-0.2432485741715791	-0.14772873339763773	0.872975332133141	-0.21300710903263598	0.4414364706396817	-0.5876730808385104	-0.20702660437432677	-1.294656949025955	-0.5595188717863967	-0.25396736214151483	-0.1471841375592232	-0.0010889163556626045	-0.060203404234812324	-0.28478838605047413	-0.00020760453779472877	0.0813785704150701	0.026358655110448718	-0.038941714357071874	-0.10229270961713299	-0.9944459742780685	0.19141288878530588	-0.4180644646484327	-0.21077375129555126	0.18726118853076804	-0.3735402367505236	0.4274338740016391	-0.5119003237718481	-0.20221762270751983
TCGA-A7-A3RF	-0.5116709574059924	-0.8833871291592782	-0.9807980410952432	-1.1210021266579095	-0.3656642219445656	0.1512005028796543	0.08762017126289988	-0.04823779427395296	-0.010356974576136624	0.3196282141814765	-0.4889578689848059	-0.3124544428364684	-0.18334722016208974	-1.0575737822172235	-0.29179166488122604	-0.46256537792034197	0.11953760438809799	-0.10823791746718829	-0.5286535032023657	-0.16191167420835362	-0.3209235865375349	-0.23555080612677082	-0.07790678905476854	-1.1469705690313445	-0.1912805099216936	2.2845776892212077	-0.36542277861684697	-0.2739865206265969	-0.3948076461122193	-0.22947057856742883	-0.23606784355071272	-0.08822101547422115	0.02381445652305977	-0.00715527908689457	-0.2856185454960511	0.09161805110520382	0.1740962905259339	0.0976869680907746	0.04149516116030351	-0.04676245768094706	-0.10303915466078463	0.8301140375090788	0.06387048095550742	0.8571661228044963	0.3736854029325864	-1.6660246501822042	0.08884851570905727	-0.49553557033337375	1.5288051078097777
TCGA-A7-A425	0.12989286378931703	-0.42517113502320936	-0.4406907063642503	-0.2598651465221063	-0.09425125682284989	0.09901026628901537	0.2513125234016891	0.1287865680140555	0.16300795569356674	0.04851106358653518	-0.1737230570532721	-0.2900019019044983	-0.47315871729598197	0.5983339432300661	-0.29032182433958187	-0.57501240076626	0.3876414402559295	-0.034355019048341935	-0.18659090734713712	-0.48118591051158377	-0.21894487101840973	-0.253458126417659	-0.22706531892948367	1.118375941112449	-0.20842463765202693	1.6010842571689046	-0.40552506139592664	-0.2876370997082371	0.09677300290537091	-0.3597378655592983	-0.22239461329489527	-0.12694536794123784	0.023237708653472078	-0.05625324388837261	-0.1489326828682914	0.038863155397429607	0.10492905729869532	-0.05400092624375199	-0.04249081712064587	-0.006991719974355779	-0.041534738827985675	1.7042923114974264	-0.38643225560625366	-0.7772362408166393	0.55936935518303	-1.9667910611725892	2.1875722321056426	-1.3404985669559146	-0.20739117492403494
TCGA-A7-A426	-0.06649020147950979	-0.39932818126072217	-0.560628746866978	-0.5078115867593944	0.09811486572054476	-0.10677579105052183	-0.3389290737247446	-0.44407056808112527	-0.35398220237908745	-0.22292551976520567	-0.17271171757383127	0.04749038780422386	-0.049971776990993526	0.5825818703030664	-0.18522605423997848	-0.49043617924857996	-0.363965233127247	-0.2370003823818782	-0.4286729041361991	0.5811450120791076	-0.22706674631608473	-0.11219531401608837	-0.14962874836112705	1.0512414111574067	-0.19728466714257886	-0.4188888012000945	-0.4340515405807624	-0.19436559834475126	-0.6314636418463584	3.5381242422138306	-0.25039733349806986	-0.18532859015792205	-0.018635287300302034	-0.04821174215176813	-0.3432158021620212	0.03574456537585295	0.15774207192169162	0.04093059624583517	-0.033405842308172826	-0.11606273148615046	-0.6629856367350879	1.0602241066308888	-0.7171499569876324	0.16987562472638154	0.11557786420225782	-2.19055276723341	1.5969802840313678	-0.7970637612699475	-0.7355343913739883
TCGA-A7-A4SA	0.11006098691386282	0.21322114438862275	0.027183973319530028	0.2802553883902203	-0.10977271590644108	0.06620470461074396	-0.01457632280691373	-0.03515429114965173	-0.1623176956396399	0.19299651705542403	-0.4066880853756216	-0.03364397371377883	0.7783919511694394	0.7351524429439069	-0.28775776015532284	0.695215530223675	0.3114685248932459	0.30729832077294245	-0.48222028217723345	1.3337072468947895	-0.3266179185306953	-0.16329319005156265	0.32538838686661736	0.8418275001046134	-0.21550628069043318	-0.08035984158673182	2.787963457431241	-0.057869351271767996	-0.48994000557318107	0.18828052241079218	-0.15419188312185267	-0.04941345902323339	-0.11224452362167252	-0.013506008846768294	-0.21855113243839316	0.04734272352191251	0.03745633570956331	0.09763075057165009	0.17963828308218105	-0.159669856911613	-0.5852659877805353	0.29158305421843256	-0.17845867981067912	0.6002241970827763	-0.7615940643895265	-0.8026705486802785	0.3183041222123515	-0.8145029596202517	0.3477879287447242
TCGA-A7-A4SB	0.11417982718287206	0.1395121431755908	0.047611432149128045	0.08845965047871901	0.057993842296636705	0.03399497129535426	-0.033524250478366414	0.010679747581292176	-0.07683728122731516	0.17395174792772453	-0.22215656665849626	-0.08450374521362754	0.11746471085535602	0.6273098115918794	-0.2777175341696935	-0.4847524989918167	-0.0572443042545658	0.6365443101620545	-0.10800196463498044	0.4131130924748536	-0.19711661002892847	-0.23487625195850356	-0.13419847734602597	0.9732323827964332	-0.2211526110463288	-0.4453422321254457	-0.33759664346517204	0.14517694956372051	0.5704622460951787	-0.0306908743364087	-0.1916744188665745	-0.11362291469501698	0.0033783364985573733	-0.034696720872497526	-0.21234726329017556	-0.06888830425405752	0.08015989675476543	-0.090868191600846	-0.053820323483867956	-0.05313063429841532	-0.3437988659009663	0.49645107813506806	0.01313315432148369	-0.15342499324648742	0.32960009622068215	-1.8407912275846208	1.4188098153506747	-1.1601984699444703	0.8968088190915616
TCGA-A7-A4SC	0.038968909456011565	-0.006871508139434242	-0.06753405161191214	-0.025073086835858068	-0.17528699403589798	0.12998831448395373	-0.21934374281192484	-0.3016902842731461	-0.18275930010642588	0.10494565798279781	-0.211113236642669	0.055443829250594476	-0.11481828126066242	0.6150689862004153	-0.25537408869843264	0.40534540375391914	-1.0356379995911393	-0.17925470825405065	0.13690073805673925	-0.5752511718292775	-0.2028901412597864	-0.1439815653937133	-0.20580484275545874	1.0979862797720794	-0.20609020802277964	-0.3572837803545077	-0.663981310543529	-0.0712601686388468	0.9292190663491102	-0.5756856625691795	-0.20752831837602767	-0.17173116593704807	-0.05638030146109021	-0.004119011408985549	-0.07888903358424207	0.021657709164883878	0.13859181598431192	-0.008553119852518758	0.0003903039023109058	-0.09068538396251975	-0.6709093338268304	0.13511430711776484	-0.19320443460575706	-1.0609747207159963	0.9102577086558258	-0.38901283267194703	0.5558726616527568	-0.28962865814752925	0.48546235631951407
TCGA-A7-A4SD	-0.19464544342556606	0.1230106015627097	-0.0638533258243806	0.033932373090200973	-0.055268242456751125	0.21637700516075503	0.29014661576004885	0.4744744840382069	0.4219141830135815	0.057431243584441766	-0.5208310238913931	0.6744139115542039	-0.3979171911794092	0.6761873633993639	-0.31485108132409034	-0.39018138906336436	-0.13108375056253835	0.5310302658853184	-0.2707199090730039	-0.629011016958263	-0.32874658849589733	0.37084013282825645	-0.16018956774197865	1.0698897336047233	-0.21823509450399317	-0.5197193478849527	0.23110748705215145	-0.17204646411668661	-1.0427263756084575	-0.4001193042599014	-0.18849742640787134	-0.07818982358679716	-0.06269490211761837	0.018641147296979403	-0.20942935516452593	0.1751063551416424	0.1121367918107331	0.06942465633056101	-0.04338045865409708	-0.15539991198932826	0.4947077126820533	-0.7851490294052869	-1.6521164419202188	0.3052866041525168	0.2721961611250011	-0.29115675403053437	0.0431113827399421	-0.25709244666111636	0.6997896375038805
TCGA-A7-A4SE	0.5075205987729096	0.41539778737151223	0.11176404643611515	0.5600301938855996	0.24529162639486327	0.4609987624881686	0.4217911492962317	0.6108957158098604	0.6270155700052106	0.11799530189619051	2.04673849311135	2.5772977154458725	-0.36863404774369896	2.341495803073073	-0.26955561861024	0.19447277118387998	0.2002754123292207	0.670761395430981	0.13435966994610637	-0.4870401046554198	0.8246739825189475	5.385336777750506	-0.14131858545727335	1.4622296842024536	-0.2295967115296248	1.4713906209669487	0.297137213846167	-0.12449912940124187	0.17300722614245537	-0.4063767694541934	-0.05805221333473693	-0.01619775124056777	0.036017709955556476	0.0057852885193657114	-0.05978383548601895	0.10422755411060053	0.17166502370633083	-0.03220945935225731	0.06064291199705881	0.15669545591665382	0.7529563417596506	-0.8019681578114319	-1.4793303126954407	-0.7406776952655094	0.39343067203590265	-2.1006768348322784	1.442024609352015	0.22158332378059406	0.42493992308619316
TCGA-A7-A4SF	-0.02390561804835732	0.10446955620165169	0.09569527109873867	-0.04578391857495853	0.1358540367135046	0.2967227648755158	0.3969843939141765	0.4945522072588049	0.3996179136179099	0.3895523871012726	-0.49625703282492983	-0.25242705246299835	-0.24330021256674303	-0.9791421321000959	-0.29071773259478767	-0.017540716758999653	0.452247836144033	0.564227045470205	-0.17625197022033015	0.10251356128157649	-0.33377510853560016	-0.22577174974554362	-0.1100457229870517	-1.1353595349289944	-0.22680792504823552	1.2631738166491404	0.9209489311534246	-0.09884693778668827	-0.329877541510206	1.9245224601322957	-0.09585358119343804	-0.05149819221412328	0.03577544446221802	-0.016567109353450717	0.0686347626027604	-0.03877793878415429	0.06898965255448365	0.03895546587012836	0.10338106279785678	-0.12902686755859472	0.24498502414087653	0.852972086924298	0.5471414216445687	-0.18171314580183917	-0.9385550686731656	-1.2382986929716844	1.2759614768190055	-1.3531333507849306	0.7787709922760021
TCGA-A7-A56D	0.2226827580233193	0.21748756784163717	0.4435741555337604	0.41348033883048735	0.022757696479183014	0.43604869161871224	0.9692051193173729	1.3302138210709404	1.2057500603656401	0.3801978838962142	-0.4538173275406885	-0.3662896899346847	-0.07671017775657267	-0.07536837476858987	-0.3298263728813761	-0.5185430487341883	0.7670476819474706	0.9187351188307761	0.41749399084003685	-0.39283211153886305	-0.3394481216783593	-0.25952290110069043	-0.06890415043191876	0.3714872165900678	-0.2292665488947816	-0.2478396460665853	0.07805793974011856	0.1464153052399238	-0.7679944366965773	-0.6061413655596899	0.08092106478613559	0.005724396221945385	0.13210049009906108	0.016132586884612485	0.1306900656114868	-0.07997632245953658	-0.00012669976359918708	0.030945564470389566	-0.20860965709245713	-0.11877959790630138	4.087172680174478	4.689364898448959	0.8621540215867577	1.622261347846736	2.9256168496561807	1.0016051427031278	-2.8558524415848625	1.4790733753387206	-1.6055799044989314
TCGA-A7-A5ZV	0.2799959604282939	0.49481694745244653	0.49543629590173793	0.5513628532711027	0.20553827320382548	0.3960010300060906	0.6184132168507745	0.8554655163916647	0.7129082836421283	0.623858570193344	-0.4408815468723014	-0.008842446332451551	0.01658988378162199	-0.2504850219375372	-0.295472450231512	-0.381062346012053	0.3703745322154518	0.6895801339974219	-0.04190545950954849	-0.011520469035085436	-0.3426173626977314	-0.10730381936933847	0.009393161591569043	0.0849523702194508	-0.23894702099984136	0.5083783349068378	-0.3116214628387337	0.024901614565796284	-0.624582348598458	-0.378154620736095	0.14001109194691277	0.23071334884198336	0.02538071079025222	-0.04149258739842649	0.006618563465711141	0.18670272403476662	-0.0003062019673262472	-0.08063634061456498	0.02654722799531215	0.15812575623167874	2.174730186229425	0.12126666490191365	-0.6279059466284552	0.7646654321894261	-0.00381023500120291	-1.0161162659976817	0.5660829014660698	2.504270880542063	3.0920066384856226
TCGA-A7-A5ZW	-0.0419430222347592	0.42707325808520424	0.7031909073028283	0.2984557961598196	-0.2522433190987457	-0.09319086858798188	-0.794715477530556	-1.1063507492487052	-0.9369607944211052	-0.5108699073704591	-0.4852022781038298	-0.0267775722593194	0.41525883044070255	-0.8661264434766889	-0.3250771564735462	4.640589681522194	-1.3771497318672914	-1.510567036049877	1.196337370902835	-1.0228753481119588	-0.32776265424955214	-0.17705907355702424	-0.19480438660001945	-1.1598073361802883	-0.21602335137372733	0.6356033314829255	-0.6933830054338974	-0.5831717946696853	1.8438346544737438	-0.5444320340210467	-0.20402592552740076	-0.11512339135943016	0.009018518182475663	0.013938632461614113	-0.1946489067262056	0.07834339769411502	0.0941670996821616	0.11794289866819928	-0.02113482807375202	-0.026177950263700487	-1.110628555984126	0.12292637625787715	-0.4927426087951414	-0.2881119413302843	0.042804818976907286	0.060436775960629505	-0.742562098873631	0.13112777579617876	-0.3883576348740987
TCGA-A7-A5ZX	-0.019739453862193803	-0.05888162352992461	-0.3730021038591847	-0.1983210784815235	-0.26349801026788616	-0.6382869614181474	-1.3065394995893649	-1.5467526913540088	-1.4677785022701235	-0.8303417557826068	-0.20275392019797603	0.00020350782406228379	-0.32657438975091185	0.618705191041036	-0.2820484911661312	1.6040346647962644	-1.9018336464185304	-1.5507625561341754	-1.2099156441104626	-1.161167915962799	-0.20304902600716082	-0.2332825057490078	-0.22665106077412506	1.0021215997342388	-0.2031023506203067	0.2073266533957088	-0.7420665939898932	-0.410052524644277	-1.416553066077952	-0.538805802461441	-0.21404872673351347	-0.07849087331749618	-0.07020246591382283	-0.0475828024405659	-0.1924170437082654	0.03584993024175472	0.06083492395058393	0.04669311366423566	-0.12034831843235519	0.014121713965045924	-1.1277675153878577	0.2353867554859864	-0.8154914525778683	0.09212976341378516	-0.06881022535705258	-0.7143375058631726	-0.4857396083079102	-0.058147392673641274	-0.4682394267032107
TCGA-A7-A6VV	0.10616692591740545	0.6167617643103552	1.2375866553486077	1.0032925607631806	-0.03882520346505153	0.3932523031403693	0.43236879534771183	0.5890311178478679	0.6874875401285417	0.22407215854609236	-0.4694825984804999	-0.0433513503270528	8.954501829710036	1.7601274603120356	-0.29189615121743306	-0.05348678417090918	0.1602422065390432	0.7547231113596162	0.16181549296510137	-0.1014142092291699	-0.3322832889548026	-0.24229344127533944	13.56165857381251	1.4167278739983133	-0.22282492442044513	-0.3444635145216929	0.9783619679236067	-0.09370031893328022	-0.3262980986861159	-0.2267258958881095	-0.14326840925948167	-0.05290898950647446	-0.025377633698102066	-0.016054389433660214	-0.15213403299494033	0.11004599133352837	0.05862213487361873	-0.11543724654923254	-0.013323231149531187	-0.11663252126183651	0.49824992880967606	-0.7825822128783703	-1.6332402460964826	-0.06264603001841634	0.06524217872693658	-1.5430096476555741	0.12722317958587215	1.1289185113879687	0.5635074866351487
TCGA-A7-A6VW	0.16023723670017215	0.8051689271599812	1.0054576461067806	1.1634256190263743	0.22224980433235914	0.34562301163148007	0.8808247149810712	1.2201452282209624	1.0432137686742753	0.3692757307850919	-0.45922487454050287	0.000586574519876382	0.18937335191303972	1.750968993666532	-0.2723583198566644	-0.36794797511518923	0.8953481352857794	1.173309864074108	0.3930321227171245	-0.21212081344051054	-0.3351039641632308	-0.23372541096236663	-0.14715680803730521	1.2682095672530944	-0.2253384820326435	-0.5410728682709989	-0.03334872354890195	0.02476511213489679	-0.5233161749144631	-0.3921359185878859	-0.0890134244525117	-0.07965738185728871	-0.016882219571994837	-0.08449439689035812	-0.09483289964933188	0.06662272866412763	0.24931422544297255	0.20372881000547732	0.007124254096235299	-0.10043320633068044	2.788480676524194	1.3119594292375176	-2.244881522435427	-0.5702098312752893	-1.5705634264016695	0.9088111693076601	-1.546940166485302	-0.38337540910146917	0.5067351826024941
TCGA-A7-A6VX	0.5817195366768544	0.784773124870474	0.9760362236573397	1.3763239365934838	0.5962541293506529	0.07284225665261311	0.06960831906585367	0.06600970502286635	0.09093096197485662	0.2652496854839958	-0.3919452173676613	-0.12330959372226291	0.12181713007861662	0.9497973155397247	-0.21500463567569794	-0.45973630994265646	-0.5364146422319402	-0.20528339046299027	-0.4580818454735871	0.05432398104937882	-0.34097071455024913	-0.21834919671523392	-0.01773521039732849	0.9313399148377177	-0.23367345702047249	-0.48069118730687	0.6287109169506367	-0.24325814918161784	-0.7684685666273614	3.2095366365045686	0.11273546248156763	0.12422584818325609	0.026507467775267333	-0.007619427335863699	0.16182376709759347	0.048355440091405036	-0.3332096881274004	0.0017410131431072936	0.031398241880936414	-0.06391348271340211	-0.0776028585711932	0.008436615090717864	0.4220419169634806	-0.8482427082586111	0.2980502552904191	-0.21039157390273244	0.6320242403569306	0.4213546024388972	0.06618975527255923
TCGA-A7-A6VY	0.24837703760243107	0.32648805701688155	0.31365401001446946	0.5001942390551785	-0.06060208263628218	0.454666966358918	0.6720237502757932	0.9890802215376508	0.8482567384716251	0.364603646294072	-0.15933179354884236	-0.04311530664139541	0.2812903309665006	0.7246001959271687	-0.3073789802350754	0.09995803304465697	0.5987501957350886	1.074627049509674	0.19621415020544264	0.0803960545949509	-0.15130112300017406	-0.14970987067349917	0.049751883383057596	0.6967361021161295	-0.21740381175754328	0.5865346947642754	-0.5266568527349027	-0.058017361766903724	-0.39432617488799016	-0.25510791346490636	-0.04743068587827329	-0.061748353594582604	0.10393991385673858	-0.010578465244825834	-0.024540132306106924	-0.009218472112543152	0.12344362951228142	0.06786736125247643	-0.15403058003423564	0.08746168902739238	1.083082321525741	-0.31095575149961363	-1.8006175542752967	-0.5420647485553871	-1.327116019460571	-0.19135107109011873	1.3280174527518251	-0.7025965544972745	0.2844003081526576
TCGA-A8-A06N	0.3539983737123289	0.626802664478699	0.698301860656211	0.4351153502345648	0.19623308256624533	0.278415521981887	0.4212680298860107	0.5138056805937724	0.42881725417288147	0.30865350997016944	1.2796074731628226	0.05892722118653808	1.0611073497548136	-0.8368934335721822	-0.1285150856097977	-0.45761335604007936	0.3970658058365891	0.7331250108008872	-0.12771138249797592	-0.2692930125892646	0.3808798757507171	-0.24876774189714057	0.1991896958135251	-1.149715553686922	-0.193957203566579	-0.5681365374480739	-0.48636141498670105	2.2481961837840556	-0.2645623783894507	-0.3125152054250787	-0.13084536193300397	-0.17479733139537393	-0.0008190163373134848	0.04947235193612869	-0.004067307760576102	-0.10928732520820184	0.19609778822103524	-0.09841349165103742	-0.061744332531680574	-0.14100992286374797	0.4288103917661252	-0.30467836798529335	2.9514511881440386	1.737475434746931	-0.5282981298256956	-0.6497856579317272	2.129293515015623	1.4016608200245253	1.0114082516353113
TCGA-A8-A06O	0.1786905538670245	0.969960674747462	0.546415818306242	1.0266598013655264	0.19679209235819575	0.0840645665470936	0.5098416581291043	0.4938888778917257	0.41678516978115243	0.34517873724348186	-0.44364734342077644	3.174666735784312	0.004557663039436874	2.4973208518486203	-0.22652944456785887	-0.42942508627156295	0.9377999860546823	0.5326529799297055	-0.02284233100414934	0.41408978536475627	-0.3334147441091627	4.333874518345671	-0.07045854741287423	1.3559909831425598	-0.21272154820086756	-0.4476009943580133	-0.4309597228617731	-0.16212520504966793	-0.4216010975482918	-0.03970132225026514	-0.05703390526190401	-0.08289641528282393	-0.030689376514741858	-0.08571951228915198	-0.03259748942938932	0.02388253080891195	0.09125429997197801	0.06123854671042934	0.03762927114170495	-0.005039059927060624	-0.037669637712937805	-0.41321523381889286	1.5794458761115469	-0.3466784182066016	-1.3446972806187132	1.1698941256945394	1.1550030660622348	1.9483556967474378	-1.4893322598930756
TCGA-A8-A06P	0.12490160462327668	0.32308295897623823	0.41250126365280204	0.4354801819988065	-0.05199758549378349	-0.25948780156502504	-0.07466589985595341	-0.2616378788732341	-0.20214885353360304	0.04656312164540128	-0.42816610079247047	-0.17109308328662118	-0.11360555035623747	0.7198923939195292	-0.24194792500074547	-0.9460228036873016	1.862775464100715	-0.19239300277749002	0.4498164670491977	2.1905541425345727	-0.3288433630409276	-0.2489373512932388	-0.1653702783247156	0.8117672176293091	-0.1970380297489874	-0.632418649307281	5.832547265264295	-0.21775660556204868	0.5164287681472366	0.4640680711351033	-0.13899063405673348	-0.06250779082346818	-0.014317288011245965	-0.007124854133673655	-0.06273356639955742	-0.09559592644188293	0.1678086525480463	-0.09844106882353787	0.23434585190370572	-0.015034961286519362	-0.9997348579083621	0.22716564171432446	-0.09103741669548096	0.2299305184569908	-0.776054105877626	-0.5347200224660359	0.15982724820519903	0.8459240037998967	-0.6797598029123286
TCGA-A8-A06Q	0.4082360808581438	0.4749013047518326	0.6526943711826267	0.6947684422842582	0.2021684136809332	0.14276000250300308	0.5286281864864374	0.7517489290086216	0.5217632115173035	0.28665302323423547	-0.42055117551221594	-0.21624973991783591	0.251621590597254	-0.15154512827725253	-0.2902850909779918	-0.47752674325841266	0.7156124201559585	0.9227702533388186	0.017069816583507282	-0.3670371545456439	-0.3417963437340914	-0.22183397062136634	0.03510097149212337	0.2086110384685436	-0.24285910483127604	-0.5839445127405332	0.8540048102082253	-0.0996364997343604	-0.309402978392072	-0.47590558093905977	0.29915892903657404	0.2442754521266533	-0.025015083665980667	-0.010595096928427233	0.2902154274459026	0.23353096841553098	-0.08375305405704182	0.14248441044559054	-0.1749966229590897	0.2667857958800684	0.6930960499707179	-0.6275049931267928	1.6738504645232712	-0.4327324958311287	0.8279423550361592	1.140388775199315	-1.289614007795644	-0.269376751442668	0.43653753961269454
TCGA-A8-A06R	0.33313071565037244	0.5168583847252854	0.6797356685162161	0.5967919434762718	0.5565320947006474	0.2729291238512097	0.26316151888202705	0.42045134544399804	0.33231630457973105	-0.17462724201614063	-0.44009422728795994	-0.13101237397044121	-0.18712250718959383	-0.9594661395423656	-0.17345534161836687	0.5976815039749137	0.06178070597669201	0.3998512482122483	-0.10436544675919478	-0.5460242146945937	-0.3382159130331463	-0.17281932421500096	-0.09528502717879875	-1.1577275443080588	-0.2194929012899075	-0.17650224807771211	-0.4879542032282064	-0.14354791616468324	0.02915068517617546	-0.33547318733812453	0.01505214270063583	0.03960837326427346	-0.03173567751243208	-0.03616181447865298	0.22404408885542482	-0.08376956111250687	-0.30457240064862157	0.053266921396985696	0.09039477023931125	0.13489063087452546	0.00801025094244102	0.29329629820213465	-0.09075309773858153	-0.08350105013598563	-1.1887995013172907	-0.20403565914613755	-0.11620363930454224	-0.3939999955483306	0.5171628203804416
TCGA-A8-A06T	-0.2746286474671707	-0.060452539538780437	-0.05324103300287692	-0.38236755833155583	-0.23839526263701258	0.07765309169558156	0.1670455294179436	0.07037481229083963	-0.024794497124796953	0.026078921806989796	-0.47325004199934423	-0.12991388471177728	0.13534236153304124	-0.9725931439050622	-0.267967533653539	-0.23213965736212666	0.1757506248244243	0.20272581907343096	-0.5588927349479343	-0.8604820569858435	-0.3237580082935442	-0.23241035075585179	-0.13733738698000783	-1.1530469801810144	-0.213208937855639	-0.43427798520775396	-0.5004528040044669	-0.10076442602824548	-0.39396531999357376	-0.6195130143955966	-0.1954370294883116	-0.00971582396406899	-0.009936610138361293	-0.02053212916887118	-0.15270150106401728	-0.05331613194858945	0.05759689412581408	0.05172184024790171	-0.006337827149000439	0.05447515177665783	-0.12748375994833205	-0.05308027473392377	1.4335272027238881	0.4161894929238015	-0.13417963212414286	0.17202549939724718	0.12463336415028749	1.024262479086154	0.6196428680806921
TCGA-A8-A06U	0.33769693272756895	0.6552622940866951	0.9491195033893134	0.9327174195585463	0.20953878338326837	0.26071993333856985	0.4679078815318952	0.6998112805181915	0.5010773559717431	0.1438022372573907	-0.4360989090916071	-0.08739781730954396	0.3207996464165599	0.6067505689223879	-0.24135044659975777	0.07687209402900146	0.5714253980770645	0.8623698223010335	-0.25092763200248147	-0.04670910307057235	-0.3395904083836046	-0.1973221846646018	-0.030742624607320936	0.6441509711091935	-0.23326824855684614	-0.39309893348312114	-0.4682543649649557	-0.09897399270074837	-0.8506391630596182	-0.24110435886745374	-0.008423269904389824	0.052836692697293776	-0.06373000210815251	0.026165414763454437	0.005365987452132709	-0.055615716212867886	-0.002473548111551986	-0.050895001581922075	0.003327796890902386	0.040655002436793854	0.2980412260649559	-0.12767127757615235	1.417380594649327	0.8057304330825447	-0.8075458943176141	0.7722139800632609	-0.6760521936265235	-0.4310659028339906	0.7140836915218336
TCGA-A8-A06X	0.943037861044127	0.5550941931211122	0.6429251588274587	0.8079550704103637	0.6132724617050948	0.24673696817915453	0.35434301104894417	0.4145786488053679	0.4167111227974534	0.011900697780724525	1.2250165758989933	-0.17530629250126994	0.7217054505917471	-0.18563399788154275	-0.21198792151929133	0.014786575230204067	0.31491366472991184	0.19301878198116276	-0.05033064044432538	-0.507074601827838	3.2129822950118103	-0.22379365019274952	0.234484068272312	0.12848684052337367	-0.2424321695120356	-0.25757241452400415	0.7539605944828295	-0.30044493385240634	0.04199511521384001	-0.22954269197975036	0.323608879269085	0.3660412164837847	0.11378637404396727	0.08654952391674273	0.30206559785526893	0.28993076922317645	-0.050187048145982384	0.22824413420653142	-0.06886891412519462	0.14367802209217076	0.055802612509092436	-0.21822465600607174	0.26106855780242577	-0.15494030680552479	-0.6831414062319715	0.13401085715495104	-0.7527048107387432	-1.2234786303621785	0.40246676112894203
TCGA-A8-A06Y	-0.13548037433846175	-0.38605707421098373	-0.6050987572727471	-0.6062326938814454	0.44213101055663173	0.0452315247486473	-0.10824804367768343	-0.23256203702917072	-0.21229591886443144	0.47253619083141646	-0.45463418060054217	-0.23661852196223127	-0.6749993771559518	-1.0255679543439942	0.8896754666037532	-0.272741254861813	-0.42646927516834715	-0.30336808013951577	-0.4783820515328458	0.11980204845831322	-0.3035771112177497	-0.1620334343688183	-0.20808836557061924	-1.1307486751629827	0.244119686461134	-0.39318519783265704	1.5754958625159303	3.923964959806897	0.11385722674112488	-0.29981348647625417	-0.14359051154432365	-0.011597821581418142	0.04355613905004723	-0.001660659615206727	-0.22914659077426874	-0.06447582241452153	0.023767201135006636	0.02385062059372357	0.05150556399929389	0.014808362603591932	-0.5031114865400685	-0.025445917723733502	0.3538629966626133	-1.712875173942673	0.8761833417825365	0.9327367318384925	0.24351524413431921	0.5318944508853752	1.0042217250275502
TCGA-A8-A06Z	0.21045083672685322	0.4372430054837637	0.5541722404295765	0.5818492240978104	0.7525487364980764	0.22995925852539667	0.49223666417953077	0.5939191895077414	0.40980546084275676	0.5198115532293252	-0.442948586570543	-0.11313373728829093	0.07072036464295645	0.4041743883011445	-0.08534990378859508	-0.15105939757581358	0.6026750355717381	0.8947257545554536	-0.1790215566872272	0.1635580954634894	-0.33475741418262156	-0.19044430136919346	-0.0580424781338676	0.4507463194893616	-0.2097785654946861	-0.39905273887547865	-0.48885972885402146	-0.08078028133735737	-0.28713568383346394	-0.24405105076092826	0.010498928784078298	-0.021834667098331935	-0.17145920609807672	-0.08753328937841812	0.07936871307299186	0.20261553797451995	0.024188853743604796	0.0699811970031449	0.17400697928888154	0.09790224214944669	0.16194110474684084	-0.06154982364515359	1.941849303530443	0.6084199054186669	-0.8176972370922956	0.6861432354153325	0.5592156941983035	1.4992655300840976	0.9338780032372058
TCGA-A8-A075	0.8046807884265481	0.2136599508341778	0.2666858030064113	0.5215702841435118	0.22407812152904338	0.022811015247083014	0.13630554131163025	0.21202282332035502	0.06817262510545409	0.3253968355713246	2.052326209766859	-0.2599078833901638	-0.42416650220624225	1.67008656102374	-0.2718820730281094	-0.17076443241012038	-0.11307979546240104	0.40960537467945357	-0.43518526353607373	0.9969174427656342	0.37188997489944436	-0.24134439308619757	-0.18684365913365458	1.156125017106923	-0.23064429154844107	-0.4245214803193867	1.1377231910593057	-0.14712785542944712	-0.518852947532268	3.054708446818397	-0.07001255028629844	-0.038705482558949525	-0.004806876894052101	-0.027104636018073943	0.01224544792386853	0.033469749186505755	-0.05150268851750178	-0.009172061781150037	-0.0013377097566523808	-0.05164069675410328	-0.3294891220102537	-0.4089175812837445	0.6967697705599022	0.21784894731496945	-0.9444941896909996	0.7854757137598668	-0.03662049613652069	1.411548302393754	-1.1945644257948929
TCGA-A8-A076	0.2623938564983851	0.47150789170774615	0.6106504764880464	0.43954170110463153	-0.0035576045728937266	-0.03469172485171863	0.11964891364379973	0.1612516325291579	-0.021145530518669967	0.071165911810688	-0.42072247776720056	-0.09166365623510228	0.15041366060607803	-0.9079603799292718	-0.3295394868581768	-0.20106233542623975	0.3187321445758368	0.44199745039792954	-0.4559750318860033	-0.16935534222463464	-0.3227268697939944	-0.19430593087050965	-0.05928083120555024	-1.1613701484474315	-0.2291272444503706	-0.47076092947300424	1.4421774092749693	-0.16228040995524923	-0.6505557786510789	-0.12892103273468947	-0.02725242153454666	0.07874990630747684	-0.051782050278678445	0.023600093620945242	0.08728845828264949	0.03668314881254061	0.033624298495429354	0.09455962335524515	0.09675715648788065	0.1995868473266523	-0.4086628758638227	-0.2873453858752136	1.066394420868669	0.6389066043303309	-0.9678602989912487	0.5679057447231611	-0.4100986565700045	-0.06646252786930888	-0.30485824957545826
TCGA-A8-A079	0.5881573720114783	0.8130358634546253	0.7486726050813364	0.8107311355521455	0.5412085646478824	0.25120290971835013	0.48092891338624494	0.5814009528068437	0.5541769084386484	0.3680816621933325	0.8354075588493767	1.2628262950224607	-0.18070952360539158	-0.18239252692177824	-0.20859353380477239	0.09836242703523339	0.7017842474869022	0.7811604556337672	0.21418900618611497	0.6066187069724418	0.6439106804275052	3.6566125836760035	-0.07625015418597253	0.11989498414233632	-0.23778012956321143	-0.40308722163662064	-0.502258177306398	-0.07694994348865045	0.012673764733372339	0.0002597580671606067	0.14561719520975294	0.1321573434050819	-0.0012283736040508315	0.08790059583309275	0.5083926195923284	-0.21630424840197374	-0.1109106799123783	-0.006053015321827712	0.002693114701187304	0.1935605631132893	0.05841367530871079	-0.3098553524972996	0.779615138698723	0.7345949722584516	-2.0662741621446097	-0.3449476173499465	0.5233696427790343	-0.45117759135406	-1.5275219790448753
TCGA-A8-A07B	0.4623403007530273	0.6278559042121221	0.7856831285882482	1.1690395062945327	0.7805074053651337	0.2495077953021196	0.4032097636053513	0.444171320667288	0.401606108601989	0.08205292061783906	-0.16275173116311623	-0.09964965523491222	0.23469182818662734	1.9591527635920893	0.946707524377454	-0.057574026803497366	0.33658163371885147	0.3654299976333483	-0.28314568601143475	-0.31602991975754324	-0.19088080789814746	-0.20115903549981462	-0.002478911575396505	1.2686040728217702	0.3721674544506013	-0.5196582339667442	-0.5052877611814468	-0.19155089937548664	-0.8094836470418543	-0.3042562991767934	0.0029517853689902387	0.07390024179674812	0.02178497557181229	-0.11657282437000566	-0.015206463628102579	-0.19845663710988076	-0.030094330317491844	0.20959722419708546	0.20683811184671438	0.03145618226354977	0.32263162324569566	-0.4119817835238545	1.2608889253889948	0.7560712577010739	-0.9842003063301148	-0.04315070545653831	0.46254836916425807	1.2687661361582174	-0.7000441735154644
TCGA-A8-A07C	0.7902229844550751	0.3186352970270257	0.465859482784837	0.39788932698288526	0.2737088495853649	0.33689580647240336	0.9373831655535925	1.1266743304974873	0.9417449690183421	0.3276924291471311	1.684167072327388	-0.23637431594248115	0.20684690717216808	-0.298293052655493	-0.2836045507994131	-0.43496712916287944	1.1692046865956551	1.0640387027631242	0.2898590879255889	-0.3070021979344964	0.7421655696301841	-0.20534644337545635	0.059183709525367646	0.10665785481902713	-0.2400767430031181	-0.5712564050240082	-0.006298883581061696	0.06746058296163625	-0.2804243593487361	-0.346312433337242	0.153880609786362	0.24092179717175669	-0.01384628322296336	-0.0648690114594426	0.03782447677859077	0.2777955217944802	-0.30761576359078857	0.09248489383904224	0.07471806650635741	-0.008665825252497516	2.3375301753855164	-2.7333070973642037	1.0608449308528982	-0.4723197844372721	2.2031072934098486	-1.2772108825980788	-1.089681299495311	-1.7298436730135494	-2.619560285111243
TCGA-A8-A07E	1.0698569056527778	0.687395554143235	0.8067848084033256	0.8404284916960835	0.33145394485610674	0.21344788319618277	-0.34709845111628007	-0.48212424796081554	-0.22810995235414702	-0.30762223979321607	1.4852135373003745	-0.11188200772567974	0.24552709599279673	-0.15172089772893035	-0.24643182075028602	2.190009003656733	-1.1533594123729416	-0.8602980861236665	1.8749671590242714	-0.9735504558318737	0.25292381487094334	-0.2035982283689573	0.00918522843836831	-0.01569796579570139	-0.22941915754760497	0.2141666342532912	-0.6829681670921005	-0.45535796909680126	2.2618130284785085	-0.5574407826166761	0.13127672958257317	0.059973252142875556	-0.0028613895475650573	-0.004548912627402119	0.20032059968368324	0.17115372336332377	-0.28675331213600946	-0.15167659227187402	-0.10416043652884102	0.17265354442335953	-0.9885640572450898	-0.058746315935803546	-0.6539840692209492	0.43371176747102685	-0.02149604113146292	-0.2718000788229633	-0.9612338800524589	-0.11792471620506013	-0.5872936720822591
TCGA-A8-A07F	0.4134643046414907	-0.5476144628071926	-0.7303873627927531	-0.591045392638623	0.20394921708731276	0.15357258897415063	0.20967376038391985	0.09557581056130078	0.14491714277211412	0.2400118844341127	3.126929636112713	-0.33449239514868445	-0.6105473948739907	0.5666541173016278	-0.24576876199594722	-0.2982093100402921	0.22523797590380423	-0.04165174020119967	-0.32610402598918736	0.17369440749353562	0.6942874328481374	-0.25217016002089815	-0.17434381790964623	0.9749061822849933	-0.2154427037015936	-0.2851599676273293	-0.4888898806799773	-0.2886646533824277	-0.3103036367716431	-0.15550006438186548	-0.17760947984543227	-0.14773405969945547	0.022108906546018856	-0.00460524528981931	-0.1082280597108564	-0.032681657529156805	0.09449355581952573	-0.026420688526814198	-0.17650199417964307	-0.017640038462669528	-0.11271668058151484	-0.5393088010553113	1.3167042336877488	-1.1398165802187692	2.342041605585342	0.5511451937929464	-0.13927559606039955	0.6060902515588391	-0.9016608713180615
TCGA-A8-A07G	0.1294543039740738	0.33602410209444733	0.3770136373172424	0.5667316469412476	0.43895001521460475	0.19835154750507272	-0.130114316491567	-0.08713207675726363	-0.0936774505728693	0.47625637164127976	-0.45264357993193916	-0.10071691966675039	0.7115656416965737	1.2698994253244744	0.9184202863113922	1.2017762602295528	-0.5741404695464329	0.04276650731838142	-0.3303950995729529	1.1349482256878267	-0.33780623580162894	-0.2044523938039914	0.22333669951070823	0.9145294804001884	0.38189465218855284	0.22126580962620065	-0.5728981040018498	-0.13742031726576373	-0.3424215972285947	-0.012438849643802883	-0.018945524625092764	-0.01696580599075167	0.08534676948134513	-0.03480285723033985	0.04436192949005769	0.015952953043472048	-0.002202427407821053	-0.44244933814631865	0.13569814751130152	0.002959534907823365	-0.6704866488150731	-0.08458638212900424	0.2187572606049051	-0.5549507378362823	0.5765722519636184	0.7024419723065074	-1.0349919676734247	0.18963787060065335	0.24947156928734415
TCGA-A8-A07I	-0.08775934375233069	0.3245730765116365	0.17923589386436511	0.237012033593083	0.19987783346596333	0.1366417116316293	0.3091388236519461	0.26005675362002006	0.32469054206358017	0.09372444127077445	-0.5068920387381901	-0.05813139494030327	-0.1156017005087527	0.6628024022011287	0.3242404126333053	-0.24338865712557206	0.39133133279976307	0.08126391794735399	-0.17548021837612135	0.1677930304626657	-0.33082159083926466	-0.2154271825888592	-0.14306775044718084	0.7315859925852812	0.05769713076822452	-0.2895259317596547	-0.47936925187962315	-0.2592690352702645	-0.40943442576731615	-0.08192426781495747	-0.14385772160787572	-0.019098012376647232	-0.02910189346206307	-0.003344196307691465	-0.06307366113952441	0.0019979648464011008	0.14645055900987514	-0.005731366737120665	0.14406321965523758	-0.05693680520643915	-0.3365818751712011	-0.2590922762827715	0.5947707610768546	-0.24840402953149263	0.2475483288953994	0.37190187313203893	-0.11423511240059328	-0.5062658197447126	0.033846484512993096
TCGA-A8-A07J	0.31861561481094647	0.5414102707468846	0.7942456488908656	0.5623420180969009	0.22662763845457173	-0.3306440062536492	-0.634870253709478	-0.9976261016201834	-0.7584575310468735	-0.3787283734352217	-0.41679473712711557	-0.10036823538380271	0.20230683533984412	-0.8747082194242305	-0.21421831893013582	-1.1280145949508824	-0.4121843347015243	-1.426193254417645	0.8490791283161008	-0.99643315981636	-0.33218579733572584	-0.2072823227376622	-0.07964040251396214	-1.1448531562710347	-0.22796759726635932	-0.7048439037052876	-0.35722880425364156	-0.5083737244259172	1.5641278449861447	-0.5593518929107129	-0.05252472160598527	0.013674948204007654	-0.03627260537443858	-0.06075510421466198	-0.09918016674431962	-0.04322390269978841	-0.08296825800103663	0.011771147230504065	-0.016483837947006405	0.13491082977179394	-1.0442041065445178	0.1557823253747956	-0.5480941085024277	0.4045342275492366	0.05268273105932851	-0.14688840267464098	-0.4816122261968082	-0.041293785185184236	-0.3477382816553418
TCGA-A8-A07L	0.16419606043841775	0.086996564290071	-0.0033021417781383526	0.06132703082743092	0.11636016666868379	0.2871151239995759	0.5737002897815646	0.7503614273590598	0.6578500182420783	0.2507943719182314	-0.4719354999546689	-0.3057550982281216	-0.41119207997495066	-0.945292205948517	-0.28563664530404226	-0.09317476712150696	0.6422713478293075	0.9018184119377619	0.3230567837948191	-0.0061285984499046715	-0.33622099518225024	-0.24013893566904965	-0.09488511763400852	-1.1024343024193868	-0.22125232938063594	-0.29439730760770416	0.5507415510396401	2.482668490972449	0.33929739186769664	-0.03691920207669041	-0.01974149549130376	-0.025980543404523923	-0.05045866235537973	-0.020212886543627212	0.1189617680178666	0.06643205281245672	0.1214709224165591	-0.17577307120424576	0.11935740977980815	-0.06651426843968938	0.38769310433424725	-0.8863487511964531	1.2787450784114567	-0.36998213584387996	-1.0790674416893142	0.05103529427875787	0.7523524371723666	-0.7033893504982244	-1.400846991114248
TCGA-A8-A07O	-0.00663271265121752	0.2406877239886739	0.09876892160634021	0.32097572634269605	1.6141425502268507	0.40576096090913755	0.7703801961861734	1.03664544604624	0.8864817795317195	0.30324542518727865	-0.4981263983385413	-0.21363011496986722	-0.3504883814757057	0.7212568744661312	5.7144418547468	-0.11956274604766633	0.8432015367908161	1.0514072187516554	0.3219130377322103	-0.3681212606686874	-0.3324244376652172	-0.23536040378628037	-0.1471521899188176	0.8096241250251085	8.442880964504557	-0.44831955833118375	0.0312339325099231	-0.045788766394149236	0.09106580344251444	-0.40806733630269226	-0.11589575110433963	0.012332584748029734	0.09873792691331895	0.006399970938203281	-0.011807021274041818	-0.11461259506140249	0.028089424370692034	0.06507475991201603	0.007272418612686117	0.05231888857069587	1.783975349639222	-2.061871098454931	-0.16751358722649806	-1.1552823661447464	-0.5794864009965758	0.5788472745983858	0.9485796509257803	1.2944085443754128	-2.3673128146552256
TCGA-A8-A07P	0.1856993135784703	0.24728931690240594	0.19205033195352803	-0.046628029244438415	-0.014498561900710737	0.22882343885523776	0.3666462129931004	0.20435043237929043	0.2025557208662375	0.8622258137985489	3.0496961256850432	-0.022789141589302814	0.1909331880541757	-0.8934828957256384	-0.24039695610315837	0.14067014534626338	0.8216690154320855	0.22851130329973898	-0.034780286951114334	1.5447743093992379	1.0687697920033001	-0.22049300175049594	-0.10956886098924917	-1.1463550936937512	-0.1985668660645391	1.6504878166286183	0.7192436362687946	-0.19569848486166733	0.3582899357753104	2.260608869767451	-0.1283867485062279	-0.05811572933695052	-0.034640961905764815	-0.04177348644184359	-0.0898606648693547	-0.19370658732121313	0.05425094449444692	-0.15818652433429453	0.16447604453913248	-0.009805205942335702	-0.19292996806004933	0.0800340728025027	1.6823861360896888	0.9246941441714488	-0.9144855343202598	0.42490226408106146	-0.2595816027056547	0.3847497725679269	0.6074095715199422
TCGA-A8-A07R	0.623979698654656	0.3958704890628218	0.40286729996844656	0.5050691820253885	0.6684118058163923	0.41027391933032226	0.9105284484266319	1.2738338728716043	0.9814940751957153	0.23021356676059493	1.0783929266368768	-0.004825874848609211	-0.22588545074361155	0.03188397257341374	1.9148077871652944	-0.21990478383356674	1.0599960407345295	1.3140658973255495	0.30962749702372216	-0.31377155956360747	0.4545090641382321	-0.10817037486030283	-0.0947546412783125	0.2637181372486174	1.0061169760356055	0.14399358763812373	-0.04002922805924215	0.05020057226146686	-0.411036502084835	-0.36008939272754864	0.058577041851111004	0.01293818008233861	-0.004528260147627423	-0.004681529385804889	0.0968273984710745	0.02683855166322497	-0.011629888243840763	-0.12875893222192825	-0.0751956000669422	-0.008510428842557276	2.206790250630937	-1.9982075113872733	-0.1441613868760832	-0.8730406048781707	-0.6373458975920061	0.5776675565437049	-0.7666330835535775	-0.4247372337927771	-1.1466539784663374
TCGA-A8-A07S	-7.474948966048319	-6.878737811143297	-6.229215474731493	-5.929066533134509	-7.244910774084893	-7.472608722598021	-6.768592869129552	-5.709012243416441	-6.346932999889184	-7.436340654817477	-1.2962786411264955	-2.021838631840937	-4.088943146161836	-2.223877397257145	-0.9700159295342139	-3.5905555651927523	-5.414999014886434	-4.971462239553588	-4.753445911946467	-3.120003111777771	-0.3160455859570921	-0.2702811735266059	-0.240522712556028	-1.1804459312878541	-0.1991504525459303	-0.660367198032866	-0.7294030954840179	-0.77518642804199	-1.4805363271473366	-0.5070807581610134	7.347774989028469e-18	0.0	-3.131817958262293e-17	-2.4163196817208024e-17	-1.4831550244863994e-17	-1.82704439345374e-17	4.2289355920334323e-17	-6.330007405951874e-18	1.1811770754904366e-17	1.2212828729841445e-17	-2.9198293303846296e-17	-1.1944088658543141e-17	-1.5200162988139746e-17	0.0	-3.365508254104522e-17	8.749558068766983e-17	-9.269487096247358e-18	-4.825169053464525e-17	-4.913854971514093e-17
TCGA-A8-A07U	1.3350768690291337	0.42627057780120053	0.49252005636956514	0.6782737416903287	0.04583423301228419	0.28111487471292806	0.34118941695230176	0.3901079008119149	0.3899195755328491	0.1657006631491594	3.943049610765502	-0.19137699430331898	-0.28919603952158945	0.726321392226978	-0.2684037894196547	-0.2006394994264798	0.22387549993072212	0.29802121702097245	-0.22915695297570238	-0.21582220641315233	4.135260845485576	-0.25049521653374246	-0.16261927974832832	0.6778882484564498	-0.22785727102520736	-0.46083567515486445	0.8721727587767092	-0.1891564491463136	-0.31327706036436376	-0.16750425518283277	-0.03946254233487034	-0.027399404696415657	0.08664953355585442	-0.025150719745703327	0.09982287358968392	-0.07119570771782414	-0.000258347090621494	-0.12468190920420677	-0.03370405419195092	0.18193718392152647	0.44655202459987564	-1.2285962239759867	-1.6508600269224292	0.05137845738345687	0.4410420099520252	2.0231387941910417	1.3328444431037918	-0.02714320843577851	-0.4133530947002026
TCGA-A8-A07W	0.5318125200273996	0.4009780471209281	0.31681645070911657	0.46519292009536306	1.0185858976384794	0.23433854579083274	0.41357705808953915	0.5737652524544384	0.46912096057563946	0.19827058043644263	0.5847696395346207	-0.01579483144082023	-0.5364782444280516	0.11853302416930543	1.1731119845787452	0.11545726677199968	0.37094463046027143	0.909641891906343	0.034734680645504966	0.051740175893062984	0.3859354092121342	-0.12224377595072244	-0.17870993751497383	0.5173997406990117	0.8427873764870044	-0.3056225676658226	-0.5080199590223216	-0.0020469470862034774	-0.12743446079572102	-0.035181673876558336	0.21090794069114083	0.1567203240477229	0.011554802648335577	-0.15349225290390292	0.19442054886063923	-0.20381978700594564	-0.0471526849078923	-0.190793675389367	0.30528014150094324	0.3285275625046855	-0.08275636221592145	-0.5073249666844606	1.516212523431871	1.1853825984666257	-1.9928842726351645	0.1336629878452672	1.0064413792501388	1.2891426491721794	-1.4417374180676896
TCGA-A8-A07Z	-0.5697454943888877	-1.0928526572347632	-1.299240869818584	-1.357923947696545	-0.7087770764219271	0.16713064512199208	0.18407879251709455	0.02156205380484831	0.06849335397846867	0.4026650102234994	-0.5187611762943766	-0.1798634274514932	-0.715588505604835	-1.15107744584154	-0.44629892708413693	0.2178382407575587	0.21505198740754805	-0.04209142251121483	-0.17829210991330097	0.4160390974979973	-0.3209791836629658	-0.21039325823852528	-0.23625079430112675	-1.170495424279206	-0.21504825479378048	-0.2393203143267891	0.6511521350764442	-0.21565859640701526	-0.24426613316731619	-0.06340038664759934	-0.22096354441623078	-0.1074715567288658	0.02270669840804483	-0.07495496692060419	-0.12268878533181343	0.045158598807781905	0.13110330556191074	0.06471761967746138	0.06853031620992123	-0.04578870180331366	-0.2318430852277582	0.9409149142853139	0.3269654617587867	-0.748857453325513	0.0707311642733363	-0.6200935555130115	0.7936913308573256	-0.42585224083373835	0.7551621342184885
TCGA-A8-A081	0.6323131480488717	0.4538252967913071	0.3840222278815632	0.6157666523755331	1.3938783629295435	0.32000384003247995	0.39822984120040344	0.38005885913877246	0.29098089490052437	0.43874879441705644	1.2007822653355718	0.06833354163174524	-0.15618376606603387	0.46774856897109024	2.3394592388159485	0.07188599614170656	0.7263713451949317	0.6877719539818256	-0.16971214827165607	-0.038285771263564694	0.4225980371064311	-0.08039647482740163	-0.07448900539938355	0.6882113856811263	0.832605199852405	-0.3097737069753349	1.0305931677257583	-0.032791280432207234	-0.22600513970753733	1.6397732179072526	0.11501780927684582	0.11158800751739491	0.017166803983400397	0.12881581684498786	0.26956266456159717	-0.20332595140398926	-0.08214037398691257	0.032797018544304585	-0.05937674478686506	0.12983964258139236	0.3018487168524886	-0.834908847665511	1.960708257009321	0.9215414790776761	0.194347345860445	0.3387025835921455	-0.7323027564234201	-1.0497578772793392	-0.3021428467391399
TCGA-A8-A082	-0.02946513507224773	0.23116219486361078	0.29717872027688613	0.0663728298782279	0.08820326463394648	0.10668050826467729	-0.1292382519312805	-0.2912808496649105	-0.07054762005544808	0.1634868235685891	-0.46729994947940906	0.019385032807703484	0.2811247107654128	-0.8414462930685369	-0.2419503509551524	0.2752448148827239	-0.2807663714001997	-0.46441263756043333	0.47195075423398336	1.0136110503064109	-0.326475526472321	-0.26912717902914235	-0.09749729151466126	-1.1563326143403976	-0.21129026082563881	-0.12348858260042567	-0.46588570086627046	-0.28384980469202503	1.1721846948005172	0.1834214466231635	-0.2005193008396787	-0.14988673438733216	0.019254747161112543	-0.10444363255538001	-0.18406616180290772	0.002373882588731896	0.254775641096646	-0.02101769964627795	0.06970299815508664	-0.13100221133594975	-0.724583434608513	0.013625646832825675	0.030143682407826205	0.7140050098718647	-0.2114335961358081	-0.8576424220736958	-0.03937844625633147	0.03070306293063406	-0.11963288042448757
TCGA-A8-A083	-0.2431586238822149	-0.3136273489187627	-0.28505861122267756	-0.594597574785651	-0.12332917142114941	-0.017092624092582852	-0.0758615655467566	-0.2987143315232905	-0.2583980127336212	0.20542956133937018	-0.49903057612244284	-0.21332032871931345	0.16730849822728405	-1.0258184944221886	-0.29639464923230174	0.2504025286012772	0.390998339000232	-0.40135937222561485	-0.18257496232540035	0.3526224502451243	-0.32460125582624516	-0.22651302386665625	-0.062273240918560784	-1.1602687241425953	-0.21069543290737602	-0.09682563898588085	-0.2025288312733853	5.164017416899151	0.4847536921083298	-0.35441817952586885	-0.18670729214430398	-0.09988521550392924	-0.02486094604059172	0.04109881528515042	-0.14229451356617534	0.041573615089153276	0.027927065777491867	0.045059884429495246	-0.0959107231079732	-0.10864634722914335	-0.7776197649777519	0.29614967060739883	0.050765852220442026	-0.7936481685531221	0.5145501326153679	-0.13234171046776488	0.11452107602140363	-0.01625939448953186	0.5355113675079219
TCGA-A8-A084	0.6439071972849882	0.20961305990334284	0.14071422749181822	0.40737488775955244	-0.03790838889847039	-0.07884259913515534	0.059708864132911266	-0.15203274066679892	-0.08331831550396938	0.21478250906486215	2.0669376639283694	0.1294620180009681	-0.2923318608613645	0.7203892104373781	-0.3155431880169879	-0.9935934046852197	0.4646079658877407	-0.5947873119409947	-0.43167548285837326	0.7165615785122531	0.73932156214078	0.027727274347123885	-0.16475644901871936	0.7330740881181936	-0.2244831797550637	-0.7255293324744668	1.454422895594769	-0.41666952743791014	-0.43502909825925545	3.865570294082847	-0.07199222416917117	0.04149175250744799	0.005564731729387755	-0.03425276950708056	-0.09154151605423054	0.014587248131547251	0.21391340659328656	-0.006781590166740428	-0.06133421520720068	0.08263844134275763	-0.6215677742684024	-0.11829277182358645	0.13420458099551175	-1.5541758697048627	0.9663914326512693	1.119497569170468	-0.21009008422256872	-0.482584619898852	0.2275827914313333
TCGA-A8-A085	0.15336302679539632	0.3176945001541761	0.7032085811215734	0.5561952062780597	-0.0048684810638047705	0.300941200424041	0.5016575147015668	0.49637022168051426	0.5009893189354638	0.399009797345871	-0.4560069971067139	-0.1543178808333315	0.6718592951251966	0.6637649771304516	-0.31799904169310833	0.23533647117344833	0.8135710282335549	0.8001054562244537	0.536373924052213	0.4767827270015724	-0.3381004250623136	-0.18716242573285746	0.06177135537337446	0.5770709044546127	-0.23018397217845987	-0.20354368166475154	1.0872033778492842	-0.0594917749951147	0.9372487756300767	2.1836704794962287	-0.04598309806442428	0.07728220786519026	-0.02528875264678019	-0.043739632284650234	0.1555647572256074	-0.03768623275108196	0.022923892533830238	0.19580926453385844	0.0037229585010566486	0.08934897359619456	-0.19191942211730825	-0.013760486630743791	0.8449773325867304	0.9253676360335049	-0.531164074043309	-0.651019372530527	-0.173143856860757	-1.2479156105647344	0.5251281684785486
TCGA-A8-A086	0.11599586237251719	0.1547896039269199	0.07986738105441317	-0.02572019345678863	-0.061055572498706606	0.017156478853869513	0.07518262546717262	0.10061531586189512	0.1710147504346129	0.42446969382041455	0.8117836680870916	-0.1208741156404087	-0.03230419349162018	-0.8824263439423466	-0.31148410894027284	-0.4354163492337245	-0.39986009795962374	0.24051132785187632	0.4854184017913729	0.7907219644470427	0.19212942471823916	-0.23756163853520018	-0.13844694907907287	-1.151597062897432	-0.22167162575060656	-0.4496397552378826	-0.5809435781331964	-0.040370169425658485	1.1628762156336554	-0.17518538211353996	-0.16270515540154917	-0.12899715565214676	-0.08438947053003082	-0.04007726279167199	-0.16316059960410959	-0.05450015379916085	-0.004492681183406178	-0.09445033640751538	-0.07936997055694962	0.06712498829403278	-0.4915530627558075	-0.08780824171393502	1.0264140704289506	0.9894471060672257	-1.6294436356217974	-0.34782378898985455	1.0812041866491562	2.3133482834755568	-1.2436488788020774
TCGA-A8-A08A	-0.0652851046939166	0.1309323005166751	0.21418207057053743	0.0027202250137371574	-0.34651491593480965	-0.31255305705802294	-0.38701061474149345	-0.7247533152174708	-0.6964614170051938	0.3343535458710718	-0.41013052829054586	-0.06816425100218441	0.23371906630318304	-0.875513288071648	-0.33739358402330344	-0.1889574092202109	-0.4733402582463183	-1.1329831237037795	-1.0136411254403423	2.5723068890735967	-0.3147434498146708	-0.23448036591904697	-0.10752130644586787	-1.1440186144824867	-0.2067316844319472	-0.42724634753919133	-0.4948696268712058	-0.5057042553065515	-1.4096526701741108	0.3631027565189433	-0.1815729719455321	-0.05468816606968132	-0.0010792804798573257	-0.020210968290541722	-0.12005732037251002	-0.05387547605275877	0.14997454413593464	-0.08325844430326942	-0.08035736006158978	-0.11663103564280917	-0.9383930053389685	0.36640888960796947	-0.2812632948743494	-1.656714232146364	0.4269982310704709	0.12874488231039352	0.3174676649660546	0.031101173371303872	-0.15942135556772857
TCGA-A8-A08B	0.6236999232796671	-0.0552928872698505	0.01423538044159962	0.11651805721684773	0.12131551072338576	0.14181499145369392	0.5232913664544145	0.6981588107630579	0.48097949617570596	0.13620671187676942	3.2461465112112875	-0.33293998112642925	-0.19419494142615643	0.9744861919270363	-0.2808277279907292	-0.4457289986751899	0.7690399166257783	0.9575774334349175	-0.03152112846319505	-0.17682423566734642	6.650005936727933	-0.2502961065676028	-0.10136302578478736	0.8100008249854511	-0.22611763616304756	-0.5314390589811316	-0.47441341996782793	-0.07934799940235863	-0.46321394642722363	-0.3096616218523285	-0.10624371246239135	0.039736578366211216	-0.008536234996047377	0.0036326400871156592	-0.10059982723502216	-0.09363661388736512	0.01276577802235833	0.12242020508049277	-0.023477539738163317	0.18517330440012525	0.2476768296532243	-0.545278600617616	0.8190579633672865	-0.9479415422481499	-0.3383073409606377	1.2068315401255276	-0.4832978887250123	-0.6447679591245111	-0.05945782094206966
TCGA-A8-A08C	-0.5693988773766957	-1.1413186229767385	-1.5045466399314131	-1.6192786258347789	0.8725025302990705	0.2165323923897385	0.2871234062085331	0.09391995656862988	0.1177898846988533	0.3259247478767564	-0.3207882703987132	0.08614251581538114	-0.3301601549623061	-1.2057329892562145	0.5416840564153159	0.19960590687292667	0.3809683784990112	0.023048020324380303	-0.17961617493998241	0.4287485503448506	-0.3021877007432548	-0.25510029093576264	-0.22313018113797178	-1.16787518922143	-0.1665612771249156	-0.19057534178905772	-0.46753538617324475	-0.24153095145305747	0.24666542366892008	-0.012702517803481467	-0.2810459109719994	-0.16002901895666108	-0.041018826973961635	-0.05185442154524282	-0.31672367612426994	0.04069654599126	0.164856557335234	0.05907357125698426	-0.00819056093445258	-0.121136594069434	-0.3102817538714889	-0.11461391720046825	1.051131321337026	-2.3914240359617356	2.0500958188474643	0.575591512128738	0.7030171981093449	0.9920311973622604	-0.04039286662034567
TCGA-A8-A08F	0.41990076639119855	0.14836536133098419	0.15879664445863562	0.32019812762112626	0.5533210347511883	0.13515975880208944	0.5647300069012786	0.5929606038667453	0.6099050444902605	0.23887904770964674	0.17217894651888302	-0.3101952415345665	-0.4710203550543621	-0.17005835400729397	-0.19653277046199472	-0.6145578761649184	0.9643739549706616	0.5713445183043828	0.20898971750519357	0.1094986673825516	-0.011647441929064974	-0.21251490277374313	-0.08660637868749053	0.20758089006900668	-0.22430271289095818	-0.5847137810538328	0.7029582767725382	-0.17611561363482928	0.1350629213597468	-0.2621740012868274	0.11017777119455124	0.056321752746960954	-0.0577475148978076	0.07346505153291254	0.0968480963929304	-0.18833853752466667	-0.03161683328246554	-0.15924820123229852	0.26220283236379593	0.04183852060397048	0.2709883100712014	-0.5090742534648303	1.304014653842881	0.458776171273289	-1.2416577703999907	0.22114489873678717	0.4144973972995094	-1.4832031415740277	-0.565948699128627
TCGA-A8-A08G	0.0563960641090747	-0.1327271228180647	-0.23663443436954631	-0.24416653339200622	0.8378737805555727	0.15379798723090185	0.29145011701181134	0.3601169991772921	0.20629383890592104	0.3554390328192917	-0.05464637363595374	-0.09230366055073345	-0.29651246520750746	0.5508876083540757	1.4476194533754636	-0.2620039112092734	0.31666130249912533	0.5880501079272193	-0.30075695019993076	0.4880793159852649	-0.09178228814233945	-0.14862390050069302	-0.1326352505712334	0.7548450158199749	0.39166512031624257	-0.27059823475550177	-0.4002979518080996	-0.06893775844944196	-0.5825413123685069	4.853795448278684	-0.11589048075102108	0.0009375001866533489	-0.08566570235021227	0.07258653875260117	-0.07635281170608657	0.031118113911540946	0.071255458701979	-0.20184730897279948	-0.048238423680752616	-0.12959216309071528	-0.007065984837655765	0.05420290838025891	1.3705351830794377	-0.9664778533668703	0.24073870933595615	0.041837231074050185	1.4613872255069411	-0.8408041516717285	0.9829041468412815
TCGA-A8-A08H	0.2869516863112614	0.05392861063694128	0.13870352042880474	-0.06194579015970745	0.12556498642327032	0.3148717267944652	-0.593515941003932	-0.8349580689279537	-0.49872397842178995	0.1419377873807258	0.7618393142955345	-0.305193156319904	0.5668269674829469	-1.0451462742249669	-0.30503208376994756	-0.002713438508938713	-1.1145917191425434	-0.7447714854917572	-0.17306026140342734	0.05066658594805671	5.336270292801357	-0.23518738388029994	0.12513164326290735	-1.16631559059797	-0.23101908806566654	1.7050992710583062	-0.6582839970266331	-0.20101816171441175	0.031198698003065094	-0.45796043298560024	0.1384881178826397	0.13867437639277255	0.09034768502440332	0.016539347867623413	0.2801153405007448	-0.07223034208093505	-0.17946846213402848	0.07696724152244322	0.046902299976373005	0.4067043131175416	-0.6575785314612677	0.04688806602755599	-1.642332381577926	2.3195323987198573	1.3114692973106208	1.2145664134329184	0.37505412090843243	0.06279580465470995	0.5458849283235787
TCGA-A8-A08I	0.07313648950620642	0.40328406668927297	0.7382752462071348	0.7218783945475181	-0.26169452328272924	0.15757772026252204	0.3451040125642836	0.12551457868423233	0.2142834128634276	0.23620467279150326	-0.44487146854711684	0.1720108056282035	8.184777977719039	1.751168387480079	-0.36363157155424286	-0.7247885885540827	0.6708448358382978	0.25238355168288806	-0.12373954718271435	-0.13961026709131688	-0.3288427548110137	0.010232901393327522	13.847006866157368	1.3341895713445895	-0.2241680509326356	-0.6203634285565066	-0.3835105394069345	3.515526884339385	-0.08790195326985091	-0.21482643966266296	-0.1277785739340617	-0.02053149812209972	-0.0013318745553094584	-0.017878977266981774	-0.15339879352292735	0.01765751419477932	-0.08911515586181136	0.0804016759803736	-0.07789863084561852	-0.10418510942916905	0.11856764422417759	-0.4723645603707238	0.21193267282965442	1.597963470815466	1.8192783569631903	1.2045229147366172	1.3351607130880276	-1.3601353319359701	-0.39532215330245446
TCGA-A8-A08J	-0.3573339666850995	-0.4381440531867694	-0.5169033922887053	-0.7089014087042844	0.4084506891910098	0.3514731949500309	0.22632439964812126	0.3440156643731187	0.30849399878618605	0.03448460551856952	-0.518591237322069	-0.2724337509038512	-0.40515596146767857	-1.0804171378060092	-0.15367344442165456	0.5558381174745017	0.07243047988622114	0.47394948634559503	-0.11983897226249755	-0.3394356877965453	-0.32880400336926896	-0.17097034894759305	-0.1295775581106056	-1.159239544615763	-0.2246048372269613	-0.21070221654950802	-0.5327320768996122	-0.1513664533134946	-0.38955743615227517	-0.3238680381614902	-0.13339257880198965	-0.004394384201293024	0.007609351001693632	-0.0009827947951729094	-0.10723827793237982	0.002604231861084757	0.2542024062591344	0.019776280001617946	-0.016717193976897818	-0.11647063002222825	-0.23145987960739844	-0.06836845504988029	1.270964930917121	0.9321729269692655	-1.8217205033135868	0.8084388665985474	-0.003517138906260751	0.06778219098615698	0.14385470581148702
TCGA-A8-A08L	0.24626955878008375	0.3301310918632966	0.39851034357913223	0.3584141317531917	0.5181541839255023	0.3134424759231484	0.5762640697477998	0.7669059363086329	0.618824086264915	0.11199190229320943	-0.46146103166143493	-0.21881267046985767	-0.1803725985990887	-0.577278246003548	-0.20911267021445057	-0.13829014394473454	0.5795988659207097	0.8289659689561026	0.06120812229176398	-0.4266630514585866	-0.34083711209470335	-0.20284552728306227	-0.05621779185483197	-0.2487367977077814	-0.22824431031674103	-0.341640792063084	-0.5023299003681035	-0.11161981286533605	-0.13919503542161538	-0.3397877877784652	0.29459014769109315	0.20808925536536288	-0.026726275076703943	-0.030271789990156873	0.5600856734180565	-0.2771339993887512	-0.12418813336031782	-0.4255008686379321	-0.3245916161981522	-0.04762881943614855	0.6727156260931689	-0.9425834424250914	0.5923133341649592	-0.649390328843516	-0.20541818552932598	-0.5136179210148926	-0.6550746251053322	-1.981434121670302	-0.21950253076698548
TCGA-A8-A08O	0.27361162284015333	0.4358657280493206	0.45711080474229293	0.3694575943514848	-0.0915602706836336	-0.08946121206029359	-0.2870588844877424	-0.4788483759447588	-0.4204904775385982	0.1168843155626461	-0.3394748273188295	-0.026719547574888283	-0.02383329932370805	-0.7464344298910134	-0.31951584816474987	1.0763378564219412	0.3020481096594903	-0.8360512028364561	0.34108075518442244	3.095749297728128	-0.2674357769313942	-0.20693545140153635	-0.1542534090834482	-1.0548632331664778	-0.22332968458364477	0.3433365413566597	-0.28880508151815576	-0.4331708752805156	1.0043828340064267	0.7216083369068208	-0.17507153420029697	-0.12991828220804708	0.03632648580053621	-0.07852476903187804	-0.21869555562404208	-0.05296750587618083	0.09693144317007985	0.03962309858125425	-0.07610909409000875	0.0128847205399619	-0.8699551062005912	0.009467522186697695	0.2092498884725791	0.6773005841631404	-0.04913436949403017	-0.3601112778214592	-0.5639389293586515	-0.04957967538438415	-0.5676508702041438
TCGA-A8-A08P	0.20845841784644603	0.38465871585945627	0.3961193145382065	0.47437501715886293	0.1558811748393405	-0.1451143140906838	0.006290093699994818	0.14558071949077492	0.09230313710418156	-0.3131022985787964	-0.39360477284765416	-0.19282782740516985	-0.14309009356317196	0.6950554956713226	-0.28311159862239804	-1.0921696551194389	-0.6277312295336898	0.16898811682157786	-0.18315467467462646	-1.0451613640873034	-0.30339203725246994	-0.21783739024027488	-0.07803116452018065	0.7683975100474532	-0.22579785045502493	-0.7314733980233145	-0.6215023087305729	-0.17317464922982007	-0.2850202840166893	-0.5801735192850133	-0.04169074287459541	-0.04338766968455465	-0.07503124571391637	-0.03732417019892613	-0.2222916861871995	-0.08547194997108964	0.11948680431663683	0.22776443420648568	-0.10352682426078576	-0.05174154925556119	-0.5033270436762625	-0.2957853206102047	0.35955091897759156	0.37396197763331757	-1.5468329328296562	1.1035849796988855	-0.0021904345390453164	0.7301630285820682	-1.299331910113865
TCGA-A8-A08R	0.6903950091907719	0.5915039584307528	0.7424563675663454	0.6427213733646137	0.648921675805145	0.46091520618783904	0.6229325225052862	0.8286160189435069	0.6886492898884867	0.33431547457621474	0.3577678684592257	-0.16285657018696695	0.34446057058227825	-0.7587956689513078	-0.21347461130959355	-0.03624740437157635	0.7516432049549189	0.9253113619883182	-0.015281242740172608	-0.0776766080228259	0.176907724015111	-0.2001399879545088	0.041464316608182	-0.4835699002933677	-0.2523701450016627	0.5281899226939962	0.19882065322220666	-0.05581144776354708	-0.334197793939148	-0.4167349067018464	0.5725152912328672	0.40273393223463794	0.15103000223800314	-0.12374559654949359	0.5552317337049579	-0.07831339910938723	-0.8891850490750849	-0.15675238550574344	0.3174665708863014	0.7993211963263825	1.0666272498011413	-2.092309963824908	-0.7991491944742639	-0.2318350085341481	0.042101694666048795	-0.404958131416611	0.6826471188355879	1.7479804595070825	-1.3365271993312915
TCGA-A8-A08S	0.12842665512352022	0.17906947933190184	0.27821592839221454	0.3619474526657571	0.19003646358132734	0.3655008877622795	0.40854549423460723	0.5028660027240687	0.46380761469206017	0.11102204491852496	-0.44968377327177445	-0.26729238584421294	-0.16217824754798485	0.6862353698879219	-0.25795532318912273	0.6569396045904827	0.32348628567051196	0.7731115505197155	0.3360450025427231	-0.4081303577124255	-0.33140861852709463	-0.2587562079667355	-0.11426685678822991	0.6565298234286993	-0.2284018121937252	1.6186433111485454	0.8719338562620164	-0.050598986659672836	0.797097949296826	-0.44377096225068297	-0.08924423877474291	-0.14034606730312033	-0.0007830074481249623	-0.0017353646444173464	-0.18066730725410432	0.01802164000484436	0.10493801551248472	-0.028789927595107404	-0.02874384896134087	-0.16173250863466213	-0.21781318665467894	-0.09209402547089528	1.2251677164524633	0.9357249605890271	-0.6208500859628285	0.10727950737420767	0.4226115786594575	0.9350118761393307	-0.03073135505407156
TCGA-A8-A08T	0.08439696571672588	0.3945559141849295	0.42124331861775166	0.22555732899089104	0.13981383689542556	-0.11323560101843197	0.10115698288179172	0.030822998082898644	0.08320566714472302	-0.0841150577104409	-0.44856898139276474	-0.008680397498503788	1.2121992907024808	-0.8709811229386542	-0.2699687632230722	-1.0350403380072284	-0.4810605244790661	-0.020426803435146183	-0.26782372457947773	-0.8493834395258517	-0.3307515270961954	-0.18443582701044298	0.2774892349144985	-1.1320399258985325	-0.2298412433130669	-0.7314798652873618	-0.6011799986859194	-0.24518782683727877	-0.5053897249832465	-0.5933744850254382	-0.08424824618338786	-0.09607305449944689	0.022804424010684138	0.012254996730394816	-0.12092312814495464	-0.06594678611189655	0.1511202991743514	-0.05695504292985438	0.2097275568409734	-0.06219360659780563	-0.6394129260589151	-0.24646668121658571	0.810705417267048	-1.15085217653019	0.43639005751963683	0.6208253892712164	0.8082472907466915	1.6611233951355175	-0.9201248770791962
TCGA-A8-A08X	-0.29575450911418	0.1887230194151239	0.1733578017640854	0.47239714704448743	0.2010476249867129	0.11756869921165099	0.22093066023738006	0.3589564893821845	0.30935063194886	-0.12437744572131072	-0.577982709855558	-0.1356844948550625	0.07921876925991318	2.464258200046442	-0.2621212673852241	-0.47478719036535477	0.1379686616690921	0.41918476538408156	0.04617335698566906	-0.911913100079081	-0.33117682782606805	-0.21216689666449962	-0.10430819698769939	1.478915283302595	-0.21338740648899077	1.9162828570613655	-0.49921325683402934	-0.19140361789755253	0.22313567233228343	-0.6032046909533595	-0.1627658831934748	-0.07194232444116017	-0.046449613356554904	-0.10389078170077994	-0.1586460301714856	0.037452950474020474	0.1844722117370547	0.06891959562509246	0.05708199180544746	-0.0857425836057616	-0.03430194501761855	-0.5836529821846848	-0.8177229933823711	-0.2784011079296842	-0.5844813577666123	0.5118360208108811	-0.4110794940905684	0.5675379471884621	-0.3509232658236176
TCGA-A8-A08Z	0.1376143632812335	0.6578598907677314	0.25277226073233744	0.15092379878773385	0.043064240964752455	-0.023117825363688598	-0.6026026318341895	-0.8254516073319678	-0.8165034376233729	-0.2219243789068165	-0.39313417457864486	0.24375610469014497	0.07653196573905093	-0.8294871101469906	-0.23846433267534298	0.9001341850793249	-0.5783737371004417	-0.46147660382214367	-1.1899749712320224	-0.8853629458031751	-0.321873717615513	-0.23831105686127638	-0.19650342238066812	-1.158475912399933	-0.2051281078948531	0.1516464598570788	-0.4011080318346993	-0.1093986876951491	-1.4522194095750414	-0.5640049526636279	-0.18444685307135536	-0.12477122688400642	0.02383133949728644	-0.04009835787400271	-0.15811783059179013	-0.10404415820350996	0.1398791961516945	-0.011454828562473665	0.03211781790984796	-0.09409724108774609	-0.9828558182989668	-0.07722627656450456	-0.42030419343090664	-0.4241247215645641	0.7948421878863521	0.11472384534350293	-0.5884932835160441	0.5661233215427903	-0.45825971742040117
TCGA-A8-A090	-0.11538286989913923	-0.2869619899908513	-0.39551043083177667	-0.5543052171556678	0.3515285271243417	0.23547407536233828	0.12512152074982652	0.08816097900919351	0.17202709489657314	0.17642817729272875	-0.4673096647202812	-0.2846703914806991	-0.32538953897136497	-1.0663667579323806	-0.1780237369682326	0.9123716455596	-0.4043161328488606	0.15395604529567608	0.19011623840106728	-0.682107758786404	-0.3285378944346678	-0.21495929045555867	-0.11110740545726641	-1.1586889248251173	-0.22206477271136948	-0.054408660186119576	-0.5942503591319673	-0.1496063295545576	0.6907418584110938	-0.5981264784898208	-0.14059959655587795	-0.06485892035716155	0.037011184399642245	-0.08096194997609477	-0.25879231673700304	0.07465248180422858	0.22259205334935808	0.043416295105777505	0.048217476120698585	-0.032647159468212436	-0.5849385946682603	-0.07293788127320575	1.045462939232378	-0.09733443634853993	-0.03638380995383823	0.35786198898858373	0.3786434203454788	0.5136157999524879	-0.13247185057874275
TCGA-A8-A091	0.23277968501734422	0.06377551363168596	-0.21171274634168388	0.0028093187425253063	0.42628618464714996	0.17052515267724536	0.24657544060396394	0.11800539424681536	0.09619320716000013	0.09405098694076766	-0.16020693842270367	-0.10266008871006267	-0.39530246898545807	0.6149129118496865	-0.11287727639220603	-0.21470917096253908	0.3060938468410658	0.55590293125407	-0.12096055864135166	-0.21638742520821358	-0.21113967583509918	-0.24345862046229133	-0.16839508217539348	0.8879192058007012	-0.18547166054042932	-0.2954535197218817	-0.4573804984269578	0.05149411017046203	0.1538250180362311	-0.1331133037688758	-0.17127373786370487	-0.09911991319039297	0.04678166903602509	-0.017244473549866315	-0.07993499577918814	-0.07442596996841695	-0.1113632362236046	-0.04430193569903663	0.004468056021938752	-0.0525601812126352	-0.19712197061531964	0.07314220293980872	1.6252462602716016	1.364561255603018	0.27509199704687	-1.9246782977592782	1.7203795517810583	0.9127611638745168	0.24213098607277814
TCGA-A8-A092	0.39895598132245474	0.640553576012649	0.4001534357599884	0.7853846811458168	0.8918856494060733	0.2421289277518382	0.5859464052301645	0.7009470299235183	0.6020600952811537	0.15507790111294642	-0.37825643429594275	2.528400141876579	0.13049722538737854	1.5554433437594415	2.787867858888306	0.17124752619885905	0.7286586181097552	0.7730157616530173	0.09321887544585893	-0.4115045254072501	-0.33557818460660366	4.899405142080737	-0.016146341742367492	1.0469754364224528	8.53391597651651	-0.3722092187018952	-0.4835715290340908	-0.12404438533438368	-0.21732797853999994	-0.3199001963528478	-0.02142818736836152	0.007632177155809805	-0.06332461927053282	-0.03895603842216658	-0.12748811177616415	-0.10349595907032309	-0.08090008802071054	0.0696500252132072	-0.06261524208794866	0.1727096009351369	0.290604472533896	-0.9981516847555199	1.8501143752977298	-0.9676691298999301	-1.5443960624267181	1.5522725198812894	1.0820186155109002	0.7817631607408627	-2.667243462113603
TCGA-A8-A093	0.08403446790768564	0.16054108131043343	0.2914320694615895	0.1121692033787135	0.39816686345112795	0.035160681079596086	-0.09308550161026276	-0.2179915385600592	-0.08136394150027815	0.017839356117913943	-0.48262161334199755	-0.3154208993226244	0.09060462061046219	-0.9894976025420841	-0.16622725789925596	0.337586089602244	-0.8416675052377312	-0.4527202048996036	0.27219953431526006	-0.7766769060298114	-0.33972367392672737	-0.24566055564098205	-0.015205754750735696	-1.1591709186050565	-0.1985738597451289	3.499356148256979	-0.6361076211664526	-0.28962657733910424	0.817199314835965	-0.588770197680339	0.028469057392459713	0.1235438946366422	0.02343726591143384	-0.019469988777485597	-0.11573770268598291	0.04057246055962841	0.019337924125159514	0.06995014504384421	-0.04184726558157969	0.22480858554759467	-0.7647030924479756	0.11716011715583861	0.41300791087098615	-2.063629960450121	1.025518370168623	0.30105822736022814	0.6593788299053785	0.1958125549602849	-0.0957033470609053
TCGA-A8-A094	0.7591119403539395	0.7625074755822495	0.9391264944003825	1.0363623437519467	0.9068097893001424	0.1841884475976619	0.3586954475235958	0.34912679606909464	0.2552906423525466	0.5896164033173079	0.435670718536587	0.17878995731093972	0.2917762016695498	-0.08550368178658126	0.928235784102313	-0.3384536460852633	0.48344797132318434	0.44796263175839074	-0.3497382118303694	0.575486677425678	0.32687646826907524	-0.046221612990412324	0.04671665770028872	0.38809422792933934	0.9727481298118976	-0.5809815120136689	-0.5056331687757561	-0.15916608875372507	-0.7086158589413399	-0.16243397400269124	0.2940761436348863	0.3001324896415245	-0.22068647171948189	-0.027977995412306122	0.30103695606138303	-0.13923377173458792	0.5128226652570345	0.04072786545720888	-0.06882503606091281	-0.1931580342122489	0.21365136523284428	-0.6002227267155126	0.5143473527091231	1.2076636287399618	-0.2968704668080189	0.699031030055467	-1.5376769365756278	0.06527619755045717	1.1292281016638486
TCGA-A8-A095	0.4901762925068076	0.6344858167932365	0.8628292568394383	0.9158965351268133	0.5069387951662973	-0.22036354339992384	0.13877367627681306	0.11974945891837124	0.25526651910246984	-0.10953755306505729	-0.4082964110392976	-0.17973315003352083	0.020551660967543846	-0.524374251198407	0.3481862754060465	-1.0681986547485114	0.003594198031033119	-0.24103833884076484	0.3620778666528075	0.2481880724912013	-0.34060436135622246	-0.22882285433223268	-0.07319450270804467	-0.41240029066226414	0.12987271622865587	-0.7280743293675758	-0.521122476671591	-0.3732058371786194	0.30321213027033617	0.014161586682025487	0.376188003613492	0.46404157399230134	0.0037791772039985822	0.19939704908348496	0.7230207608561964	-0.2770314229469473	0.028045750879447048	0.18202546468288497	0.07234629595982475	0.9868703310455201	-0.694040139371146	-0.4207126402500282	0.30501202190114396	-1.4991939404402486	1.062547372665893	0.332644347655642	-0.41575158312386623	-0.669111008550471	-1.1634999174500797
TCGA-A8-A096	-0.18239194097558545	-0.10148132205013136	-0.046351547283134446	-0.17186685144563757	-0.2803117537645713	-0.02047957820808004	-0.9879912841450577	-1.3576222561216225	-1.1915179505410871	0.26184890764527907	-0.5118782530412056	-0.2621281470688497	-0.0659295041435344	-0.8780507233031717	-0.36695383546719107	3.3936755073902183	-0.9955894437957806	-1.7370893177528797	0.4711431900342376	2.7429966563258468	-0.33235307529223124	-0.22735696575784495	-0.12510286887300617	-1.0413465405958968	-0.2252554277679248	0.6163423803989321	-0.4836067035561222	-0.6418167785971989	1.0639081408917233	0.5695626238588777	-0.07399381520935906	-0.08361406753948755	-0.016210163801698162	0.0702816097835877	-0.0703074557976764	-0.03558161170629708	0.047061871141357764	0.00785999746267786	0.0024411544210043564	0.02113722570183481	-1.1326120174766516	0.08769935405868695	-0.6113460041040524	0.10066305918923758	0.33786829784802364	0.34564781612066264	-0.4978160300366926	-0.02867291507739469	-0.2794971491672704
TCGA-A8-A097	1.0574215443143624	0.6555651692383837	0.7473946299063562	0.8265465152373975	0.15859017374496662	0.14827918497640494	0.14217410728786084	0.2716739156861114	0.137893567664367	0.1621496410764167	1.8404163277728456	-0.08072216281710881	0.817750378975865	-0.09418425477191462	-0.30114714361131656	-0.30592178864489544	-0.016960348371373418	0.8232640497626277	-0.13005743673471404	-0.13296117783644526	3.153194613533482	-0.19150568063956955	0.20122176470053182	0.26195356644997764	-0.24103656709552104	-0.4350731068775123	-0.5172096178559049	-0.04978511114164862	0.13689866007026932	-0.3201378432453395	0.28480407565600313	0.16347130382392838	-0.031697725709544516	0.08597213168023271	0.6610702669462616	-0.11931900012435216	-0.15080621946387626	-0.023852271610530017	0.09647833687423644	0.8239753366750004	-0.2953702297219968	-0.46361260294688156	1.2307101393191464	0.15794873690019678	-0.40260771810398926	0.49572431028358904	0.2088952877652838	0.26957267071727514	-0.29406382271672216
TCGA-A8-A099	-0.17431482357023373	-0.2605471142514808	-0.3902847511263738	-0.5026877890898477	0.04326554527533228	0.08642422737466296	-0.017244146131608826	-0.07835568925095264	-0.10478566186552848	0.086482022383177	-0.480197590608577	-0.20471558162664338	-0.37898894507994596	-1.029915093034248	-0.24255577936687106	-0.0819283874479837	-0.3958362169051173	-0.2118410651391938	-0.8606162260469816	-0.7263508377634076	-0.3271907207782288	-0.19070546085496579	-0.15809338481776852	-1.1546958874678337	-0.21329613909014902	-0.3153282593148271	-0.5618253388809198	-0.2256701048854546	-1.3922830000956408	-0.5971591199309055	-0.19033354868417549	-0.14315694533784504	0.003240103492811973	0.030105838417822512	-0.21888175772192248	0.17436284914810332	0.04817454560520208	0.03341777586903629	0.0304519466588807	-0.09402954222600415	-0.38741398454835124	-0.12368404564361285	0.7707676981820262	-1.8867870489326095	1.8739822816418763	1.0901516129731328	-0.10513472706030831	0.351006472333054	0.9354071305635907
TCGA-A8-A09A	0.3899861248576182	0.4101349868488823	0.542165654013613	0.5965743776163657	0.41791999820585907	0.3992905896206275	0.2644461668400419	0.3034632624494671	0.2585169421990859	0.4616001303605102	-0.4172000551846708	-0.25817284808234575	0.03123363040918427	-0.3654276700891699	-0.2484050214515883	0.8975055896710262	0.4980231970512937	0.5408278541102021	-0.12772933047656518	1.111517027615049	-0.33609239871183494	-0.23643298435239746	-0.0363865878474972	-0.2035906747364103	-0.24370892657311455	2.072535659940991	-0.4117170929512306	-0.13667626550714326	-0.20086193713118125	0.15028007733025203	0.3963613973034275	0.34566155536372284	0.01910783174728805	0.07610816764018634	0.6072303360324841	0.016959046177619345	-0.2013711205194923	-0.15205022425090975	0.20984505824009694	0.08369718327096952	-0.40646679192523477	-0.33593397762886046	1.2878769831124584	1.2124812464725256	-0.258414983832233	0.1507456294670966	-0.5165022698213648	0.41427022269649155	-0.2991635292889977
TCGA-A8-A09B	-0.008426536594058705	-0.08522445651789862	-0.08783858158976857	-0.2634715903885923	-0.2233603437286458	-0.36802850943749044	-0.3434485399567108	-0.5413047307842495	-0.5042424096584274	-0.04478771744509452	-0.4221178411439046	-0.17165010679961637	0.03849703343778555	-0.9715831074099462	-0.3185413479922991	-1.1164206046103908	-0.8422700692939876	-0.515873479192916	0.07083355347342124	1.622130043732148	-0.32605455599238414	-0.21615848775917798	-0.07638853076700054	-1.1591118056179002	-0.21114548723152363	-0.7078525920802147	-0.5853273850157532	-0.21530667857818314	0.4241011383576674	0.26191828533761397	-0.13474582739871838	-0.06993833078388909	-0.015939160738929325	0.030009929486993905	-0.10245341184254733	0.13933119440962727	0.050397113690221325	-0.015640031665968102	0.16130296988360793	-0.05504449699953574	-0.9942670488615489	0.20085632050202556	-0.13098325114556	-1.256777758291478	0.40118618594719546	-0.19570403773478645	0.4207919566745907	-0.042218396043905704	-0.3917079669100827
TCGA-A8-A09C	0.1648791540838615	0.2062315000481758	0.10869940207701485	0.23726660924609955	0.7864774143686659	0.003946753678127658	0.04212370617260068	0.18801302801716863	0.027737482579965184	-0.12329452655444198	-0.3842971749316199	0.2804452784468032	-0.26409827804840336	0.6546965037535789	1.176428000975003	0.26934192938192536	-0.4623620766647923	0.1729879006318074	-0.43070694320056074	-0.863237611837521	-0.2907661031048106	0.08038744527370999	-0.06343129228136221	0.6589247196291658	0.3983652585855851	-0.2722558522226444	-0.6019940835064873	-0.22578883591589338	-0.7777051977786196	-0.5859052898145882	-0.06131816945488285	-0.031710782058842445	-0.10270103558097358	0.00733068475747726	-0.05122002084223872	0.00954394639864344	0.01243326387064798	-0.06296854931534537	-0.04986068970189271	0.09648605535481124	-0.46907382562675265	-0.003307284752756482	0.601404484364244	-1.1602630373059173	0.26042464607183763	0.33401344442379044	0.28088548163187294	-0.39195280690933837	-0.3903589051405907
TCGA-A8-A09D	0.09824494210974409	0.08170752638202886	0.14508614032392517	-0.045677289888732285	0.17782929730755526	0.19819425967742457	0.023277271926116658	0.09536736792887843	0.22694449332765337	0.15707714464173325	-0.4450227594594299	-0.16693564882752956	-0.2075571484226572	-0.9763850339719178	-0.2475049118442937	0.3802131752070741	-0.6346110258082535	-0.006161235068176187	0.2006754417663789	0.0725103173297216	-0.32987336434728726	-0.17228287929919994	-0.12535376065134646	-1.1628266645476824	-0.22809759554828482	2.5753225044167576	-0.6280933254713006	-0.26536671773346443	0.09910179977739188	-0.23828244014895641	-0.10260814062554774	-0.0856658082539491	-0.07518802626141724	0.010792639775473633	-0.04128162015790807	-0.048441811805892396	0.042111416617054954	-0.09545241663344264	0.02334302509881669	0.06830171607099662	-0.5443534945513943	-0.19024980802497346	0.4357370767236383	1.2843944750147498	-0.9324803034126972	-0.0253196231721898	-0.37446307982060045	0.0514212324171485	-0.3048759291067636
TCGA-A8-A09E	-0.1105660410818369	0.20258261123595797	0.287563589887105	-0.06061968476836786	-0.034558992806351406	0.220140115244925	0.38852719835490707	0.43679477319436927	0.395659965416896	0.03730321650103676	-0.45985112137958367	0.005996573021693861	1.5001414736265766	-0.9485893558468359	-0.2910318351972098	0.35223539973393797	0.5613805918455249	0.38125650372708897	0.1058253611883018	-0.4040956086686794	-0.32872787153127764	-0.14721514555646042	0.4071898774038678	-1.1589214225884241	-0.22664383973473062	-0.3128002427044752	0.5865341942812516	-0.19381460318347277	-0.20718876226299388	-0.3326599272304337	-0.10486054097961844	-0.02379778252124596	-0.035968813545558344	-0.029407784954137865	0.05195940488239668	0.03849108230517282	0.21645911334820195	0.00612348073123026	0.011901812801812045	-0.1357996407159942	-0.1577909959130509	0.1601034027690593	0.5519329649555419	-1.4785210777521913	-0.027306272380844376	0.5885909855247997	0.33321091683737647	-0.20580684458812523	0.27603419471038615
TCGA-A8-A09G	0.5607225151252612	0.6173424149181354	0.9416386608812651	0.8318822997135789	0.7793966179810619	0.1324018361118083	0.12637436008427666	0.06535321942293065	0.014000932859500414	0.485695704928939	-0.13299588306040494	-0.06454003464894731	0.40501029803927785	-0.48055976671033923	0.5401114118106993	-0.23806167099653344	0.02953740362981372	0.059611176839164656	-0.28673875084039346	-0.10033390617936122	-0.18731947872054625	-0.15590039747794399	0.04166184679490751	-0.10578308860992584	0.5469691853636854	-0.3839819296944131	-0.45076980696079744	-0.2618226671962319	-0.026266396608762278	-0.4909738058263666	0.470539923398046	0.555893564262809	0.0008313584409874776	0.08398232928298562	0.7082004349364065	-0.050808832753276974	-0.17801751787490752	0.24570901685429866	0.01838517470274525	0.33249321436812274	-0.2470078941718565	-0.30538266452888424	0.46816604879707097	-0.11813982993413746	0.784527869249177	0.6276232093907544	-1.244216032959395	-0.5372240237446974	1.2166930130281521
TCGA-A8-A09I	0.39972895468393604	0.4232256768188459	0.3478667250091166	0.28258531556872724	0.4306253789340611	0.19563330191313805	0.46373674419165095	0.6416750963288456	0.626133850492861	-0.1128106705083267	0.7372488206176437	-0.09212540480540277	-0.02813481098192262	-0.9872912554325878	-0.20779976111437182	-0.20974332943831786	0.4414148710703376	0.686275455641511	0.32132066125767567	-0.8917311357674591	5.417078276675115	-0.1801408420280862	-0.015117054320143328	-1.1691537519961934	-0.22188801122335267	1.6488127133378803	0.821118543640147	-0.1835114985763876	0.20846138933123384	-0.6119456031422821	0.1532961917858899	0.11873604379932226	0.035362010901993646	0.05275914235851342	0.49188692060620987	-0.1039427796537748	-0.10152107369773149	-0.21541210432391295	-0.026684054410884173	0.11482968180058185	0.08948369339368312	-0.7064783013964288	1.17184458721712	-1.0141428219354913	-0.45840467403625873	1.7346587586698035	-0.37825695506690193	-1.738856254359365	-0.9372638006045035
TCGA-A8-A09K	-0.08600530726745978	-0.12030956323232965	-0.17802808790344396	-0.30422052760850904	-0.19038080334008983	0.26463389367540535	0.3895143381971799	0.4057924278254265	0.3874615078563685	0.07404695900698158	-0.44864655314194946	-0.24459651380850198	0.648505303630388	-0.9188374829034125	-0.3165784802032283	-0.0690223603186875	0.44714564870586443	0.6105085328533966	0.00634026424152802	-0.26957400500747325	-0.32479147646831724	-0.22604136278287557	0.2217061755338296	-1.082152131640028	-0.2199482910487543	-0.3435901310314105	0.27660714176138335	2.599453026274886	-0.052373102998227575	-0.264993691637792	-0.1394382995722986	-0.108993758710549	-0.06481508474566716	0.009781867868692942	-0.1770990549838995	0.08630440720424433	0.15702933278528988	-0.04741800838759545	0.05124928473702412	-0.11894649595521051	0.045075634725002395	-0.051872357001454344	2.136007422424711	0.8589664249612387	-0.35252819644042266	-0.9116983068855429	1.6594391497865015	0.07575922810074867	0.5489894770254733
TCGA-A8-A09M	0.15015437432662615	0.18438637403957153	0.1963052156655193	0.13309680324064735	0.3136316300130138	0.21171004831567983	0.1972948339866188	0.10803720269061229	0.14511517967320933	0.32726158754850854	-0.462411321752595	-0.28037786480323057	0.1395808884534335	-1.0223223069298841	-0.2759538954248738	0.6384326322309187	0.33226609882340635	-0.12264293168102783	-0.22976258823791493	0.7864860807366986	-0.33669113191752903	-0.22697361373761699	0.06637120183852876	-1.1578475281053617	-0.23079745243885824	-0.29542404368057285	-0.46229127330992986	-0.2536937582705403	-0.4370945185838892	-0.03256264491379628	0.2777879049425368	0.23873601507700515	-0.029014692889609416	0.004113868761228879	0.15038427469139817	0.049049620113280124	-0.09084974702925194	0.009610043927064528	0.18568851603574663	0.7375000354511604	-0.4447088801527928	0.1894257638814214	0.6575914672531056	0.6281569253680216	-1.7768692610537133	0.038806101231618095	0.5512028423656345	-0.03093671518992755	0.09185989256278589
TCGA-A8-A09N	0.25941517892890964	0.2724497436804843	0.36703022303776617	0.6137819400931857	-0.08701220347264584	0.18540918077017546	0.25585336557376015	0.41599614934439305	0.35400600301694957	0.19526830519357627	-0.4118393506616894	-0.2255313391632482	-0.16249495547378623	0.7196559766782085	-0.32376081271439994	-0.24842554249223273	0.06144177312924183	0.38135725524256403	-0.44666658835566947	-0.07328230731457161	-0.33209939305280217	-0.24636944881573739	-0.11224911063131182	0.47959469129236115	-0.22211528438840322	-0.5831585117090727	-0.5348019822251516	-0.2252115561008093	-1.3112233102672266	-0.30254189485376276	-0.04236390424294144	-0.015608811135426379	0.11907324046294698	-0.08208860632167596	0.11326108062231775	0.014234840561042733	-0.20139314399172684	0.14204549846135864	0.08988765092130882	-0.001416030425349837	-0.36138779344857347	-0.02283979681457899	0.5021200784595635	0.6328684380177936	-0.37842633418410837	-0.09932871886454252	-0.5725849822009247	0.2168140035570681	-0.09336692045928387
TCGA-A8-A09Q	0.6861197131843425	0.686594184491199	0.7511323295194301	0.8562438277866848	0.5578417301474579	0.24582836795902807	0.34325181273653266	0.49223747356052616	0.3454123103277421	-0.017337599535160245	0.506147357263167	-0.11157683463666714	0.23666585920783687	-0.3124321415356683	-0.21454287177707596	0.13905295606060264	0.09980053752459098	0.655340737767283	-0.3082818585877209	-0.8323595737217148	0.16643590360498195	-0.20760744601968656	-0.0017525347648718478	-0.1319725274574631	-0.23955035467560964	-0.3168141534192308	-0.5674188006965402	-0.13760644604080122	-0.760428259022971	-0.606978314613234	0.22534099612676364	0.15357714772052658	0.0034684858972305033	0.09993455347235643	0.1004036087310115	-0.17534796822103882	-0.29745231537611905	-0.2100535424162575	0.2193216077655077	0.05559274604668642	-0.21043545419987308	-0.3401806527485238	1.053086724695319	0.9559984474751004	-0.9193535349067055	0.5323098910732157	-0.12836579952339267	1.623417808344602	-1.4422816806523846
TCGA-A8-A09R	0.46680954027839944	0.6101551809481541	0.7912771723947715	0.8675649340906324	0.27267423067611724	0.1972479256736365	0.11941911417883086	0.1438522525839331	0.16717078183565573	0.12957518644596921	-0.3092639646753538	-0.08440179603539066	0.030750399372220502	0.4195021123128944	-0.26597422092261586	-0.2137466619896029	-0.2560499302252936	0.06583403809909683	-0.2810125899782784	-0.1974038434006277	-0.2788878617379737	-0.19839131000145693	-0.11963710952582558	0.3753324457033297	-0.2333731935399968	-0.3841620324147707	-0.5565330652274643	-0.24411313054504913	-0.20869919242853113	-0.27162524516303005	0.010197118065842777	0.05048228792025365	0.10255054660509816	0.08526354603818943	0.1897260339430903	-0.13099534262176282	0.0592447709420509	-0.040619235994411404	0.04599019162474049	0.08544518257116136	-0.4505003533388546	-0.29407975103031203	1.2941739045790481	-0.14000618203076715	0.5523084722705274	0.6718188800837008	0.1350602666086579	-0.18329605944041466	0.22008219428114556
TCGA-A8-A09T	-0.05882490979610806	-0.2436539271249818	-0.292991353569517	-0.14371600160383352	-0.006915057975081369	-0.3629495968722555	-0.37837603644444967	-0.40678183885228947	-0.3776057320394071	-0.35147557884318437	-0.23397116935600837	-0.25342279215266944	-0.2627823280585531	0.6086106076539638	-0.2954926798909621	-1.0747887638497098	-1.2681021459948385	-0.4325431416223111	0.6163805893818378	-0.9819196043511509	-0.2020489041756522	-0.25400213597038734	-0.1622167848062246	0.996801939902441	-0.21990560795526484	-0.6884242195861179	-0.6957444395293195	-0.30258005342170957	1.349471320183544	-0.5576904238587433	-0.1954148325385975	-0.05615839536180756	0.03803691067802524	-0.011501928876511547	-0.2014259061908153	-0.04268610838857348	0.14887606189429214	0.13692234777343987	-0.12896833226507004	0.06160176545479851	-0.9041941272532215	0.08299835893850893	0.2126771358525147	0.28834582962383415	-0.7641995170449053	-0.22894826311473154	0.11588481752683588	1.0164005699657093	-0.6768325847375054
TCGA-A8-A09V	-0.13684203872500852	0.2750123861820829	0.3221853903699872	0.022442334740926558	-0.14923426859890623	-0.1118964948552857	0.14241243742433718	-0.010607865985739621	-0.0676494183759681	-0.1317710574140429	-0.5074936906792441	-0.01192927992241569	0.0750446859670314	-0.9556027135675247	-0.31565253888825706	-0.853249250991875	0.26887466161160817	0.07667179214648047	-0.47682753576786235	-0.5133934035047087	-0.3335004085499928	-0.20458506648438138	-0.10628535946079043	-1.1585808013142627	-0.22691207970733068	-0.48675760579774346	-0.45828505912438866	-0.13083291634859873	-0.6384270211040503	-0.3250771164949782	-0.07468406888594431	-0.053676368584512614	-0.04905492930854095	0.008758869988634923	-0.08429335639257998	-0.10359357450337718	-0.1765118019659233	-0.033498861618409245	-0.016868176999738783	0.04778565487858391	-0.3028928756360378	-0.06478200984943684	1.0494583024791218	-1.4477142803690464	2.646639091436043	-0.3771978538269556	0.9343758490153448	0.3194349691005906	-0.2930231184362353
TCGA-A8-A09W	0.15557353624679468	0.3272321754804057	0.2643447134770301	0.45538053828620983	0.22207760470873614	0.1962229854024255	0.5180259653905042	0.6519516570377957	0.5261054285998188	0.576030843343946	-0.22979712146776315	-0.13485514454180292	-0.03425748081638657	0.525180099294772	-0.2073255074736567	-0.21454888885664136	0.6907739788024276	0.8461117023344926	0.030984626639202147	0.8711033026600057	-0.18855780997945767	-0.20345905699347816	-0.05994967028084255	0.48444916525275905	-0.2087744219406355	-0.29586398265684805	0.41704054909169513	-0.029911544182264705	-0.023682988892102755	1.9627082497640913	-0.0036725608837035913	0.03353815706609768	-0.10060575516806157	0.0369958054741198	-0.01816813540338494	-0.05354433096499461	-0.20186966664178319	-0.12595644593709102	0.0404097382235353	0.29957534895850785	0.20483348640682286	-0.5429409356214508	1.37388853267743	-0.020418022988534672	-1.032529311388651	1.2972502408466846	-0.6265965655135474	-0.17024841872068575	-0.37633121854620377
TCGA-A8-A09X	0.2548733529872592	0.41115382581375065	0.531002195345191	0.8506093276511265	0.3791225067892495	0.09571576379394993	0.2744031378573429	0.5391834171705787	0.2986372063834266	0.15222351617560004	-0.19548216218275838	-0.16872363760440443	0.055070231572260306	2.43250008429808	0.17599871497347835	-0.20138869144272512	0.3920229476244967	0.8086973352878809	0.04583871497430422	0.08229633759943877	-0.19543005740862648	-0.22737937183936657	-0.04542482317270975	1.487673483143467	0.00444060202059089	-0.4405152959873028	-0.505368606945592	-0.13253685950031943	-0.1164056828279107	2.2705000442289287	-0.07918580078113492	-0.03622434715095222	-0.07902226424912473	-0.0754111008802537	-0.25258121625803526	-0.07149654447497987	0.23623696155733936	-0.07510686462058487	-0.06452091752559774	0.1573632741579811	-0.071760283462607	-0.04966893776669015	-0.313990367692988	0.14273030778628	-0.911323116680015	0.8767575339748341	-1.8453141810176263	-0.7404825674843452	0.3428308347123063
TCGA-A8-A09Z	1.0183158912342818	1.4947221759689808	2.0813761125310646	1.6339448150760527	1.0858363583795188	0.39247449552937175	0.35412705062744426	0.38067423273325346	0.4176651645689459	0.27498704383282635	-0.2213887600097016	0.49976007536642536	1.6248085625694484	-0.7218565789081501	-0.06635609852434157	0.3099050078114649	0.10258420108462428	0.34351333573246484	-0.19599843967696798	-0.363988366231704	-0.22284931080173956	0.28105169646336975	0.26390366446770386	-0.7496680030341488	-0.15734187010752543	1.2981901173914423	-0.5427557907762839	-0.18370013382047093	-0.5865881610165782	-0.41000991439403484	2.9995419259579763	2.4486180423653434	0.6506559322701467	0.615961453200293	7.9229395777008635	-4.897654546740706	-9.863671697895228	23.50427297218532	-12.648860404498617	-8.466281652451658	-0.10829338934276056	0.2062117041925756	0.054173908322643835	0.28985691672850344	0.8417004973994651	0.09061217428059934	0.19607523373984334	-0.2873876785186546	1.4290679421236492
TCGA-A8-A0A1	0.6018642634610407	0.021213630184774183	-0.02647600154661563	0.20387186970176768	-0.06538048477505744	-0.6369620509629137	-0.9095060443673257	-1.097714264792369	-1.154311785834683	-0.6087825522640848	1.9015812792312534	0.5621914984966987	-0.24925483532087017	0.4761528539761356	-0.31074354870901055	-1.208773788913646	-1.3520927780205418	-1.0612398358366628	-0.8534025500163538	-1.0912276884753043	5.72164125024397	0.3729873366861449	-0.05383939225172575	0.5213437254789608	-0.22920828993665235	-0.6895857572504518	-0.6533507661271444	-0.45028042441835847	-1.249119733329473	-0.5412293116371513	-0.00953177283895498	-0.04887382968103505	-0.039582035116632296	0.028173536444050275	0.03140061909349802	-0.08339111796871039	-0.1299380808533791	-0.1874014136312197	0.051187111515096244	-0.21676029495235183	-1.150751945266266	0.10367345757683581	-0.5966546587505893	-0.12816188348491728	0.20105666838982292	0.31038795800978786	-0.32686803704405515	-0.20222815189903467	-0.4590325687463133
TCGA-A8-A0A2	0.3104592026294478	0.4139227214627856	0.40972731187154227	0.4442385352222873	0.16286831641195385	-0.14881247063830638	-0.03406660668577428	-0.13094575579621193	-0.20882528881962348	-0.15889857015787123	-0.17792327564576363	-0.0027627114325958794	0.16786620230922378	0.6510715434402805	-0.2473444394207704	-1.0283948805480427	0.04500903431717071	-0.05503734010264979	-0.8078612594863673	-0.18433579524818347	-0.2000792700063874	-0.18795331674018795	-0.12018831232282606	0.7232444861933376	-0.21860517555872858	-0.7212545523355666	1.6124709090419342	-0.21618038577386609	-1.3742702179326043	-0.15715640876823792	-0.12860606031777247	-0.1132469241041078	-0.03154482354239888	0.020708816100275203	-0.10426068790714449	0.12463836511190608	0.0762632491176175	-0.03059134869769593	0.1351061476604273	0.09597698219410195	-0.6027225602719942	-0.03805244471506186	0.7555046607853554	-0.8467517141616007	1.1073944921563592	0.08863937495393025	0.3549634684152927	0.6816480659283162	0.059446923688056416
TCGA-A8-A0A4	0.2672210739100298	0.5302166917684805	0.458586420686794	0.8114501594726052	0.11581899719376769	-0.10876605141587635	-0.1449014611990533	-0.37493680843558796	-0.3692822522145407	0.08336970817683603	-0.18905354762578266	0.013759470913727848	0.07070506608676565	1.6270013005010273	-0.2516674156585181	-0.4918949611783123	0.3033452519155696	-0.3864645792513606	-0.3959328630462212	1.0182823335094242	-0.1994771989797394	-0.24009129700791434	-0.11490841631954446	1.1730503948431452	-0.22042479078526553	-0.0653144003040599	-0.3224495292414215	-0.2243948441044853	-0.2545289682025234	4.95275160476159	-0.1362542055955137	-0.006066960740357278	0.00691089445128042	0.05050340892046507	-0.05693791973987186	0.014653845026952295	0.016678955203355345	0.031226744851993695	-0.12783583721957364	-0.08418938517735775	-0.7433935818302996	0.08363397003192764	-0.432626274786754	0.5414616244645267	0.2852525872696331	-0.8749786221726643	-0.5519225850853821	0.045054263406702974	0.1973274551100779
TCGA-A8-A0A6	0.8613773223424347	-0.04123176398254162	-0.2282939522594495	0.17567943514745946	-0.22230017698150578	-0.11072472953157096	-0.30492595929081956	-0.5376813754524008	-0.4473087311259406	0.36290864052655214	2.977730461511432	-0.1497365023128749	-0.6471862095077188	0.6293928040826929	-0.3434128855213268	0.6841355538161816	-0.8437945945032896	-1.1591802589788847	-0.450143666362418	0.9131497999362171	5.940502298038841	-0.1944482407748154	-0.2293593671469965	0.7153907498583081	-0.22189518774768396	-0.2667904716342499	-0.5893024375661448	-0.5323631629393134	-0.07824273109971752	-0.24734507185244595	-0.09565660524385187	0.01417856159383074	0.019018361017123443	-0.07285406727245461	0.030776355964847395	-0.14146525936690862	-0.0910259660353807	-0.043908389926831874	-0.1659057857656871	-0.3162137228027592	-0.8423273443765746	-0.028417245872594258	0.0221380910871854	-1.236542923783541	0.9733929495851595	1.1068757014864232	-0.43632138730557585	-0.006781752340132906	0.05218608729159364
TCGA-A8-A0A7	0.9359732577191903	0.9836569361238648	1.1118500386320933	1.2026841498180976	0.7761641228672133	0.2942652075290361	-0.12824375834486698	-0.2669998368071543	-0.17041172254422873	0.1832178971707471	0.7578325845246381	0.5802954948832669	0.460109002637632	0.06895227896428749	0.6008336801615617	0.48199667020295683	-0.4179153933658173	0.0940524600958577	-0.4103880759220424	-0.12406378757737502	3.3556164279977567	2.3682079827855307	0.02832188345574983	0.4469897247357737	0.6421588536536684	-0.3146739971989291	-0.5612504101192307	-0.10667661597332853	-0.6452034479272524	-0.3637518734565972	0.4422693382788036	0.3377515443583943	0.13359892207392482	0.010707839075618026	0.6615952057233349	-0.3668735919563967	0.03116842709585495	-0.019306851361793786	0.5299329111375127	0.2459236137398068	-0.40716992025657434	-0.09227481067768538	-0.37148488210813385	2.3954256215824667	-0.35446029088394587	2.9764932213626416	1.3946625645114232	0.1957959266044235	-0.12459644648555351
TCGA-A8-A0A9	0.3416872206400516	0.24752540500225298	0.28514884314231065	0.8624073583973562	0.14159473833639807	-0.021442396478944758	-0.016349242159508646	-0.00019367197080595494	0.10444171022254546	-0.11104727597437047	-0.17326533382948892	-0.17629666466235697	-0.1785573159733435	2.4375482070127283	-0.25941185312922443	-0.1396179065211981	-0.7538701467751483	-0.2910110026862321	0.28726809475590676	-0.8659346745594317	-0.20879693502896202	-0.22314269437888096	-0.13215066488729796	1.43522630574066	-0.2281868284206955	-0.4956900138029778	-0.6398290281273229	-0.34867500246776234	0.4383191208529505	-0.579554989451496	-0.08332140507272705	-0.015399369245561761	0.06314540635321857	-0.0035939817301951856	0.07213699445318442	-0.12679633059371662	0.10256365278669134	-0.03954701117626256	0.02662873346255287	0.13489501109794652	-0.7454377656555938	0.08720453203090381	0.2935592115691556	-0.8232609637040816	0.3750957450962212	-0.2054891091053061	0.4681425635515341	-0.02060401126125143	-0.45385738001049863
TCGA-A8-A0AB	0.5219089139145487	0.9449136906687372	0.9719520951162256	1.0242749653196692	0.2945513711291696	0.1573775076373213	0.3718986385576934	0.38114455226613847	0.33314938833613295	0.0863633496608073	0.23921285416414723	0.2770897280346608	0.4786300665146795	0.7214911453976317	-0.2049653193339715	-0.13509361087237465	0.2924009756294909	0.505651013613646	-0.2080815490067848	-0.3272561536927544	-0.11118145984505065	-0.20651172574798443	-0.11419997281928838	0.6204853052417806	-0.21654986416186717	-0.26615857418810657	-0.5228132138315413	-0.1362057270808248	-0.35844863835176627	-0.36259757089255434	-0.16788870079692894	-0.14751143381176246	0.014517746103342938	-0.037132299057463826	-0.19562302727641545	-0.028770593796802576	0.016261113303792457	0.07711428160829469	-0.04049253619083018	-0.09255438089053453	-0.1884036871803523	-0.3349617528775142	1.4070477116212639	-2.061407858394306	1.8162036645095394	0.32781212075238847	0.6999364090938545	0.019923733376407456	-0.6950491492563017
TCGA-A8-A0AD	-0.581770322821979	-0.34473076989132834	-0.6497710879786364	-0.4558483039228988	0.13769933738580892	-0.024198431455447235	-0.5012030623111079	-0.6762543661324094	-0.6207429438014249	-0.11716870797018934	-0.5893052932803288	-0.13056114608158848	-0.3612700530208931	1.5994610127363647	-0.22043751238095607	0.7286466972414236	-0.6821539805896905	-0.7276744571259656	-0.4210150612442472	-0.8274981020444359	-0.32164270034787734	-0.2378396398020894	-0.15594718997831125	1.2324786938976362	-0.21407603466869934	0.06850123017759972	-0.32454543238870753	-0.2729294734946417	-0.04916546755495223	-0.5734741577603454	-0.2089465257628242	-0.17048752197030737	-0.006248635854615242	-0.04967885404287893	-0.2805848382887558	0.09659542216898938	0.09111210569334513	-0.0820433099581941	-0.01081473943519276	-0.17451241935710693	-0.8848888926603271	0.026576868764848605	-0.0146855298057238	0.4747530834359031	0.11103980166078489	-0.36261150997112007	-0.5759279651501353	-0.06280723309561317	0.018638877430258813
TCGA-AC-A23C	0.31589143613489223	0.7293663779311375	0.8532838094170492	0.6375179995742635	0.4015151522702477	-0.09250153685384543	0.09871423440964947	0.23545152219508442	0.10167345034321033	-0.01581190152518677	-0.44541024594133255	0.027315462125025614	0.2598127205863545	-0.9362279066932632	-0.26412717185413087	-0.6130556783367526	-0.21175000120338736	0.3939489647686437	-0.20768681367320604	-0.1072231270280431	-0.3432442175186579	-0.14780501188250653	-0.016027997660111468	-1.152701075998563	-0.23956148979976366	-0.4753536926435082	-0.5554644778499646	-0.1770455221487402	0.050647364635253246	-0.24219549741265697	0.10550576748747678	0.10480269721777369	-0.12274770554544327	0.1468616145305992	-0.011285166204847749	0.04962755264818035	0.002002894893297282	-0.019726521802179913	-0.0005999420464793624	-0.11494747850978632	-0.4649918880396425	-0.23875740231114115	0.6849398920517837	-1.2079068275824625	1.2319574697412456	0.9079132138130419	-0.6789421920369513	-0.2625937964766899	0.2232449932252158
TCGA-AC-A23E	-0.4784501181664701	-0.5109118120130898	-0.6373497346392293	-0.9013420579647858	-0.32221556723997063	0.33223282998025555	-0.524854222313284	-0.8395509789016476	-0.4543046288594878	0.2646659130841839	-0.5078740785868777	-0.23987071734292062	-0.23472835063320957	-1.0621641776909576	-0.30722335106912546	3.3651578601567413	-0.2681121056443724	-1.3098974978850129	2.385888421731793	1.8734392462477327	-0.3208333789815424	-0.2506379373852219	-0.18938210470269956	-1.1625204537862084	-0.20829617302816233	3.8893286092236847	-0.3549197819557861	-0.5849974761917711	2.850511611762663	0.13138154319933157	-0.25286899705165095	-0.15669120318126858	-0.016736200547800034	-0.01538547422136333	-0.3043559707728444	-0.02704505244273602	0.1981865508704364	-0.020348991895598054	0.03052735879438862	0.004604727772799767	-1.0586373747568063	0.028442548343650374	-0.6352588334278584	0.41360681151428097	0.17964735134593235	-0.20451068664521427	-1.264755036445642	0.5794554974847271	-0.1337900377543629
TCGA-AC-A23G	0.0694592755751486	-0.34374768290009344	-0.36910263274158134	-0.16890307094372065	0.014847342230806684	0.370641117496484	-0.6342109710178906	-1.0649720795241058	-0.5065590172790831	-0.013180212640878031	-0.20888192808925418	-0.36363157781867045	-0.4691756277049607	0.5888067700373908	-0.2803144281523478	3.349178190219639	-0.40482314469242525	-1.2647565656227804	2.3179069050990093	0.7534079654234231	-0.20710236716906255	-0.24343423152208962	-0.23106751830774308	1.0553901493760234	-0.2119463408579037	0.6029849500067046	-0.4247572855350184	-0.4861879294761918	2.607649983042113	0.01635621011050931	-0.2200619894071839	-0.12296834010958685	-0.019271782655254532	-0.015411041115683689	-0.28514196715509843	0.0026186686282012274	0.0990510888988006	-0.04244690317540464	-0.004782173457864808	-0.05415820817581814	-0.9891651027892715	0.30157360127918476	-1.1609395249791392	0.8742147449062407	0.32199379535273726	-0.8366405931450207	-1.1830811160763457	0.752324835222106	-0.08985912174933192
TCGA-AC-A23H	1.4487304460083978	2.0185894645462144	2.8322045253817705	2.560518747872265	1.3915851600645295	0.2915740456342655	0.5879943109987551	0.6529698844545063	0.5990900452223827	0.19729419728976955	-0.13210203767762435	0.4291306098729879	1.3767181618071005	-0.58239383740472	-0.05499429813873816	-0.2156547595961648	0.8002673562965861	0.7924497732714747	0.08764523650835288	-0.16393892826547976	0.0835642650587424	0.2580638793795386	1.173080842756625	-0.7493306609996245	-0.2805384476192964	-0.4071593306231205	0.3909162049335443	-0.03324092170235873	0.04458006159640773	2.2395427831505543	9.413140182894185	17.613401346976584	23.997824721492453	2.937830462589093	-9.677935830932501	1.324423124110228	2.918521178715279	0.26536789408410555	0.3585843754777073	-0.9356898711591207	0.01087102693160355	-0.2657278146555575	1.1630817529227329	0.6905156289028539	-0.06001765078808861	0.5829076936057762	-1.323064410906952	-1.0673865892982468	0.889650403976728
TCGA-AC-A2B8	0.4284656111852241	0.3545087158415878	0.4905706667609314	0.5208232120470158	0.16121442956649984	-0.20720153026837332	-0.23636233416217675	-0.4743770455592335	-0.3305076716376953	-0.02601943279708361	-0.1669086599585395	-0.20879928148524182	-0.09516812472604638	0.5055974313388172	-0.30313368075776	-0.9249197014980717	-0.5420006140737185	-0.5525249582157327	0.23295777566798814	1.8034875521965794	-0.21061992535319582	-0.22574277325811756	-0.08777024865714793	0.6245042546354242	-0.2316954186762712	-0.6604499102564608	-0.5124162386778748	-0.2981722069741354	0.24827085155337622	0.3218987251752001	-0.011522231523931285	0.018424261900798825	0.00501764911723468	0.07157737074728338	-0.14288177145117553	-0.07844933691029991	-0.073690133104619	0.10089670753886693	0.04546787059991218	-0.11857414851681301	-1.0351881330432566	-0.010880050728111748	-0.039909360388990435	-0.9197277783052916	0.6524389050784422	0.2577633644051913	-0.25120092010566814	0.22389087779818634	-0.6196948484564261
TCGA-AC-A2BK	0.10065493109821715	0.25281997657346017	0.39337320509116797	0.5044830530676132	0.2849958823969531	0.48979278017177946	0.7860773700717119	0.9788534416594361	0.9614278656959875	0.3956839735097358	-0.4176116613808258	-0.2170871538767404	1.0893330819189775	1.6790953208571162	-0.24530842907474992	-0.062382814984213344	0.7742672858790427	0.8059479986613255	0.302786138119152	-0.1868732948021781	-0.3042864623019275	-0.2250609869582681	0.22856144295462774	1.2690321272719693	-0.223859463669648	0.443343084595532	-0.5389590139908044	-0.06648774955739488	-0.49147939914587274	-0.3270612984752904	-0.05664907154122016	0.038320848165272474	-0.05025863759401179	0.06792984136210711	-0.13671490032251296	0.0021855570411802787	-0.11924463763244511	-0.029421670697087492	0.20826735778712138	-0.042405601129063906	2.16558038284038	-2.3381879996271335	-0.10983100216688385	-1.3134072546575566	1.7965022843610088	-1.5982292135426057	0.1571826823377331	-0.4418598327958263	-1.051237200026522
TCGA-AC-A2BM	0.18363253452137282	-0.7189380672732855	-1.0341413053957147	-1.188418884927805	0.0017157726515524255	0.15201417106562856	0.290002132521383	0.21583217909315086	0.23142309381776197	0.040457777840454866	2.1857581505281627	-0.09358121723484532	-0.39583960241839555	-1.1154761716292758	-0.24603460011759806	-0.26607531173029864	0.19034220791394993	0.280947632027714	-0.16767651083901275	-0.5211861697473752	0.2934585708995207	-0.25114425341622604	-0.14972776075810296	-1.171701787473771	-0.20571781181785884	-0.46740949130606	0.8733062098898957	-0.16170405255809367	0.1009469941393293	-0.4008860181284413	-0.24268846624012638	-0.12731145316883963	-0.04928411162772729	-0.01181592746561677	-0.2761993071191614	0.09083525674488671	0.08290805208038378	0.004866604882628641	-0.06700202129826306	-0.07052324752506622	-0.0932108485609132	-0.1778052063836964	1.656059584465206	0.47578835280870513	0.35446395826583343	-0.3571688584257418	0.7592499418352403	0.7334127811685861	0.09491300782616209
TCGA-AC-A2FB	-0.025525942139164585	-0.10826052757026525	-0.29833442620898143	-0.22201286893236277	0.18486966691544368	-0.2528221520152021	-0.42424619900323446	-0.9432367609940306	-0.6168035204691834	0.03845325698303417	-0.1391991897778731	0.08518192054385583	0.15104524735251149	0.6414301017936899	-0.08723503556392215	-1.0423123314791012	0.6312921107522707	-0.7108506477254479	1.3988475232500108	1.2456751095319876	-0.22691102050938117	-0.19528741351260365	-0.19863242931596603	0.9720888973449744	-0.19248644376779145	-0.7006994566959982	3.1640767222061026	-0.2986017858760405	1.7401244910873208	0.05140517301739145	-0.24585455565709022	-0.17312269543087094	-0.0370587041402324	-0.010439468992470158	-0.3202540139981623	0.005873672033801167	0.13385670623997983	0.030779857062509377	-0.07978094824516471	-0.06785304592667851	-1.0421221209149776	0.09638289921746239	-0.641288371980468	0.6846811528516417	0.15798635522012103	0.6142964734408679	0.02362493320672868	-0.518924467006111	-0.3437314021020606
TCGA-AC-A2FE	-0.9573913224614017	-1.1958192806291934	-1.4288729114445544	-1.643903914391242	-1.2559981668492506	-0.5115895624652528	-0.8107214363885361	-1.2187216601701703	-1.0740991602211423	-0.6356046251891989	-0.5500143791990919	-0.1734702641828544	-0.4926499588137711	-1.1874932792410868	-0.5079203217263546	-0.2303832407433804	-0.8731950271310656	-1.4252475425784241	1.8177832163137182	-1.1078764849905918	-0.3111232466387242	-0.2691602712503752	-0.21917796066815598	-1.1728597925023079	-0.20675488798382335	-0.39598081671340524	-0.5196729081908713	-0.5350520100376248	2.3880104474574604	-0.5485908898809427	-0.2686978317762962	-0.14278879122322818	0.015881036586384983	-0.04149446871504268	-0.24629687792527888	0.14131020714643874	0.16789688518646612	-0.01498618892291882	0.035535827424395705	-0.0595553137138371	-1.1600899033428425	0.1898203455836253	-0.6325208881395966	0.2093251578686546	-0.2588297313779068	-0.27675881633680016	-0.5588034256272304	-0.1908899693151639	-0.45128456956040564
TCGA-AC-A2FF	-0.19340972621284253	-0.0034163381467484325	0.002022201420029321	-0.4599388939531018	-0.7758288372560345	-0.34538647808322004	-1.3112391030524713	-1.5790651023180633	-1.2800105895090994	-0.3856079793239428	-0.3314775217112545	0.1927288230487991	0.9273956754271274	-0.835696643273595	-0.4379306376940269	1.4493607506246808	-1.7821110771247364	-0.89464921286428	1.1305057972269237	-0.6363204248545196	-0.2826492724791767	-0.13131761167220296	-0.12177792510270226	-1.1205773342038061	-0.20947501585069883	4.836240991499965	-0.7003750125718797	0.0022810037188888935	1.957681118175437	-0.5115838191929011	-0.2454997540263796	-0.15689185634444688	-0.018051782025232967	0.0066505705677685585	-0.235758218023512	-0.017585688306659512	0.04773551747738566	-0.0658630896507664	-0.09542306905678528	0.0321877798327409	-1.1151865113936013	0.10727380297739247	-0.9403431683474216	0.8957999956226311	0.273868127083702	-0.48330921091296125	-0.824768835641637	0.191238668349265	-0.21057592558426647
TCGA-AC-A2FG	0.034079179436709385	-0.25418601512545935	-0.30467639930376705	-0.132094666445351	-0.5774196975981423	-0.5177784019068747	-0.8515785551658531	-1.195335151831504	-1.149056734884235	0.04009369841613888	-0.1812909178095867	-0.19726563234087502	-0.2632892528317771	0.6229798213763412	-0.45936504897816177	-1.1959469875101494	-1.0565892944990685	-1.5080486830601258	-1.233842909548545	2.315944275637421	-0.2138840418126654	-0.24450127101690078	-0.1791373055891966	0.892414917335716	-0.2154544767625553	-0.69614691451248	-0.5518898325405629	-0.5364557383850364	-1.4653272370982557	0.30198449850123477	-0.21447097582347951	-0.11157826029232508	-0.011915414062879241	0.012914725440256982	-0.1512578253399332	-0.050241668737679275	0.026226365394931485	-0.011415768794707713	0.033100681983194775	-0.04893672793607794	-1.0993032550761304	0.1627030251375406	-0.29368784004683346	-1.1565155760019412	0.5641806141178646	0.1562432578222614	-0.11126423711802857	0.15673202780726275	-0.12228815249810018
TCGA-AC-A2FK	-1.3179684809741568	-2.3263687956780745	-2.48088717854378	-2.412399493237946	-0.6390479534729897	-0.028769643879084636	-0.28714377473628955	-0.623238506274634	-0.4085132666608993	-0.21243475688710306	-0.41982956408641864	-0.5846631341463047	-1.2872050304546911	-1.2120866507903267	0.20796121730802763	-0.9445052410198462	-0.11958291692830444	-0.02144094577217118	0.13214930416702436	-0.9657614652182753	-0.2993767734997245	-0.2651926594252427	-0.25338124559385483	-1.1363564165898221	-0.15309396291146996	-0.7150127750782249	1.7297315446282981	-0.0741905806145106	0.32910444304813435	-0.575409993579424	-0.2796029310809701	-0.16891063157319725	-0.053099237366454624	-0.03290060544125504	-0.30203841711406726	-0.011398235234405456	0.13309209491154134	0.06092453723279802	-0.0003385029984094128	-0.14862544181801735	-0.8576856967285645	-0.07455879998249988	-0.8754460982876737	0.760045924352081	0.6818694479965078	-1.0234191748358434	-0.7670736331173656	0.5425662507285812	-0.06785311989058267
TCGA-AC-A2FM	0.0009697928158366208	-0.17611604770234987	-0.46509499014319067	-0.33491666978539564	0.43150841691042974	0.21568149172160622	0.3131011242059952	0.37131262326227504	0.2605967056203762	0.24065122079788956	0.2792662073952151	0.22413078246798998	-0.04190752369527536	1.6198064486139467	1.2093769096614262	-0.3187944008974595	0.1467522450202808	0.43802364596530985	-0.37481393464475615	0.08178561545412613	-0.049894911783266625	-0.168511619790378	-0.16624142510630704	1.3829708018798943	0.18367304436939644	-0.48831904914282814	-0.5410598515275153	-0.13651922170416889	-0.7128377709056224	1.4728303843525394	-0.2190335412597263	-0.13173075226454056	-0.05196192337403728	0.01304241579887224	-0.27122005578090447	0.11609855517177822	0.1420200317795719	-0.06100082283647731	-0.10398280297021402	-0.09191558176610308	0.30818765576669854	0.5183058624395873	1.4823075197427242	1.381146128641858	-1.3051582648423428	-1.881125750097038	1.9841424431285781	-0.01276776401743453	0.08358865608002007
TCGA-AC-A2FO	0.01455900621017527	-0.15806688991321968	-0.11101965602365953	-0.11853380750085366	-0.052509815339982065	-0.4477496297517349	-0.8898445585006475	-1.247417531195451	-1.1947347078494344	0.1663771332332649	-0.21296763983312492	-0.15440947846752018	-0.1254438294621871	0.5908748409228657	-0.14799915418300047	2.5362719966655343	2.0914092943450084	-1.3511585597576408	1.3655453799474289	4.512832430099083	-0.20235690898382638	-0.25361941331594257	-0.21616968881124	1.1339579350199758	-0.18657784148601383	0.38001846558861985	6.551381325104852	-0.5032153976920491	2.0482237610040097	8.54021738541143	-0.22069195704288552	-0.1336427721365213	-0.003544097875912773	-0.06689507355486438	-0.23207980630921293	-0.03856281182099326	0.08563442996614085	0.0057095194469853035	0.0584541729938432	-0.028207079701003314	-1.1556428760143267	0.11523472822681702	-0.43194536263227096	0.2274992851793547	-0.2969518906337271	-0.21659942969619111	-0.5280282719911153	-0.00029614627212374135	-0.3642828447427841
TCGA-AC-A2QH	-0.04753882136723571	0.4678841975551454	0.3328870570372176	0.5352001157088659	0.31703800506155055	0.6930589407375767	0.5274694687115681	0.5622098074455916	0.578754388911962	0.5487250479138338	-0.49560394457634727	0.08989480752727612	0.1797609624419404	1.692580168416436	-0.23637597343163413	0.31249635564801753	0.4024843606142713	0.44652341374409515	-0.013555351811649618	-0.06449216797249335	-0.33173105646620143	-0.1475155984578812	-0.04073985098981969	1.2010528894335017	-0.2292536995676875	1.0920800390953427	-0.02485811366292649	-0.051104520504039956	-0.24493217346168084	-0.37117163554094884	-0.09650035170225912	-0.08544466582310829	-0.08116342250462753	-0.03678884500945847	-0.10854030855798096	-0.0021600726814916997	0.06492907289973592	-0.06016751771612785	0.09158672535698698	0.10858099478151968	1.1721863912080195	-0.7121293306357942	-0.6982626514466422	1.9460206232489554	0.6290191374787313	-2.781479962042893	-0.2892669255687904	0.9292843670976813	1.9523742511325428
TCGA-AC-A2QI	-0.21920058940593753	-0.41078245118668344	-0.5291407717545356	-0.5075862938884529	-0.179342706639669	-0.13677773543036825	-0.60485989375191	-0.8786053225006556	-0.7286544549556291	0.03563150025485259	-0.5024721519870297	-0.17167966842323296	-0.45699177058201795	0.5834095388242374	-0.3121310067553955	1.8117059710824668	-1.169386075693946	-1.4502245112851198	0.4973503427841076	2.4155158397020027	-0.3237385053469817	-0.13776731119222085	-0.20426250272984733	1.0160007910600959	-0.21943613030015074	0.5918814444170714	-0.6369383635985209	-0.61004795417021	0.8835796730744166	0.2666692499833961	-0.16789377531812175	-0.11755873841950505	0.0086410480152075	0.011226059619398761	-0.11388455931296122	0.05982888924897281	0.15749221911529657	-0.011362795295186795	0.15345518541053246	-0.00636687703583853	-1.0489694973365564	0.22257127577151922	-0.49463768049174167	-1.0063257277953712	0.2681940627808293	-0.050499298351593794	-0.04260228153614177	0.002275703733643413	-0.2072548404780211
TCGA-AC-A2QJ	-0.7477567265102566	-0.3543201910800908	0.6556541557327163	-0.6741061035204085	-0.9954694376464622	0.5842729931010677	0.963614992104457	1.3876446471342108	1.4160158268925012	0.6623690233651225	-0.6024371716772582	-0.055349281392860605	2.058508313126974	-1.0165562773920411	-0.44119075333908014	-0.46360107085825214	0.5202764655105488	0.7936139048128743	0.49666816521083584	-0.1711062047262899	-0.3199320296152186	-0.27231447111190565	-0.22686777464014654	-1.175716080580614	-0.2029370294095453	-0.2935042038355227	-0.5416177529827345	0.22179877741286824	-0.5903581233686782	-0.5848737608384388	-0.28740006547310115	-0.15739931988980252	-0.018216288932580565	-0.016894607998674042	-0.27805043115457734	0.026297209989101695	0.15581803933352364	0.019585006327402336	-0.006865942046587101	-0.12965812717398448	4.9360805384165145	4.286044788509776	0.16285116623058496	3.6349401240300563	4.603251178562108	1.0301315499953663	-1.7220939281851997	2.2793712664043744	-0.39231856963931694
TCGA-AC-A3BB	-0.7680928018076368	-1.05040791694574	-1.0747131900444096	-1.2803485050368995	-1.0329898687671395	-0.18718236845869524	-0.8842007068325303	-1.3104316495307853	-0.9841929811646573	-0.18214253126756108	-0.3662198198329519	-0.3253917574405659	0.23177008157467638	-0.3583000577180576	-0.34198817475664567	2.898728050000124	2.3531838227811397	-1.6726575839427624	4.997792928835829	4.277870966843006	-0.30808196686202904	-0.2709668048720681	-0.18049761669822093	-0.9858227306300885	-0.2006724811618318	0.1928960597461479	6.42199266106629	-0.6238878459351205	4.136366264854788	0.4885592895617272	-0.28437851025541844	-0.1313939487762452	-0.03111599699428664	-0.041421937352531794	-0.2534233437284052	0.03680562816715175	0.10998663517278884	-0.02969394248764612	-0.005742088624632863	-0.1185038599344083	-1.159601600242082	0.3347433055108504	-0.7831754709222507	0.16137737674307726	-0.13836419484616277	-0.26704907662335037	-0.6053218564017551	-0.16310066008463078	-0.592687987536242
TCGA-AC-A3EH	-0.21013302294649888	-0.5452062158458962	-0.4968082231087348	-0.6914366671882353	-0.4950819571618722	0.3402828862041995	0.17563870270959928	0.03367361325912807	0.19977566511762043	0.08950943996988996	-0.4983405746005709	-0.31201848112135205	-0.25401997617422584	-1.0576363495756511	-0.3951447126398114	0.2990860156694994	0.20664031779149625	-0.26227231649028276	-0.04009495690518966	-0.7790384497477365	-0.31893501511116984	-0.2227098158281851	-0.16885736349270486	-1.1748148904204816	-0.2177206511230821	2.318620913950979	-0.4753557584183126	-0.2833127171630164	0.18835546988020194	-0.597622465085418	-0.21353445994776038	-0.10253187560557767	-0.11187441285180162	-0.041784391111014264	-0.17542129391854092	0.04021608778101074	0.12093068942523467	-0.027174778299486783	-0.003194491631883331	-0.17832587795567303	-0.4686536454016615	0.507691051244001	-0.14071025016062552	-1.1002470459768168	0.11484669967338143	-0.39777419081071297	0.7755444925363042	-0.013890948943035839	0.24337781278992643
TCGA-AC-A3HN	-0.16336576881515774	-0.42854481772644853	-0.7397956285322739	-0.7823585178095894	0.12317017225437066	-0.8229231450143865	-1.4521077858718037	-1.735022383989808	-1.7995416028448046	-0.7195957391469476	-0.425367063657824	0.015236564786414256	-0.38282433371624885	-1.0259558261566633	-0.28099830619425953	-1.2207201387653974	-0.9304533592335587	-1.6182072284030096	-1.2567854390845408	-0.9207429737313336	-0.31402086552519637	-0.21590624161634084	-0.17953047039296338	-1.167351366565659	-0.21503535380574865	-0.6824666964134039	-0.3477332918618154	-0.6116103080104839	-1.463353758044216	-0.5147618748977584	-0.2557623572374226	-0.1404560161367881	-0.05495354757197822	-0.03856551096117495	-0.2776678737680532	-0.012635191311983006	0.13506237400516755	0.06715570615886908	0.07529408796812219	-0.11121993519588853	-1.2461406736896086	0.17661171003922743	-0.7538651708668973	0.21681107018096196	-0.2398698193352255	-0.3255674990680722	-0.7139521971661318	-0.06826798658314544	-0.4715890368486296
TCGA-AC-A3OD	0.3994445992201246	0.6055448478208441	0.7955085073008078	1.12208910034482	-0.10633103250765381	-0.2555382292839925	-0.47120970458201344	-0.5291136081253164	-0.4007649040559784	-0.13315934601750698	-0.15490509274207898	-0.04262109349580548	0.18142911665235606	1.6944776858020345	-0.3091020908597152	-1.0861316881239167	-1.3625463053422828	-0.07931727259821564	1.2646619921102518	-0.8570144566438828	-0.20700590946399533	-0.24208942744555903	-0.1616694507412628	1.3932807446957733	-0.20678974420791355	-0.7146425886628343	-0.6941601334607842	6.723529167282219	2.512024273004384	-0.575627068654763	-0.19797033231008274	-0.119591941855451	-0.032321965712071896	-0.10568933855962138	-0.20824419113184675	-0.018838807759393596	0.0959048642798305	0.024607650071963146	-0.02166351718816418	0.0677815017171362	-0.8875984234932541	-0.012017458249729423	-0.2693904775027084	-0.7313251973849991	0.5300260274322133	0.08482009498644877	-0.14800922689968626	-0.36631101078249134	-0.47650893216023926
TCGA-AC-A3QP	0.5110674110664545	-0.32670663853777376	-0.40447499772156487	-0.6579375262318914	-0.17937697560548904	-0.12654015296926324	-0.00155725658389639	0.3226874337313685	-0.11033780185374346	-0.29474821217713776	3.106326285046792	-0.20743229652939263	-0.24513736287092616	-1.0742315194353753	-0.2954780935728753	-0.5566652773446572	-0.32212376717959185	0.9033273269055093	-0.6649069529392726	-0.9997566244258608	0.6421077134196815	-0.2349718642981326	-0.25163582239972737	-1.1809426117810213	-0.21436527028951458	-0.5596572727398034	-0.5685058328461109	-0.06338118036826604	-1.346375398608609	-0.5900099082444601	-0.22881181782814056	-0.14608434396626935	-0.025900747010125076	-0.05154312722884828	-0.28602671173661687	0.08246221552853779	0.05226042477742208	0.07551574303665605	-0.013478020622859051	0.060304451864882105	-0.2831096577384472	1.6444403591630692	-0.5411065786791716	0.16978429791978406	-0.7459498984594052	-0.35466402614513554	0.14154771895609966	0.8332342310381535	-2.084337080656859
TCGA-AC-A3QQ	-0.07844933414764699	-0.8137413860333735	-1.04238115345072	-0.8058503644410638	0.21410226775041355	0.29501190677632705	0.7887547386691481	1.0966297168966466	0.9430202509311164	0.26496707732501207	-0.053155107229784435	-0.24375909823048048	-0.7150314016786471	0.5488454013457059	-0.20871804207425534	-0.6241458519258614	0.6536310554136677	0.9213568537957447	0.29970105546587184	-0.4685356074847669	-0.20932059290282418	-0.23552354788967997	-0.20292358626114512	1.0630612042878524	-0.21089372306606527	-0.6543206139821732	-0.5738590187731072	0.0022813530522417733	-0.31852074291372545	-0.5687879047522195	-0.22616282944169608	-0.07109367053339405	-0.011983126589555741	-0.023437910150933754	-0.1062823519399478	0.054945223201935206	0.1312010355086833	0.007570104541302626	0.024739598759528192	-0.07113898589452526	2.56528073152649	4.8358074335392045	0.33489682710689367	-0.5483478104126399	1.8648479503007183	-0.6844234059117215	0.014354259047701238	-0.5183419635906477	-3.4371928195171058
TCGA-AC-A3TM	0.06830734627246403	-0.49305994647898693	-0.5295194120468738	-0.3201490920303324	-0.6194751519195695	0.2643313097827346	0.7087682708038684	1.0631558070117506	0.8234227162956821	0.25527941365768225	-0.1951064593232438	-0.07687591862980471	-0.18414726669132964	0.6913704989783336	-0.4347347179420223	-0.6098951727478158	0.6037639998036696	0.9564330049703164	0.15649248201138752	-0.3635830835405086	-0.2451125752442326	-0.1611874820875323	-0.24159653479142326	0.8907562222438408	-0.20885803767873476	-0.6147033763521267	-0.5448726541272552	-0.012558196527765879	-0.588538749142061	-0.4344530568373296	-0.2663616971547542	-0.12586377628419926	-0.005267288727235587	-0.027937151722405112	-0.29308102467846314	0.025457791868214022	0.05902945073154163	0.02876092240787677	0.021530063310995266	-0.09080277856944555	2.3936284588833776	5.090817967652259	-0.3382155744164912	-0.6279741652442257	1.6968339564899735	-0.5189905347141667	-0.8916555150934614	0.142342827448671	-4.153828115173158
TCGA-AC-A3TN	-0.2882208086715568	-1.1827736684803103	-1.2152894132362897	-0.9220795490433401	-0.42205915853333004	0.05964977756698155	0.21732986025539416	0.10309288712003885	0.08725338984999985	0.25758320191720935	-0.1905263223996215	-0.5158174248730802	-0.8665363264024656	0.5852972551450553	-0.38772078356329553	-0.6388107951018799	0.33149322741006554	0.025827281937979358	-0.3319718922131295	-0.043267436564646	-0.2479942705062339	-0.2391427534532163	-0.22100048887145055	1.2202725417546594	-0.20809171794051573	-0.6021935914714822	-0.36518878461492077	-0.17218853499067652	-0.024556339778212	-0.15936175456480214	-0.2727772030456747	-0.13667554416010844	0.03903032236937974	-0.008787853566468084	-0.2399054457414241	0.047007032065648685	0.08508737470881476	0.06980059349644908	-0.029000445546313244	0.008830822091505607	0.15013851736738623	2.5257123200943066	-0.2629357547438197	-0.602414927919973	0.9565250963357188	-1.316922958638749	0.8701867664855394	-0.5499293690659114	-1.5996499629843013
TCGA-AC-A3W5	0.12737326562748155	0.12156584600033592	0.16459371186281405	0.14795900723209798	0.11257079238013683	0.3373525285076458	-0.2797805867074538	-0.4553188801873859	-0.3088236112323707	0.29725132022820383	-0.45840730051798473	-0.2988386586719918	-0.1127253046875197	-0.9413937873711574	-0.30123286419958767	1.2102184154463147	-0.4910238343240634	-0.3029610152080281	0.5051479326041712	0.34708135247012684	-0.33549911495428997	-0.25188361392062747	-0.07071950514570663	-1.1299584628772215	-0.2337600660641616	0.033760109905913896	-0.39255571091885416	-0.24804049502828063	1.6027612852309896	-0.234665652944416	0.023090492514489334	0.0029714685792448996	0.044913816744636556	0.03279259168024524	0.1270088787888714	0.09293628651939903	-0.23796590315767624	0.2123057852920482	0.09040226520377699	0.025106691801160597	-0.6799018642754409	0.6367779608616426	-0.7910320874285851	0.3587049683710305	-0.22875728050751115	-0.7640675908909432	-0.10804915018392183	-0.12675237990122268	0.42372142721971806
TCGA-AC-A3W6	0.2719147629898455	-0.2874519939851805	-0.4302576090618265	-0.47559421666310386	-0.08970157998297228	0.0037286084981224964	-0.46513509606788045	-0.7502477124424627	-0.5631196981081521	-0.09449032446357625	-0.23514088272087014	-0.22356679047245698	-0.21336530521099714	-1.0598166718395432	-0.3247269345936437	0.08043113281475166	-0.49957337715305106	-0.23890663572523546	0.008196900109932036	-0.6535930284124218	-0.25606993465751915	-0.26718946902431456	-0.0006132011150733625	-1.1699740206224947	-0.21804677795743913	-0.44053420224083745	-0.4790074922529439	-0.004242226615609969	0.2720110409073423	-0.5366054717447885	-0.18945450378896747	-0.048488601571738114	0.04869959130615418	-0.0310088494126358	-0.230793851632233	0.09762594785960806	0.11214309092387262	-0.045546316229542715	0.0012799665923314007	-0.0900158597020261	-0.8788878533278711	0.5490476257489844	-0.9639660595807346	0.7308143317847894	0.24301981201346942	-1.0053984814209935	-0.21982563221353588	-0.22400706215008534	-0.18182674663013118
TCGA-AC-A3W7	0.19466860659245067	-0.6599561081563301	-0.8333207820876534	-0.4899789126875019	0.16898087961915728	0.06285883114302176	0.15304074849442229	-0.2655519714603089	-0.11982134138036672	-0.30621310535312907	3.4693720087221167	-0.39259309352394606	0.28624296430365925	1.601610621079707	-0.2430570415938174	0.15674839152909067	1.4752937847519008	-0.4167063089429811	0.07899283782437526	-0.12320955896290005	1.0361013556704792	-0.2654251980420589	0.28188822907147676	1.219375226320292	-0.21583672564810363	-0.3430513341907871	-0.0644327352505012	-0.32081200501061785	0.5501630439159287	0.003993079346043538	-0.15640784906741742	-0.09924646136482024	0.061972068977158484	-0.059252993121539796	-0.12334857751821825	0.08410799312148555	-0.0015971757143568152	0.03355076169736069	-0.04492738188498903	-0.19772009387763861	-0.7026092900379229	0.5742028164527384	-0.44205280725335055	-0.28019261009523744	0.21612538810336387	-1.6056731242008537	1.1028304372819653	-0.974965793562696	0.18076253788243263
TCGA-AC-A3YI	0.2182949277929336	0.1563620028821533	0.31804425604408826	0.35589436548076736	-0.041995273641452245	0.11296623306349675	-0.18848313430336036	-0.387957759995788	-0.17700997399354107	-0.17601453321603985	-0.19211128348595735	-0.10369543057686333	0.21968595147497286	0.6609342081395944	-0.2773407064749458	0.6878044721444582	-0.06392704304199827	-0.34730350012262945	0.4782293263080251	-0.8117253233083507	-0.2195469611735768	-0.2054712768429522	-0.1950810505545222	0.9136689167950772	-0.21041119908930808	-0.2733974610084637	2.5414970289601078	-0.2832367289776295	1.020849616277028	-0.5590106406181652	-0.23653005702769675	-0.16087057877132316	-0.03537087009887708	-0.05592255268847009	-0.1799973563651062	-0.05458323807426545	0.055822458813431834	-0.005567201018454828	0.03517947121010846	-0.10450965476786764	-0.8148139888298921	0.12824970558484022	-0.942833221824156	0.7433036719607841	-0.11810596327289358	-0.6696480649341896	-0.2912557864456876	0.4291211691831992	-0.12398458964301626
TCGA-AC-A3YJ	-0.35305374876396695	-0.3615477993654196	-0.38063429796782877	-0.6726042316123013	0.2050504248939182	-0.07528786321951798	-0.039461396004721545	-0.41950951088939276	-0.3762167603733875	0.40169146118095117	-0.5123395217609095	-0.14154370922238238	0.0416791986683735	-1.0181777488291965	1.432828502107492	-0.5154554644559721	0.5854842731308062	-0.7535687783428622	-1.046221444134298	0.5345151465343991	-0.3228545131939969	-0.16571619675593274	-0.20719098479845346	-1.1630894130023581	0.2074414619836784	-0.5318550355814538	-0.3045915801051626	-0.34463130525398544	-1.414632041476491	-0.07006682193265505	-0.227655530976568	-0.10131365283110985	-0.06034404499596046	-0.07787743372907836	-0.28934312208822477	0.08208573240094237	0.12861543221476265	-0.02205452260079407	-0.0055237928375939495	-0.15927108621755218	-0.2742287442079674	1.323169218589544	-0.45632544731815766	-1.084387320815141	0.47941511752835264	-0.01265648142067428	0.10769107323159183	-0.0030935514046398866	0.6729563268764559
TCGA-AC-A4ZE	-0.09831727328250307	0.04342505512128159	-0.02223732485509182	0.05586896585859651	0.20297578657249152	0.30602590170878513	-0.16460129854496905	-0.3315875056559614	-0.16262547848038764	-0.10206340401538523	-0.26429378034856826	-0.17642335726240924	-0.017769231479647162	0.6313347194367268	-0.2302766048225016	1.1324073362225635	0.007478984778503631	-0.10741432975264605	0.16604305795114085	0.17817413299268103	-0.18014292165624665	-0.24059750687571468	-0.0990728772490729	0.6437270985847893	-0.20723064799608598	0.17943113082410558	-0.38712349560674836	-0.1283509502097418	0.759619144405084	0.0953500924852099	-0.11938431528951347	-0.1384203657233079	0.004601514824339546	-0.042735939393213185	-0.03275570021307816	0.13489117287237923	-0.11308543137717054	-0.06140700352497142	0.09596529790823279	0.0843120177752581	-0.5739801942223376	0.4699711284714004	0.006972690502649676	-0.507163451943336	0.4375385581489315	-1.401421224187226	1.28116549601592	-0.9457375444187126	0.2614294737576907
TCGA-AC-A5EH	0.6027052687909829	0.449727069795832	0.5631725185816225	0.7141441796155994	0.6117944279203161	0.2293662774724289	0.07135922004403437	-0.02263165824405312	0.1658514289503868	0.15662096937167339	0.4707320549927998	-0.11043653503663488	0.43919605835960046	0.5603005353375644	1.3397525740211873	0.05744489515880525	-0.11320994140614875	-0.2873313559079671	-0.16515055749729993	0.03299628711970405	0.040977020616164796	-0.1606966875408662	0.11023077780140128	0.8055252886381494	0.6087073530710733	-0.2407982556392477	1.204923027668857	-0.2606543608721767	-0.18831495234676443	-0.3533922973196976	0.0914149090101017	0.06109452267020529	0.036485261454976776	0.02205698899569288	-0.024004742717919105	0.06053724297605773	-0.2674608703693447	0.1794132696807314	-0.2992051658546487	-0.007711144440647021	-0.5196510995456011	0.4061994075696428	-0.5115546726992912	0.6654572123014163	-0.43507948386140594	-0.32246386429713286	-0.7863249376361184	-0.3248681618571615	0.5410787817788831
TCGA-AC-A5EI	-0.013380776173259341	-0.41337298444769144	-0.583979235630333	-0.6971810931928876	-0.2502553975803045	-7.472608722598021	-6.768592869129552	-5.709012243416441	-6.346932999889184	-7.436340654817477	-0.34916893476511346	-0.07996941630661106	-0.17792062426079036	-1.0261986156374834	-0.2763484482632281	-3.5905555651927523	-5.414999014886434	-4.971462239553588	-4.753445911946467	-3.120003111777771	-0.29744732329294143	-0.1883773682767721	-0.07252457973577632	-1.1664312899833829	-0.19340254707851812	-0.660367198032866	-0.7294030954840179	-0.77518642804199	-1.4805363271473366	-0.5070807581610134	-0.20603871241444144	-0.028183265581470572	-0.00922893528881336	0.012236789432045774	-0.2179993169749941	-0.08778495052519324	0.05816405866946139	0.09551343199194182	-0.054884381010565864	-0.107304125292043	-2.9198293303846296e-17	-1.1944088658543141e-17	-1.5200162988139746e-17	0.0	-3.365508254104522e-17	8.749558068766983e-17	-9.269487096247358e-18	-4.825169053464525e-17	-4.913854971514093e-17
TCGA-AC-A5XS	0.7541729477974564	0.842957832962996	1.3016162307547	1.070720492895542	0.6005604771421831	-0.07345248833074412	0.1064473664518399	0.06547307729741877	-0.026162605220556166	0.21085792596152467	0.05930862753881876	-0.09039740947407156	0.9264162850529564	-0.6030024309648782	-0.22593841758852642	-0.6949676334508609	0.18514773270340815	-0.024539901230619558	-0.6305873948778594	0.2575581981980241	-0.09019480576422675	-0.1957253706579685	0.12651944815676677	-0.1936288625171802	-0.2395262710150812	-0.6068622052046231	0.9600982541706518	-0.24725045489915232	-0.868346173748914	2.832702482845982	0.836290191252693	0.7498568303958825	0.35980438101423634	-0.06394956883118944	1.2766385838302856	0.26312142824339013	-0.6166505875337264	-0.18742660966344954	-0.33688580813526153	0.13275518251916632	-0.23831625782959204	1.0430452762534599	-0.14475629554677721	-1.1552943624653225	0.1720639437859977	0.11235122740411506	0.2382127879338838	-0.360013704796233	0.19760885549098617
TCGA-AC-A5XU	-0.09348407932827155	0.33387692769108046	0.45303018717257515	0.41359907501530585	-0.32854602522296894	0.18351336268865612	0.15658371775775065	0.1372443408426921	0.17897831603054376	0.06431198904917572	-0.5118045951317856	-0.13528504224474094	-0.01627099206231687	0.7100611371639282	-0.2741569183946961	0.023263125122826887	-0.11998465734474062	-0.2464503780916189	-0.08751733905538688	-0.14336307567303394	-0.3313143297829079	-0.24483539411297722	-0.12271760336642068	0.8387084824993597	-0.14794188593050583	-0.45415196019288384	-0.5439761110877271	-0.35576777821675065	0.5826642741750226	-0.24237307814601275	-0.11597977634380338	-0.07142920894361551	-0.0017639855627596904	-0.11118814215543668	-0.11271611079409435	-0.04164888605795772	0.16929215397769878	-0.011643959954071751	0.05860907225383559	0.09635351802139541	-0.05360669433941028	0.6671684204304927	0.32557887459440815	0.4945913895421415	-0.7088886629080416	-2.0083252557894147	1.2276981008527041	-0.6476067156226338	0.41969185533519
TCGA-AC-A62V	-0.04704679844341318	-0.11514530911608986	-0.090724435541341	-0.25088369393083054	0.2516836785936666	0.3162334746375493	0.7908155942301316	1.1129261030046869	0.9496973937152383	0.35094920387294737	-0.4417836181134932	-0.25442257815650626	0.2914883067320307	-1.0011372092087083	-0.19378609390201268	-0.540506142164081	0.7174825991154576	0.9937472855373396	0.31292098181050837	-0.15213351733798025	-0.31705398150868314	-0.19928646121819438	0.08009255331545362	-1.1570303441017415	-0.19941458457112302	-0.611341241301591	-0.5367891920288791	0.05285858591406601	-0.4217550787604908	-0.413509291384836	-0.10542509042938619	-0.06722476167167789	0.01983741820900819	-0.06463456132572765	-0.020804381695708057	-0.07707020590849557	0.05404292428696904	-0.03587399253716777	-0.04759555267380271	-0.029239605519400934	2.46953135061357	3.571134287789147	0.9120013455312362	0.9614520014819052	-0.16901122629878462	-0.7555340574451412	-0.14325012581024837	-0.9349820232482416	-1.3523783810977004
TCGA-AC-A62X	0.17983573431546626	-0.24119241278925563	-0.4737270852057992	-0.2478938637712336	-0.012041995602472272	0.3130949698294737	0.6270763095572192	0.7451958534167313	0.7262248794106897	0.4224522885149267	2.392467857197322	-0.27943122070284854	-0.3362227268760902	0.6818589132877929	-0.2837054982285466	-0.46587541554899337	0.5462442741102705	0.5576060085463307	0.09432004675959664	-0.2066023723518241	0.7973362217846027	-0.2456343580859705	-0.014037039035261892	0.7392496296288273	-0.2091157080055608	0.39457371968921734	-0.09109217855286088	-0.07161820332579981	-0.4820675751742269	0.9015013760695582	-0.14156014925709529	-0.08108360028682424	-0.0029182049113875494	-0.021229965428148385	-0.1289222654813828	0.0008945785942077852	-0.011231100632538994	0.06927812267838993	-0.06951419613811717	0.019268321142940695	1.5295513778975236	-0.6694749864189186	-1.4675465363676932	-1.3767345474866879	-0.06521745080497192	0.38898516264722255	-0.19816668304211377	0.6308590023413774	1.754245516989151
TCGA-AC-A62Y	-0.22425009607129984	-0.5291407212179013	-0.7064752760774458	-0.7640683960591167	-0.38778310938290844	0.04564801480263817	-0.10894690358510165	-0.2343669250869691	-0.08029444906388658	-0.06123529022710155	-0.4019760754154593	-0.18514998678860486	-0.5465327278868958	-1.052401574097011	-0.3203051304485056	0.6069402006549018	-0.3070141388207485	-0.3722869619913963	0.640147743224172	-0.7088263885432293	-0.3139283621791225	-0.1511386383681787	-0.118671645394299	-1.1549696390239885	-0.19968630492865858	-0.11850982959174666	-0.39332928407241274	-0.30223622025126734	1.767731181427529	-0.5587972583165344	-0.16173422652363764	-0.08414514929017027	-0.007196666806408165	-0.04914525589056036	-0.19537288125291927	0.06161476387339223	0.01684453257170476	0.05501489974522721	0.024874977647456418	-0.0768268216717267	-0.671354958559195	0.3075427039519571	-0.21097675631810156	-0.38917000267140023	0.1406821329221762	0.048784952238148306	-0.5710452818356587	-0.36792401814149295	0.6809341108100753
TCGA-AC-A6IV	0.2658760733059579	0.2862426772913943	0.5682541806498702	0.6823794739342018	-0.1610706472844253	-0.23776417163025101	-0.819266865386872	-1.0754532282758338	-0.760836849872157	-0.2744060264102873	-0.18376648548278668	-0.19277168302037406	-0.05928790359698601	0.64071036988713	-0.3349393391357053	-0.40043872377762185	-0.5315530797980661	-0.5437890862929159	1.1780500158493088	0.25048925745419437	-0.20964599968201247	-0.25352921711961907	-0.21594394823632135	1.0670277454147232	-0.21587170452507118	-0.3890307166592977	2.2224460681542793	0.006556638227148683	1.750806457371993	4.378258253500406	-0.22260680496999816	-0.11752054016556554	-0.01885242606589759	0.005028032930730954	-0.22620853647349523	0.036346014176761615	0.18525139752291342	0.0016848557179432264	-0.052509477219794036	-0.13181818012741298	-0.8909745312950362	0.36508218072624443	-0.7689412341010612	0.9857340838858116	0.1611148757190689	-0.7655754687298435	0.2760052898800798	-0.5624161576385073	0.16946051047919106
TCGA-AC-A6IW	0.40648749937844914	0.8291330173117026	0.8993640746959785	0.8387392964074427	0.6341075625088208	0.3845713522739982	0.677338245994023	1.1215538443629143	0.8136978700319095	0.17430502081987256	-0.41173877982351803	1.0731171042324	0.4042075683051715	0.2087045118820895	-0.19182244286726138	-0.20424007579644216	0.6138558562853162	1.2049307781522778	0.12616498020191713	-0.4130774510435781	-0.3312669248590437	3.449237795120008	0.05266868160211882	0.6176801498126342	-0.23160236667678602	-0.48045728169098173	-0.552671256834935	0.04624407197526472	-0.23297243929969366	1.0391211521407118	0.14493482559831825	0.08614055219427763	0.1309388381681916	-0.06758137498973495	0.14624766796648678	-0.11092748928361915	0.023801850400539882	-0.16694178108860264	-0.20731567817921032	-0.018760243985514936	1.9312383644192568	-0.20246060695554435	-2.623273746465857	-0.3232951650291754	-1.2918854387586742	1.862762340965091	2.3483332654861107	0.772155498943472	-0.7246970541826449
TCGA-AC-A6IX	0.2569507187724661	0.24504074190493608	0.4228490362598541	0.45159553519935913	-0.05191466886420829	0.34098156237754096	0.6286623180514703	0.5555592631399486	0.5292922471104645	0.46482577144737514	-0.19568299945591186	-0.17231620366969724	0.30473084213799595	0.6510154647668782	-0.34191851585921584	-0.2723986459490927	0.7145708209221099	0.4729320828737677	-0.05111399784614718	-0.14224928724405617	-0.18259897072753503	-0.21997532252372975	-0.01334210404525923	0.7089664020569513	-0.2234728311460935	-0.4582240964961677	-0.022629999677636167	-0.1051527021055754	-0.3343187481350139	0.932503599656692	-0.11364578494580617	-0.1023195341118179	0.02853840074086218	-0.0015395705038055714	-0.042238674007985276	0.07092029149023714	-0.11107526837364101	0.08433086480811405	0.04633485591612821	0.008838129587926704	0.9010166952247699	0.07184898912548464	1.1185350062652597	-0.5853976502258895	1.4890445525772669	0.15154880506902346	1.609115798884744	-7.335470475158873e-05	2.536329624722668
TCGA-AC-A6NO	0.08024049944394342	-0.6285115924725916	-0.8496364383215191	-0.7475378865280411	-0.12248569231283402	-0.08753774190072158	-0.12175481208807805	-0.25911185289248695	-0.24196783855815068	0.016168285435383685	0.3220388575861802	-0.29778149452897235	-0.49635875954871184	-0.9821557075352	-0.28315597938026055	-0.17700263973250097	-0.1797384916160127	-0.36946110958477385	-0.46746091632662135	0.4034095969194516	-0.00816862189976225	-0.2296472666920369	-0.19695589075787337	-1.1614000330410243	-0.21326949106348	-0.4153463351441125	-0.4804107797621913	-0.24917598323389129	-0.12124450518788739	0.07981831000366255	-0.19030288915551233	-0.07080241694488015	0.04104177704109468	-0.003916733926479789	-0.1328429425578233	-0.10240868986279957	0.11023656806294821	-0.05255923235047801	0.07961542275692672	-0.08545809652796156	-0.5538738255831614	0.8104296387482759	0.06839921115285473	-2.349418083661331	0.3905748091116144	-0.8046589535577704	2.200376857516552	-0.6913325123890776	-0.09600431384104849
TCGA-AC-A7VB	-0.0528628747500605	-0.19374418342593444	-0.2679372951767996	-0.5620674534069533	0.33028087116761756	0.40205361962543557	0.5431216095821619	0.6226931666668155	0.5524415700095171	0.033345659492744865	-0.3013311440273404	-0.15888652191861047	-0.07516155166016655	-1.012981393800862	0.19723467512899412	0.08903850718927957	0.6310627719693623	0.7572929084935971	0.09074370969306951	-0.4328000333084464	-0.30217948204648615	-0.24360205609144253	-0.17992765893972731	-1.1655816455271222	-0.05818250286156664	0.9083763295563143	-0.4607712685833804	-0.07506635080888034	0.29345158995058473	-0.36431163434267416	-0.21644456826361283	-0.1094800641325244	0.026326141563495824	-0.007556478111208225	-0.2261614126230529	-0.0015137701582010044	0.19229603153490343	-0.07018928516630715	0.07649273121932239	-0.16074380755553075	0.4705896592048503	0.49606944939815184	1.2277411143637567	0.4131017909876159	-1.268778265422261	-1.6943489903511235	1.5057908648598128	-2.249185037860704	0.5090634240382883
TCGA-AC-A7VC	-0.18136955404741925	0.5849621479528985	0.7395763749976703	0.48824409501269295	0.4056389288115681	0.649099772955242	0.6772708812781442	1.1630498985948226	0.938939177066998	0.4071563700533883	-0.46937821306447847	0.13431555054118316	0.9799510770122339	0.7685631467846046	-0.17488246063959456	0.009844944255569688	0.4192109439891715	1.2509364042162419	0.35913851486762965	-0.2517087425557807	-0.32134832761862464	-0.21425595744201711	-0.12236316862547668	1.0213376110023489	-0.2143363015658139	0.26066869309311297	-0.28171647631610935	0.05010442072182924	-0.09759635496373295	-0.46033834928967593	-0.23183991022098802	-0.18168189109696062	-0.08823644272415268	-0.052746974938169454	-0.21461803305799698	0.09318361745742934	0.09670272060422018	0.02309721395800046	0.06311568700793956	-0.05124770511363294	1.8521866473689692	1.2850967447305601	-1.9331539579800714	1.57452722167164	0.4218015295239986	-1.6529822492202664	-0.615104136592445	1.4900763245752373	0.64057480789648
TCGA-AC-A8OP	0.09797878768705495	0.3133605550620935	0.2730315805970567	0.2685796982930502	0.4154346016479572	0.25356542106141156	0.230842657280438	0.29690267393840525	0.27868281424854086	0.2521906388686858	-0.49044488215007015	-0.18624740755122884	0.14131394060769925	-0.14102404994600895	-0.21742897033425065	0.16996922100511935	0.13019179191257274	0.6960981771286974	0.15266691329362336	0.22769855395661467	-0.3403221370024304	-0.21696904492370456	0.007626454913412762	0.18313012556499528	-0.22115927446529307	1.6226855581516395	-0.5180608797373784	-0.07271871918991611	0.5147529805602437	-0.09187616697971981	0.10718167607025877	0.06342118007730692	0.09333073888757852	-0.06675561599874355	0.2958740660984874	-0.03875409248025228	0.09876412678020141	-0.13299216574460507	0.06358628906500745	0.04944452289005695	-0.21300913192539617	0.11166165872710192	1.0884861398077579	0.2856056071466705	-0.2735355059164049	-0.7443910743684172	1.468343617938749	-0.7983447573882212	0.5828580648621023
TCGA-AC-A8OQ	0.15833619622473485	0.23954676461428384	0.26194960940291856	0.49080535036500256	0.05698814657638741	0.20406691447275552	0.3853495221205261	0.6417568874031732	0.48285005103650774	-0.05003063860485716	-0.44332325763332187	-0.16996635409308347	0.15370974426280912	1.012584782471606	-0.2815096020623491	-0.28556315475867833	0.28226656531352023	0.8185965024296776	-0.12935533554311487	-0.6176990278316664	-0.32951890934555694	-0.20056947643903947	0.015387011511849492	0.8526335321049852	-0.21671362799782887	0.7618674966675573	0.2287659847228764	1.6513087290203599	-0.5136864038111707	1.325566192932898	0.014709196543168788	0.01992609615143553	0.027371169537659803	-0.0355730585424003	0.1334235624577885	-0.09043353723241991	0.07272303769915141	-0.12023402310221726	0.21419879753800528	0.16867737692138804	0.7514517784028579	-0.37657449193339243	-1.7713381851048868	-0.1659393687262241	-0.24867005524782512	-1.1052658560228057	1.5822823378092414	0.3884899000113715	0.4292714403621561
TCGA-AC-A8OR	0.10220525038626489	-0.5299848908874337	-0.663720649127425	-0.635336714058066	0.23456224333858763	0.07100513430272623	-0.40768582413519233	-0.5038646677942276	-0.3898795711782303	-0.12071798075704027	0.13911622933882614	-0.4418392110412303	-0.7847113029192561	-1.0980045960029352	-0.24400847038960102	0.8220505716605259	-1.376051274343415	-0.3229848592779187	-0.3788063676106101	-0.8669446636066416	-0.018703928774466506	-0.2525099537057226	-0.13666543022721164	-1.1763787059832638	-0.22597766659134683	-0.23012310226423105	-0.721520024801797	-0.2181393502626448	0.04499701200353887	-0.5748211833777307	-0.09616227234477376	-0.014654898468967965	-0.02345029450532591	0.049429074389311246	-0.03884996662464953	0.03172929711477063	0.052758377588634366	-0.014916624297212043	0.05502102560144603	-0.01735434684025528	-0.8670968538145672	0.3442701256070735	-0.5676774869066281	0.4077545374673383	-0.10920298185419614	-0.8769074652596749	-0.37162882517362184	-0.24484807524853835	-0.023866953197333424
TCGA-AC-A8OS	0.12123359849839757	0.2798989984810353	0.0917437412039424	0.37579876424646813	-0.4690702962468068	-0.18793936992914187	-0.46799111321128134	-0.812552907173085	-0.7525786622606491	-0.3419214813473217	-0.1910265680678008	0.021202777202791644	-0.07941854041453562	0.7003576698983943	-0.3903706661905409	-0.3075039405936978	0.5076942196554445	-0.8568839843400397	-0.6175743163749564	0.07891577217588684	-0.186288061275715	-0.23052607106428497	-0.18197210285514367	0.5587145923532011	-0.2180875741595373	-0.36974876159475906	1.935650268863049	-0.37848334374170417	-0.46294927621973014	4.7200183807004725	-0.17010674765572842	-0.008737271292380305	-0.00820487714692297	-0.0072425182290602515	-0.18049840233666292	-0.0930279981638872	0.0001516114917023848	0.060286059652777516	-0.01220204243780428	-0.09337822101760294	-0.8574557808360286	0.3514935174425128	-0.6085966616155316	0.5434406517810871	0.23094541731561757	-1.370582457971551	0.3971499252834763	-0.6725174016873101	0.17916941695363592
TCGA-AN-A03X	0.40998308578724596	0.6097871986280569	0.4831657138576234	0.4415336913521934	0.5487188231428651	0.35881558022336396	0.05206882149912381	-0.21272664721830564	-0.17578505086908267	0.22230018917361982	-0.0012447645765616517	0.10397121859484101	0.002053922768030852	-0.8471854851004891	1.4185009955844634	1.5580089437771731	0.6665636817640105	-0.2746065103033907	-0.20472729751356683	0.46000685114278006	-0.12350343086875593	-0.16003196406908327	-0.147468774425505	-1.1623749746543457	0.3915463536725247	0.29368881505345157	-0.2963302907517547	-0.1838857626038879	0.4419179880315185	-0.04360828314039229	-0.13514227401455253	-0.08595820539677917	-0.03762673517255698	-0.04766836413496489	-0.1823030627440142	0.09693995095488288	0.1214076027126034	-0.1040899309958542	0.12188428108246954	-0.13784866558113193	-0.5039506448483296	0.23469627250833955	-0.1475329443957606	0.15985899711373225	-0.062263240771682285	-0.24317744676716724	-0.8622448844501036	0.34946684807567246	0.4511097399587343
TCGA-AN-A03Y	0.10226221718779697	0.35882183497144615	-0.1226700022830401	-0.027001443430090522	0.3819584006764376	0.0286182975710886	0.36682770042812435	0.7392144786235817	0.45209385616602416	-0.0022507870371801927	-0.21224725290658938	4.132890559425605	0.09396490281816336	0.6009531622206611	-0.17879681877824188	-0.7569638846085315	0.05589806507434072	0.8262592760902816	-0.1981713603986049	-0.8799733317541741	-0.17732439095217145	5.8451978818469055	0.10387545015513891	0.7595892699069706	-0.21769836867541362	-0.6972890992294754	-0.5845582554999581	-0.12320671004351245	-0.5585950459466718	-0.6289928895079164	-0.11351294614937507	0.023255945329290515	-0.01026753042180546	0.02796189234272102	-0.22644795370119533	-0.11869673304334875	-0.05577088414280106	-0.04185218218314431	0.07947172018874092	-0.27381691346856196	0.3067594610243643	-0.3592226839754308	1.2242362674455787	-1.694908864981605	-0.6153880775663297	1.1892916179132904	1.3439633356174043	1.8616023151066659	-1.1536078510603875
TCGA-AN-A041	0.015276847437884574	0.2941836829071509	0.5094349020507979	0.26194914597342545	0.026250206212317908	0.510148188106132	0.25994816814547067	0.20552363862894427	0.2985667518829134	0.1609703281669399	-0.4688622992708514	-0.1654367205845235	0.1927477991804323	-0.9014602878269043	-0.30975892157472595	1.3391309088333152	0.3723639986945203	0.13369155712111763	-0.13104244173097512	0.3595850355716129	-0.32906906571247324	-0.23748913335779112	-0.05645536805455974	-1.153321756707179	-0.22867895533589547	0.029536133084551507	0.918014662197745	-0.24490998541273504	-0.09284797347790866	3.1215864913437668	-0.0877815459713376	-0.07697870165209343	-0.03622306691459408	0.02355388656277528	-0.03520266814212034	-0.06102391428499362	0.04776201581250144	0.02128995599212906	0.025612651567443235	-0.06625195132426023	-0.4512014737012498	-0.18488974481888518	0.8218450091489511	0.6144687341953423	-0.1213930729778396	-0.14527476012550264	-0.05428308570902851	-0.29701977594483825	0.06306587717665717
TCGA-AN-A046	1.5064330787938782	2.0570164586359345	2.6902057937124253	2.5719123137587667	1.512065946517639	-0.14557035987002628	-0.08378185155582346	-0.03799179830237671	-0.10068804367988032	-0.012714524170336063	-0.1638108114621793	0.391695861745132	1.0584469031599717	-0.5866386367490295	-0.013660879040762878	0.13962521386484406	-0.17164000348259545	-0.42665933987131854	-0.04017954425477951	0.9741280501852198	-0.045009807044363914	0.1667075126221033	1.1561025844736923	-0.7090436971715225	0.2967786448834348	-0.37798972254993357	-0.4765464553753546	-0.4329178316163122	-0.04904842542406228	0.018432185963826155	11.14122683671852	19.51821698989134	-22.596067589388166	1.2519252587039615	-8.122891091927794	0.9785458237440653	1.4336180869408903	-0.020300929614969918	0.3052721201748867	-1.1812370711304008	-0.8696341298298936	0.20236165732480918	-0.5190906625399178	0.01336350238948975	-0.2331523449490182	0.09523607957568787	-0.8053206504931183	-0.10862202047068192	-0.033551196823735197
TCGA-AN-A049	-0.06786413299870962	-0.08270220328727508	-0.0954599892211786	-0.31090615709473324	0.2898448927265995	0.2000187840865057	0.3970416656853352	0.37777557040531157	0.3389083262531247	0.3170447577620575	-0.44297380053430263	-0.1799577056899143	0.6501988817506863	-0.9697219819416051	-0.17468275968601307	0.1986228267132121	0.5567201055993697	0.3407857556790304	-0.29635944783085344	0.807147183479009	-0.32667310629689217	-0.2050468920449583	0.21722732745173495	-1.167986529668434	-0.21897047177578524	-0.3930711016969741	-0.5001065183545753	-0.1966390383126432	-0.8343376619456733	0.0488967631174281	-0.15929007981020152	-0.08601129617012479	0.006999134920391961	-0.050904919227973855	-0.1952105748006321	-0.13944276315460022	0.18386361952528077	-0.012570457569574995	0.04130148573708731	0.032332414482234784	-0.3048563976486022	0.06544152198540322	0.907766453635395	0.4335820081855671	-0.9552831837465882	0.33870699171471114	-0.06337387770161636	0.3190373391211583	-0.4326623690238593
TCGA-AN-A04A	0.03896717218540716	0.037819565012421064	-0.07624546134273309	-0.1274944315349524	0.1569075081905068	0.2597431005381461	0.25196810530110825	0.5818301613281334	0.46754842238766475	0.2780500580625758	-0.44846616926390964	-0.21452517134298715	-0.22538528388148898	-0.9623643574299984	-0.24300416114277895	0.18140109589463663	-0.25688476222865353	0.46310492676256193	0.2506421957180211	0.7890217373181543	-0.3309019696526504	-0.21923447948279934	-0.10046096993804532	-1.1619892792550492	-0.2139449148987231	-0.4977840756427802	-0.6101744590688979	-0.23722491934288178	0.367742399544937	-0.02976050688155896	-0.08452613286242751	-0.022865405148087208	-0.07007542833301197	-0.032889882125829537	-0.023194684303218045	-0.1131554936715838	0.037456042793025945	-0.052776514926230235	0.05942495396268612	0.07111353247622464	-0.46276207858057045	-0.04016896210430069	0.4273225958281407	0.6519041671540777	-1.1238711772237804	0.026075307630497088	-0.7380382880256889	0.13877508875763822	0.002962674831067203
TCGA-AN-A04C	1.091904583478572	0.8408813188847493	1.1480847762948216	1.0808183534932598	0.4717671514370209	0.15987191974374831	0.5955246037152554	1.0418261007276453	0.7011306859136938	0.005661468133783359	0.872401957771313	-0.07206141749447503	0.4459496474058667	-0.5756406718240337	-0.2635425349625517	-0.4710963610528443	0.5469468302711181	1.2912372823004745	0.15769955933207433	-0.7063582039141412	0.5663338247673273	-0.19111499174639365	0.0365617960419606	-0.25625160521621637	-0.25942019711181913	-0.5179368416551817	0.4137397012501456	-0.011515065386851911	0.07609485684786245	-0.5281788448655451	0.7047368369451471	0.28054382111965526	0.102388301297652	0.2037095869954744	1.4063958832845753	0.1910130009089557	-0.2948064959176978	-0.2116270654381371	0.229262803001029	1.316026150606099	1.1347125821630728	-0.14502141186626039	0.09499584429963709	-0.3271000125520833	-2.5676092459389133	0.7113802135465409	-1.084612584605426	-0.028943114457417117	0.3758911664454662
TCGA-AN-A04D	0.3929364854297327	0.11308010986019695	0.183626417486926	0.11072244338690476	0.18042488024883163	0.32984822864374347	0.7856617973812422	1.026363434755816	0.8805843689853569	0.34909923887633265	1.3588823314946756	-0.2542215235577932	-0.074020170835465	-0.9738723516524438	-0.22585713101772817	-0.3296883823161712	0.8238930310906508	0.9500258158023028	0.23483828308629648	-0.28852176927125806	0.8301146618966913	-0.23350172036354594	-0.01542776873438743	-1.1528251319197174	-0.2157113738488897	-0.5774964626745707	-0.03390570740660924	-0.07596946944658635	-0.2625008351412461	0.49830535471236104	0.03168614347138888	0.053079492613632484	0.042528932129101235	-0.10219455714897643	0.31619138998752216	0.1001336359316835	-0.25033704890087743	0.012353404366648654	0.1215146051852043	-0.11941826814333148	2.0720976886567675	-1.4342180139146887	-0.39824982976654183	-2.1544382867175584	-1.0980229147415597	-1.0424586896028036	0.3737373287368423	-1.2002237727406315	0.020380738744172434
TCGA-AN-A0AJ	0.09696158087858894	0.10371779182938444	0.27220022355119095	0.1938040319387546	0.12755857327766132	0.3282260156407358	0.6279909168539242	1.1685118923783893	0.9069763566077261	-0.11741233135146188	-0.428722697007727	-0.3142413704943563	0.8079849934595984	0.3413040290141029	-0.2743300963005976	0.03922726447557213	0.592522115808259	1.4707714886376833	0.401226902997563	-0.946493163387472	-0.3091631871525063	-0.23354595354841712	0.23694199136977176	0.6691459882471491	-0.2287913975486595	-0.4394754142290957	0.280059704881067	-0.009407168613537983	0.08710614064397676	-0.64463160007219	0.00743926865674804	0.22713426601872208	-0.011025350849234916	-0.0514418030550101	0.12104116953932126	-0.1722627972337686	-0.06991921929135901	-0.002840469653025265	-0.1361965493143855	0.07888691490639609	0.8699903266110676	-0.9754521558992681	1.2818053123477147	-0.3998641077346587	-1.7579364619479216	0.9463897579976513	-0.07730488110713246	-0.238254834827651	-2.128671899632903
TCGA-AN-A0AK	1.190156664093565	1.7133383882156612	2.4493822430864713	1.8923469350017021	1.2249398001125313	0.15600674807579204	0.5518497622829696	0.8866820138057268	0.7475909874686658	0.06712209026982834	-0.08801013525148921	0.5831805748057508	2.0561506832883367	-0.6287978550974714	0.03332204288914361	-0.8877444559426578	0.4023334231335223	1.0099838102079295	0.19935193220986872	-0.4804171013481504	-0.1382695472509264	0.6428334931877757	0.3332850624180315	-0.5017112091761815	0.05114759561241401	-0.7653612499321527	-0.5675620480718168	-0.09031298151117362	-0.13250662305004107	-0.5168552584391501	3.59491037778093	2.873370939967484	0.08974156157134244	1.1247743965977428	13.031294655502636	-20.37326842850524	20.983130716684904	-1.6530616064175174	-3.2065262344110343	1.951697942248164	0.26233534945232456	-0.6297168564666723	0.7265774242508402	-0.1428905775717856	-0.878206216929262	0.22395798463961636	-0.7392563185288897	-1.1574242887649655	-0.7747499089252793
TCGA-AN-A0AL	0.21685160556842525	0.007504722891450327	0.12428448199502842	0.2165252410952292	-0.33289984766633407	0.3701901401699428	0.5723646774648996	0.475348446785337	0.4421618636520158	0.49949743876175895	1.763010080479103	-0.3355210554860685	-0.42125278910036523	0.4496353237206296	-0.37641416492235125	0.16807885914941195	1.1408861349725947	0.49800688356329836	-0.1847011825846374	0.6620584259272148	0.9127393980811802	-0.25967676306147397	-0.1660668989279608	0.6319638161608627	-0.22578565311314647	-0.34782616285738666	0.9762451551685469	-0.10494634571252298	-0.7609758065550922	1.6425233376696153	-0.01241245851992264	-0.001227469786353961	0.04345444976376838	0.08775152864721912	0.09619932405301065	-0.22796199610360854	0.3299908344498027	0.040189475211984925	0.03257811991868511	0.14816495389999806	0.33043574890154304	-0.40716120293398844	-1.183323307457664	0.32875569616226336	-0.12245563722607561	-0.07577062246299271	-1.1137962315206638	0.23666582923380353	1.7964213760201775
TCGA-AN-A0AM	0.13718451299972503	0.2908872426583802	0.49471617256736306	0.37995090283018246	-0.24655032797127202	0.16780943440031765	0.439089700086795	0.6542063611418286	0.49020259310567393	0.35443934435099106	-0.4410476583536715	-0.20465578062853104	-0.06764312856994249	-0.8287575425641573	-0.07166306187416974	-0.3024602713301577	0.48532015122538125	0.6924195231867165	-0.17299461913327793	-0.021977042194987657	-0.33202405169914884	-0.2481607649057547	-0.15479812115484623	-1.06864763389921	-0.029126343736401623	-0.5148784866688703	-0.49950546336164203	-0.15671262787171422	-0.5621833811032518	-0.22206721843026958	0.00018723156395101403	-0.09521498676224704	-0.09454128763175816	0.053159529809899325	-0.07185697428443837	-0.04993879294250493	0.05333920317187764	0.07647487504496764	0.05381588806297735	0.10886780825501849	0.39225550301218975	0.23162802543836852	-0.08675740457423907	-0.37306466876836775	-1.1469418966099068	1.0367805019724017	-0.6207129260948532	-1.1162717254939423	1.205178405623161
TCGA-AN-A0AR	0.10976668321496788	0.4734598684447969	0.4152887436137597	0.504632387148783	0.3609013731424233	0.30905517876940425	0.7460341858861678	1.0852139590555563	0.8497173551258896	0.2912282737217134	-0.485109587122767	-0.12363560138114131	-0.21591618695867756	0.10769212553664809	-0.2440551199956719	-0.49965561551633403	0.6570387493153095	1.0837835820726023	0.22324658894605123	-0.3003047513899801	-0.34036514980085714	-0.2005965769180515	-0.11310011801701055	0.34563916103249376	-0.23579629699083168	-0.5943537528462706	0.1688654389901318	0.010815028211810775	-0.3353476601814195	-0.34999798482726474	0.05644547488511874	0.051551121349922825	-0.04952117537384813	0.015107942621968146	0.021301181569129593	-0.10183709055215175	-0.23345125741776898	0.18961843891286628	-0.05459241640104161	0.13176515457974794	2.343749018473426	-0.2708954003007211	-1.1849565469950443	-0.4058243925697751	-0.7144493028479384	-1.5455268167634022	-1.3408458005519603	-1.365862145112439	0.5214058912314119
TCGA-AN-A0AS	-0.1518248236061679	0.4246572577080219	0.30970757820513123	0.5441674196026836	0.19739384953203126	0.4863275295041311	0.4085594450721449	0.4520777300766387	0.3766766145115733	0.33788608021096245	-0.5138592016520886	-0.0445628876881314	0.014488975317046227	1.7086106005341846	-0.23425572404030442	1.0362856474962316	0.3200353341064478	0.5151663993114143	-0.4695020850246441	-0.07452473931123925	-0.3264562428087019	-0.24712689543978678	-0.11061062057508998	1.2755252710042304	-0.21881033823926893	0.004752314659039964	-0.5092129124910512	-0.15507378271546485	-1.3215993175868013	-0.34745919375919054	-0.13215998064756948	-0.05441901453807902	0.005203279092440804	-0.0030133370255602233	0.0014268269469674612	-0.06124904966597146	0.15262948842383917	-0.008904118542621887	0.10033287124906477	0.13027866492333579	-0.3219846587804319	-0.08451206311285223	0.1133781332980285	0.8991312500432149	-0.6847579536083527	0.36059801718885937	-0.5334498591163443	1.5468913754398383	-0.05038009188935441
TCGA-AN-A0AT	0.18070740039364466	0.3196593685594023	0.23808568680220613	0.38916394407115	0.43553405220292174	0.3945177019477864	0.9590550239275211	1.335401973885955	1.1036993146380762	0.1874322374155866	-0.45251332447803455	-0.27633690178867076	-0.39246683928127374	-0.22507953840278325	-0.23358286093766176	-0.11571068533461508	1.2846494744860717	1.5143166483698745	0.5598062209846306	-0.26164786654186484	-0.3316116442019304	-0.23603168409356662	-0.09575271826641116	0.051129216374190954	-0.23003001496211609	-0.4636745177776693	0.4378737165791117	0.03725868644801663	0.07470207584081574	-0.29989262815815265	0.1318871285136724	0.05806628471120322	0.07692187403362313	0.11282805631763651	0.1782780963073669	0.04177240810509965	-0.2340833304760009	-0.045746020175814785	-0.2195270776165938	0.20250344244646482	2.0486174769548313	-1.8005872217498566	-0.8378490346474456	-0.2994608360622442	-1.1191939883210569	-0.3151590331553254	-1.8728813809985636	-1.858460084016291	-1.237073584187353
TCGA-AN-A0FD	0.17303267882522666	0.0654820987553578	-0.07307867407560388	0.026266140613950547	0.5397779036355922	0.06600974891215439	0.15674945962640144	0.27690382258423646	0.3478577998573694	0.14240614292908202	0.5722406354016313	-0.09701415107472579	-0.48042646493771457	0.5649772910578027	0.9290958472892134	-0.13420430862221383	-0.5865651698240515	-0.0493800428420196	0.35715296246559963	0.5026861735338842	0.09020829176200079	-0.14452206653444793	-0.20715774305516035	0.7833403249489415	0.24004598700240606	-0.4570229940756406	-0.6555878700572398	-0.3085259745364861	0.4399166834553518	-0.29177961508135913	-0.15149767110252493	-0.12076185136863686	-0.061679336582177016	0.02170683013597352	-0.09610582476109902	-0.03277937202733289	-0.024945856846148272	-0.0082803484804224	0.1143157926455625	-0.04920678186153042	-0.7029347758281026	0.22699235119087308	-0.11081574371759632	0.5895439306022658	-0.6195827750009554	-0.42379616680328175	-0.8249902497335454	-0.5808509988008705	-0.10105178289973059
TCGA-AN-A0FF	-0.01775731330800852	-0.2762586296354825	-0.24183462832439453	-0.5152386804205296	-0.45252835129653723	-0.1989998158277735	-0.23924850098364328	-0.43297099179108767	-0.2767371551395677	0.40849277858373184	0.17413166018868803	-0.2248911437077806	0.16352389581539997	-1.0161120422562846	-0.39164374088488446	-0.14666955821443692	-0.5471029358874546	-0.5928874747010355	0.9275092776940442	2.4320466143557415	-0.040461664886605964	-0.21536060112174585	-0.0036984869235105	-1.1678938497424565	-0.22029913502957268	-0.43457398946218173	-0.5249179007099695	-0.2519498107628427	1.7972946887451278	0.43465843633524204	-0.17372810480533274	-0.08578353001211277	-0.014878558922906732	-0.04596163092426957	-0.1327196841298577	0.1588260098244014	0.011575899976483759	0.06070858686237723	-0.0905265790607908	0.07022034471774734	-0.9141002332664503	0.09749658998944492	-0.00751050987930669	-1.7475209222124437	0.7152672200478393	0.5316040484167336	0.21569668850675283	-0.13234597477176244	-0.06278103130288559
TCGA-AN-A0FJ	0.15221721022163098	0.24611447115563753	0.29613155393086815	0.39612970801529584	-0.04255026325152227	0.404661160317815	0.6668881372744171	0.7447773755996228	0.7934647987977091	0.20649670263009232	-0.09422326967403068	-0.19041906882581344	-0.13972755239586301	0.38647900026274123	-0.3396513374651162	-0.243576098580522	0.7506078227522913	0.7026120041754543	0.19937562683629292	-0.37802756563706286	-0.10391849306035345	-0.17346325240319144	-0.055637628825389675	0.5701875321630969	-0.23286845395511224	0.4966823314464416	0.7035077338680812	-0.04170882521722148	-0.15593847768248703	-0.4237853277202345	0.004399736510246291	0.009297612626934272	-0.07757405490652519	0.03190102129375642	0.06319517258120133	-0.06649496841937937	-0.029539069921210633	0.02012622178182317	0.1431476206443881	-0.05118727163503248	1.215602454210886	-1.5829643682074945	-1.3887517827227465	0.32123999680650556	0.9242449519789941	-2.1271062572111767	-0.39232667909521357	-0.3440843425752718	0.7854353895732296
TCGA-AN-A0FK	-0.09525145512813121	0.16392049371658435	0.1849919424800521	0.04004658763461404	-0.05382668302098868	0.3624507052947905	0.2427342608025944	0.21241520920746648	0.2935170345051586	0.13798128071241897	-0.46539484830879035	-0.22294506368096637	-0.23601796633515304	-0.9760727199976121	-0.30834341349843447	0.7651934266881859	0.07390038976442377	-0.2706674018328363	-0.16307783255820985	-0.6988447618021788	-0.27920685189992606	-0.21500786302411276	-0.14561823621606607	-1.1617377229659032	-0.2247758008662222	2.00862460563405	-0.5149671698254338	-0.36245565888740405	-0.11867937678716156	-0.6038261438444573	-0.10384183842463982	-0.12429410894438163	-0.049538594929200576	-0.0699704420715575	-0.11443562164333958	-0.01525230088401851	-0.0592242214259019	0.025184229021850846	-0.1385384480376322	-0.0541522532386529	-0.39112423186989476	0.16018182558824484	0.3749980035080328	-2.04682539478966	0.7913477713511414	0.6519832313198474	0.3704167082977585	0.23275111551675298	0.7062255157789319
TCGA-AN-A0FL	0.6298357132040049	0.5597363751547769	0.6479179090213921	0.5881673538306962	0.794209863137292	0.36729032069473055	0.6825175379966386	0.7722635032552415	0.6004770859542662	0.6815331255017079	1.3563359348550428	0.057151488326758176	1.5384591816825814	-0.2821368115617894	1.26420581578253	-0.30560162352501763	0.7568963326765675	0.6800869356273148	-0.21756140775569194	0.15547180725018803	0.6643068815729112	-0.1086273028554623	0.4517979620230905	-0.031669012026993903	0.928183883495766	-0.4479575219406632	-0.47146719340842663	-0.06320379688131751	-0.8659441548616311	-0.3028496516741325	0.16889374871083393	0.14560432834280726	-0.034314717176033065	-0.00381080477904199	0.3690096073221709	-0.02092828639352424	-0.05046094064923315	0.3510270660792555	-0.3506277565989979	-0.2273267310416095	1.6814554344699546	0.3167800457994952	0.03411483822358849	0.016216756389249055	-0.3480375398562624	0.2738744394744981	-0.49727292197464745	2.2605585258149477	3.221031397240479
TCGA-AN-A0FN	0.29777042804528026	0.06175363115882228	0.0370694405055196	0.19042629195616612	0.9509717142899194	0.3412427371091516	-0.7714595835088746	-1.1345618445249	-0.6321656751594499	-0.05220899814661397	-0.17491292673065198	-0.13553402116630905	-0.36725513486378	0.5992453359106156	1.9724288377552848	2.585164393186682	-0.996322763099596	-1.073225434048942	1.5233760837162198	-0.6219788950619899	-0.20305449402247244	-0.12049145950663363	-0.14529226175170223	0.8387505702141814	0.7068214245324044	0.48543805644316046	-0.5309178427491511	-0.25788020589574545	2.3263315091444103	-0.5482681838201852	-0.08088834093058558	-0.13218343118903939	0.07436984562220028	0.040118888200143324	-0.050631264977479794	-0.17592870237446812	-0.044708279150740715	-0.013597882214878168	-0.2252197847447562	0.08772028889717202	-0.9456891978775562	0.0910538115656499	-1.2818917864003652	1.3851103873366766	0.7639135635604206	-0.5509482773359549	-1.4111939100593165	0.8924574711138894	0.37510996518391376
TCGA-AN-A0FS	0.5126577009500692	0.53009755030251	0.4116473535499725	0.36583514149184804	0.9027523855355589	0.09865943966179265	-0.22010908952974992	-0.41505368564716044	-0.01085515381984219	-0.17017718063911055	0.010612837068021746	0.1514795031970145	-0.08575881294598549	-0.9525880089614454	1.4362247942283917	1.039439402192457	-1.0134292805331235	-1.1197984213269945	2.24810858976833	-0.8752920089836104	-0.12508502921327444	-0.10243991077195129	-0.0349136908100309	-1.1380372192579211	0.6115155431650584	0.31167791510512965	-0.6606987548015633	-0.5356900109087369	2.5534105905533138	-0.5713587430669496	0.08534878295729746	0.11608329965279972	-0.013294912126962256	0.014471673928343073	0.3479462525478292	-0.11935860776655556	-0.09758627266363952	-0.25718089782952736	-0.14617063273213304	-0.19175297905985547	-0.9426486275430679	0.05631244541022085	-0.0769398142332311	-1.6955926157720058	0.8494386473585784	0.6080979280041298	-0.01624272509214236	0.054316422016268046	-0.26541951598204255
TCGA-AN-A0FT	0.4599560168461949	0.6434265669520053	0.822520746732554	0.9612778887934361	0.29586984664325766	0.1904307242018468	0.4731488681292107	0.6429518797460124	0.4851494256405145	0.24191688690919558	-0.39628852027714817	-0.1065001391651472	0.24132424883350598	1.034874319445922	0.006670171185548477	-0.5290003314445735	0.31223690015933503	0.7734570789411492	-0.132184425828888	-0.400789327563576	-0.3357920823101452	-0.2144517550356252	-0.009645007692832427	0.8295116034825719	-0.042230607897356824	-0.5777396208496077	0.6070513732587721	-0.0645848422781432	-0.43376664604715504	-0.47279879197690133	0.027356638287794718	-0.08037118981727316	0.044460716534813025	0.11867167662170441	0.00010204439241327042	0.07390599745223858	0.05142783336855666	-0.02392769629991807	-0.009477303199925626	0.15792016225216748	0.7325610979166524	1.3629128887600264	0.5647306539099474	-0.8980437862841072	-1.0241840693945592	0.8148608166315748	-0.1256211683699909	0.3996794471702757	1.5128525390311356
TCGA-AN-A0FV	0.41210812297039223	0.7963558156781403	1.0310160475132015	0.9438884152843035	0.21537815388460568	0.2965676298812192	0.3050916389673251	0.1808129857976867	0.21973138754733826	0.24717201021476906	-0.42300022623388406	0.01797961999252267	0.34834192362858785	-0.34707239423187014	-0.30405599873323613	0.22615942819346743	0.4990911557765148	0.1273202453734989	-0.24097112585103356	0.3427154402917409	-0.33998693044891826	-0.163694851578594	0.01657375504999029	-0.0768775944856893	-0.2465865766898111	-0.3995162102785679	0.8179686224066487	-0.21550739607779779	-0.21064749710859457	-0.12354170238104951	0.2103481795069275	0.25407214927197996	0.13474696039292747	-0.03945629395160765	0.3546676054386135	-0.14228244783814456	-0.0992675685008859	0.22984914565223044	-0.02029445812605153	-0.005482356161161093	-0.041562122386478946	-0.06656588160107009	0.5520109375168879	0.2978344124488305	-0.27565389223858355	0.12814771192921584	-0.9553477348175905	-1.0659902009274071	1.921377759678467
TCGA-AN-A0FW	0.2182079702965943	0.1245432757456021	0.05198398741679592	0.2574449180635904	0.9936675696287427	0.3961472817391973	0.464793540535186	0.5370551098278116	0.4261792833669569	0.205729584216614	-0.43151860101253126	-0.16434180843734925	-0.2553041209631437	-0.015633637954372007	1.7947687567118151	0.6190446286753704	0.355933999592865	0.2562159664456345	-0.37660474983823716	-0.053552259438159736	-0.3345459956170302	-0.15542560720061924	-0.059595645237501486	0.1445391118883613	0.86997430498064	-0.3166280997342968	-0.5211686459584339	-0.2737291338590752	-1.2672674022610502	-0.1866682938671238	0.08909319753578651	0.03075778561659792	0.02530716972561367	0.10039983855677206	0.2660264286702341	0.03279924195098409	-0.22121653214619935	0.014715758024349835	-0.26182327493643576	0.14102563745359956	-0.050852323828816874	-0.04231266514319222	1.1354722552425318	-1.672739035622618	0.3881393473137165	0.8842505006863525	0.2153745183112773	-0.9115901543360607	0.37702395379405046
TCGA-AN-A0FX	0.5676989053569873	0.5521502864598421	0.862705342003774	0.7918862324835142	0.45568177582457237	0.37163488597228267	0.43578342451100865	0.4557970127967201	0.44615570357041784	0.4345845222215081	0.309083206830066	-0.1534455972492616	0.6874122619369406	0.022662888276697643	-0.25389578079977143	-0.21030322466107576	0.37560815066044867	0.5773996841611402	-0.050181926489712786	0.22149744523829065	0.3174992592521891	-0.18937140466074162	0.12960237809956543	0.5356875916476813	-0.2508476969774293	-0.31154751318474044	-0.4931945259922372	-0.07233562937631342	-0.10705815037058321	-0.1877985123416524	0.32349625414757893	0.24412478269469018	-0.11710882081268559	-0.038246772481781675	0.5584588067478495	0.2518884923553335	-0.0004356125954829455	-0.018004250526221927	-0.09744978428249888	0.28071177593336916	0.6874201318370189	-1.383936797530315	-1.2382630333815459	0.21407601564899953	0.4776231460395516	-2.5747856875797877	0.7899065600369425	2.7753841628321645	-0.5296358581552573
TCGA-AN-A0FY	0.637512901325388	0.43487840331997646	0.7389876150027196	0.6478834105042371	0.5127561856768017	0.14061835455213106	0.3692126827319731	0.5001377852330463	0.4574169859564386	-0.09139633907701072	0.3029185106491293	-0.2790075601634675	1.1960848739509427	-0.5920419883660185	-0.22834164155441194	-0.5077301686297215	0.3473983204288024	0.4602851891580643	0.004249452112425562	-0.003934343252756511	0.32630863625827927	-0.2338046419170694	0.3198578044140885	-0.34231668829362366	-0.24409391129416383	-0.513284679496095	-0.48951255028806706	-0.13274667632703654	-0.27015561347468664	-0.13090370390156408	0.4109452913539039	0.1744406451856285	0.1413447734453771	0.036458455091473795	0.8141953769943364	0.20708186650410573	-0.28385311030312455	-0.004737845689868064	0.01626474712891072	0.8949470426397931	0.12738932801081765	-0.5447880768653476	0.4249243810920484	0.7701150045174269	-1.0181133334265335	-1.5718571149980338	0.5461911876055566	-0.6371597429184412	-1.1799040329011314
TCGA-AN-A0FZ	0.06839287752991262	0.1325904545720742	0.14745111128884797	0.14581068607750247	0.4278211816227739	0.34422120968889164	0.4632440484391426	0.5726801945917299	0.4181532085879971	0.22604448575613126	-0.47657315084936813	-0.19846028311027622	-0.21744465849922637	0.4962688497262675	-0.22374220665609731	0.3240658049063077	0.7167401092168512	0.8934610159265322	0.04467654882909575	0.1606222607631948	-0.3346753794748534	-0.1734977753945607	-0.09109796631633614	0.5822947256386498	-0.21658044773688487	-0.354619979247448	0.4058511389015603	-0.08068103971956168	0.33774746739137523	-0.12127068220845	-0.02613055591867474	-0.017634444342188586	0.019944768255430595	0.0077552976975885	-0.08369065905997937	0.2968374840487531	-0.06350293084913605	0.0355480964152978	0.060634597673646554	-0.007832135932297778	0.01860196618966627	-0.07669899732856478	1.3480242075568505	0.9885498111398713	-1.4345050743527952	-0.4260497087357194	1.234041780408492	1.1131773399829379	-0.044540194513075955
TCGA-AN-A0G0	0.23767258805015498	0.44066168136336015	0.5454316480507532	0.641420597291817	0.47825691468250303	0.34994965367445957	0.5492340966161643	0.7245056386579639	0.666502682714998	0.35008875560326386	-0.38131032411878824	-0.146648841862353	-0.0587885060901794	0.751220274014555	-0.11344143922939762	-0.30104334116157827	0.503281017252827	0.8454160943459323	0.13694292820605955	-0.3167450445127865	-0.3259066833559455	-0.24223442446606158	-0.14825722924672408	0.7012224552523209	-0.20589413009018312	-0.5656260279676043	0.26326715140158796	-0.06353131293127295	-0.03988820110697173	1.154614167083207	-0.1059945784548332	-0.04619912923323537	-0.009789207366798324	-0.04456231590182127	-0.15311373538197176	0.0007496395709469436	-0.06196094974743156	-0.07834450589273481	0.08120356514878034	0.0039336691755013494	0.6804572527445898	-1.4417961389939784	-0.3154352806965888	-0.8701139803977279	1.2577970005976475	-0.3801934649120935	-0.48198197314060504	0.13346917316378204	0.19398469923395395
TCGA-AN-A0XL	0.2725542722247588	-0.22789920478837056	-0.29773327665400423	-0.44101244952612667	-0.0037095138859618753	-0.2261730001140205	-0.47516122667879795	-0.7197039066443872	-0.5484875738267276	0.12776189680706793	0.5337004872813558	-0.1938613509417592	0.03218551010113274	-0.9667454564708462	-0.2496558909604505	-1.0452414363981812	-1.271122413371036	-1.148168184174083	-0.11632419985761651	-0.6276252913806534	-0.059257183681256445	-0.24566727591072512	-0.12375251749760358	-1.1545697398552257	-0.1936775843390773	-0.7067243389127204	-0.6688952091466761	-0.48817636821090066	-0.0012880902422713581	-0.573121685248019	-0.18768635693825353	-0.10513443285523773	-0.05434615371789774	-0.07627283993614874	-0.2347938353551525	-0.03951811881866737	0.12325653533367001	0.021640962935095185	0.08920829129652239	-0.13068377721108446	-0.9678669599897775	0.008403269126205232	-0.08824019927762995	0.16494323715132495	0.036866043847633284	-0.055899199563598914	-0.28463921841635653	0.44357756411729915	-0.33785323641555154
TCGA-AN-A0XN	0.7282675061567587	0.42475391454554856	0.6794468637867829	0.8855105151209027	0.14546257600249768	0.31996744591859816	-0.36286201965244186	-0.5291516111604814	-0.3279794155479578	0.4081062741058668	0.9319889831479007	-0.2850869784059714	0.8148900220003753	0.8080111304661243	-0.29479378968538567	0.4106328709973225	-0.9487835991366221	-0.6837963355297874	-0.2570392261732786	-0.44604538994652737	0.42824738922960703	-0.2507240369681793	0.23742986538563393	0.919251370342506	-0.23744549516953808	1.9416903845479117	-0.5812344700850286	-0.3187480678499408	0.33296774466239104	-0.604345154489134	0.14889434968904175	0.08504156243650841	0.029138316961071612	0.1466620417258276	0.021723305757672073	-0.28133609838277585	-0.012943726994649575	0.12065656121066287	0.012988464945545087	-0.05256007781159072	-0.5976993401548003	-0.3073629996134166	-0.5664415569247806	1.0946359117616953	0.8304089021196591	-0.3392555612143542	-1.4989950924419477	1.6111962380439118	0.3101234958610681
TCGA-AN-A0XO	0.0011005342834579965	0.13848124829385258	0.36065391317541096	0.09552507878312733	0.28383958172440654	0.2301712187888373	0.2814045787869564	0.28678878073313135	0.3860285059651899	0.03238027446859834	-0.4703025995184686	-0.19309153017851563	-0.029323739748758387	-0.8901065836639757	-0.175102574006895	1.1185339133383194	0.1903252499429591	-0.20824943895383813	0.15403634347086248	0.7061178588039037	-0.3273083862928144	-0.24384724997126908	-0.15522900350448315	-1.0876323477111591	-0.20588608751362517	3.4019245231843502	-0.5133473051017787	-0.3858530179101609	-0.3211039471308749	0.06098309714319761	-0.13068882336342344	-0.06531590628805588	-0.08189942350971098	0.0014413783195907272	-0.16210200286286058	-0.1024995252313929	0.10091821915427722	0.12676715064915045	-0.053545700946174335	-0.0634893338465622	-0.7651905298010804	0.021098763245280386	-0.03493302157728611	-0.8531460428001779	0.28630965472601266	0.4068718146000611	-0.5197654050903903	0.22568634767204776	-0.2197044089365933
TCGA-AN-A0XP	0.053488919041621265	0.2062273228528783	0.29028938084774847	0.027589176504610513	-0.2227484488403789	0.0918155953888895	-0.27790484389730213	-0.45805482164070593	-0.39692639560079573	0.1758983939130624	-0.3890185779397811	-0.0693758676588071	0.9738870353006364	-0.8797732580812814	-0.25303332417561175	2.238116938477681	-0.6250746442852843	-0.3248782315930306	-0.2125974748259332	0.9347408618839189	-0.31983463871030304	-0.26538526669316237	0.3203055865816764	-1.1507932991627754	-0.2010957403660734	3.7832023785481224	-0.5414905255317563	6.711675978849024	0.16333787388919427	0.009504418373464864	-0.21019285234463558	-0.11053628070499481	-0.052504044328205296	-0.027407717349048975	-0.26346497747748776	0.012279825090506322	0.08904958002408069	-0.04818715048050215	0.14606627794148508	-0.09905013264540398	-0.9261390265241471	0.06694188718044719	-0.058980368882011386	-0.8935442396397684	0.7027231910119944	0.7353767073371211	-0.1666033338210213	-0.15928518451510668	0.0824332552618594
TCGA-AN-A0XR	-0.04881096820330482	0.33370890189370234	0.3858845806864076	0.22085927876492847	-0.3526611114322877	0.1834819516655256	0.09302173581533044	-0.07205478271440373	0.017153682659545474	0.3086131213875448	-0.4886551086044676	-0.0712459552146813	0.19290519691217103	-0.8673191429277859	-0.38518279208076195	0.7774178676280257	0.4144813867384484	-0.29419903625281896	-0.1479232734126494	1.746444545786163	-0.3300676814635285	-0.22046057437226668	-0.09836753358424905	-1.1507720494031042	-0.2244308936534509	2.629807149146005	1.433084369804603	-0.3173075117402928	-0.05852723562108955	3.1699427103303766	-0.12774201003967392	-0.02817990813252077	0.05566071922576154	0.040570514495810214	-0.12882153802297988	-0.030042797708696507	0.044502903812961944	0.05773859738999675	-0.1834306875022976	-0.06742291491263173	-0.6091074922035365	0.37743685242655794	0.26667346965285454	-0.45587053145458534	-0.11130801780629689	-0.3229684474411847	0.18274324726898625	-1.0721140001839424	0.3387198912941317
TCGA-AN-A0XS	-0.33704089819365496	-0.46472821963716543	-0.625917551460872	-0.6897855031814215	-0.385726979694022	0.013290519913647603	-0.17431656073457552	-0.2706381102023832	-0.23326052612375187	-0.40184203377203437	-0.506760621068314	-0.14455036784919253	-0.1323494386061631	-0.5948174182819728	-0.36034056502262873	0.7302941410046321	-0.7720517136200721	-0.21335345894727287	-0.039207250535588795	-1.01909973346453	-0.3236738905372047	-0.25440721990212517	-0.14019953308698713	-0.8536168325653601	-0.2172411730602491	0.007700710251904409	-0.5975925346214541	-0.23758298952003	0.034810119124838085	-0.5602200210884717	-0.2136092324497764	-0.14381880651430837	-0.022412110716197055	-0.08898659116433097	-0.283080755694634	-0.04918088839699124	0.10693411712593376	0.06175944594817361	0.08491340710884802	-0.0880172092361244	-0.8933436433657379	0.3774512255044138	0.23961351625983837	0.24074923763403386	-0.9358119885556911	-0.7895821837351769	0.9027812023388297	1.0736773481218465	-1.0031218156505044
TCGA-AN-A0XT	-0.3370919574889331	0.557797590651834	0.5092389007523007	0.37076158928522673	0.7865944516934076	0.09244398063810551	0.10686612543008327	-0.09750232342165624	-0.006852164253150058	0.00034558985846887134	-0.5635904343230264	0.22919817160798991	0.542839638985543	0.7768827785093648	1.1321930861208451	-0.23076265548915853	0.23185991912520212	-0.29752465466071526	0.1898856109593248	-0.31032269028280884	-0.32312516878747716	-0.1816388579934749	-0.16129904839321052	0.9431116293934738	0.08909113043393715	-0.30737598477051525	0.7805722354934939	3.5602984803865825	1.2754608397305236	-0.32563738829161326	-0.2306348150175361	-0.13027793884579458	0.015284022503142838	-0.08525900215348425	-0.2524882990878186	0.06574149608073765	0.011917560449140796	0.056180394461183225	-0.0026458546106934377	-0.18828160801269866	-0.43121674101309504	0.024845076820047506	0.4137060132330204	0.562736704830425	0.20263833163573022	-1.3583341484992186	0.22696526699561861	-0.30016090423903036	0.8391270127978215
TCGA-AN-A0XU	0.07507911391807179	0.43774791123924445	0.4039729606983531	0.7249783140553864	0.32293104219681934	0.22006616374873506	0.6202482251276334	0.8640066495640405	0.7775212152149232	0.25872972698897606	-0.498687890660773	-0.13207511355503482	-0.4018148961885073	0.8206136410943664	0.16026666455056857	-0.5086124758009224	0.5365767744464024	0.8687852141390613	0.1471185462063658	-0.23794270510378066	-0.3397547402110566	-0.20061887253982724	-0.16128100196259532	0.8564218938835175	0.06663840907081015	-0.5586573828345105	0.6851038166213039	-0.005219093305356025	-0.30964380365870725	-0.3152184950006083	0.059469473332416374	0.09537415171810028	-0.07786534965530516	-0.037197063737408595	0.0630769123288905	-0.13981002519492317	-0.03405920688308621	-0.02242239904242935	0.23839315806678102	-0.013326557591119928	1.4027230676591622	-2.145948618374817	-0.5947795061853647	0.22872529820357282	0.6557132193257386	-1.1373690131892904	-1.146334597711295	-1.0254887716020225	-1.135400598490087
TCGA-AN-A0XV	-0.6150680204412531	-0.7234109234690637	-0.7580032185678779	-0.9867244538424358	-0.3625706558647734	-0.45094129317746906	-0.5506892551674324	-0.8885340376766295	-0.8841962224971457	-0.16349212083312503	-0.5726812720451249	-0.3520562714058935	-0.18287747329357232	-1.1122334905690676	-0.3881312036907825	-1.0967274544157148	0.610397487814674	-1.3506795320063187	-1.08215884506741	-0.7810349209506977	-0.32411227985758945	-0.18529123863572863	-0.08494533443986181	-1.1393736596942952	-0.21468834197950704	-0.695318680681926	-0.03773647414385631	-0.5351194013018623	-1.446438292336056	-0.5516605985580856	-0.18718583828248073	-0.10083666059046796	0.011207739586558452	-0.06504197771904598	-0.21789619945254407	0.1004475149963679	0.07180578328494863	0.05329226595583592	-0.012643049722942324	-0.0918410543265379	-1.0370211750873866	-0.07405249598131271	-0.06254283570266982	0.5349801273880915	-0.8150059389435984	0.06308389926567032	-0.25411678533873877	1.0585072858149016	-0.8539233706775441
TCGA-AN-A0XW	0.8000508486601364	0.9212024722713854	1.038030698217979	1.0565027005964707	0.6353289619759802	0.10754259836187229	-0.37571823102519114	-0.539641468186292	-0.42719245976024206	0.2266438178776242	0.3661799141175892	0.5154253926567838	0.2933806851724805	-0.38482251391065125	0.3864289760169968	0.984151485436416	-0.9836455594803061	-0.5196731326569356	-0.8444698959961988	0.9179953582132637	0.2585271068110348	-0.020754702069768705	-0.0013959024104922579	-0.012331757292897616	0.7592498437009625	0.063068635020316	-0.5985936247000951	-0.22917071176513645	-1.3365605411506416	-0.06709615413596855	0.6012167149952017	0.5422716186471166	0.13694248106756218	0.30116472236600716	0.8446952854980764	-0.11514119678912144	-0.3491007971268449	-0.43845694094736515	-0.19307651511184742	0.7722590374367158	-0.858383437303653	0.007241225849043141	-0.1416658454362195	0.15811815938590826	-0.05901659357412534	0.43463591826136627	-0.8770359282801176	-0.4818355973966672	-0.10636480770780596
TCGA-AO-A03L	0.29838202697140076	0.6364655599003305	0.8088144002373572	0.8964411881477629	0.019734673693229572	0.2754858100487342	0.44448846662727565	0.5858105908854248	0.6468407776328104	-0.10905231341796665	0.4882866674419985	0.1385367285167522	0.4878736857530243	1.6840868076164106	-0.2864570356583716	0.5172825040631596	0.7434056663447076	0.39824703201038997	0.4858582625448367	-0.13864190695869044	0.07515496745257733	-0.2399530559526167	-0.1521138429761735	1.320793750548757	-0.21397397827623474	-0.3589627920213788	1.4933758889606896	-0.24902998024363107	0.23704212295920876	-0.1853329682679569	-0.1746963021033068	-0.14339251792936666	-0.08104184725638781	-0.10920853058370958	-0.2673933202050171	0.11500025957016574	0.13079920694793146	-0.06629055442995639	0.07522145215846043	-0.10761040050544575	-0.40133849057392534	-0.04580911393117905	0.24958326477190207	0.32168420078505217	-0.9748581193375995	-0.1920153893366014	-0.9550887588963197	-1.9861481120728268	-0.19090932529515448
TCGA-AO-A03M	0.881419498500283	1.215096738973128	1.860741562572658	1.4144797320367266	0.8603348648690318	0.5264630327741058	0.4131742962797337	0.5561200922895223	0.5768248385064886	0.1679201634666186	-0.20233255724130947	0.2975389216201446	1.6407900074611461	-0.7094121109561412	-0.10915668940896218	1.2297072876267516	0.5843303556453086	0.4626706965382499	0.1202462660234476	0.7730067197447462	-0.01275265348407258	-0.1131062456423301	2.115393494643986	-0.538137492260911	-0.09651390089199967	-0.32685835029722765	1.8238109040456647	-0.17416120132913893	-0.31703962527762564	0.12874753595508456	2.094903249088716	1.4505743796367667	0.006779712709006418	0.36627322323984285	2.868942935091129	0.6018948920492599	-4.450086397121619	-1.0646327503036823	1.2316007287692645	4.290627587171261	-0.3108503678580484	0.08606848358650089	0.22973458389468324	0.7637242350921192	-1.1752777674047212	-0.267033427986121	-0.3549349928105246	-0.8084132148908617	0.022569104337460386
TCGA-AO-A03N	0.43514914742535815	0.39102691136414247	0.2218963294169818	0.47459496993272854	0.27512780811253545	0.2282873106722728	0.47787023017700125	0.6043617258749554	0.41773151109305695	0.1501820965263349	0.5028136026675197	0.6895991070275402	-0.35899988397000737	1.2506223699563732	-0.2473450963733082	-0.20050393855479545	0.564464187851754	0.6140907474363925	-0.368260663248989	-0.0847731191590689	0.14728581057872034	0.24802553829405338	-0.14130563936903304	1.1430998392449376	-0.21365707201714967	0.7180306714318859	-0.4757559259325489	-0.1799528008493946	-0.8850476032951317	-0.29410433099281447	-0.006789030395117123	-0.05120894287761094	-0.04065164808186411	-0.05637618174403523	-0.08614681918998508	-0.18410262227251173	0.06936158939394167	0.22393059817069375	0.03180941370576115	-0.12083412146828795	0.6692265784705885	0.8928818124152428	0.5262867505819193	-1.0731042188920383	-0.6141773100425116	0.7975294194227665	-1.2975545584503068	-0.5621343857483991	3.0774566649825386
TCGA-AO-A03O	0.38008523953988377	0.6614683101786425	0.6634844166488935	0.8685728228034459	0.09367166595351797	0.33400049775327506	0.5739115738920557	0.8813139570222667	0.7067249585474139	0.15893670285501532	0.1662320728656687	-0.02201932344623328	0.2300311589761236	0.7537752775932934	-0.2948713649588666	0.1849626262639607	0.4405621457476921	0.9900506991867036	0.07279821893054922	-0.024149759945248997	-0.018412945100289162	-0.20558073631680518	-0.023197994920687	0.5417766288933163	-0.23243775494921945	-0.45658520301288735	-0.548131113467677	-0.09240249644620654	-0.674550582961975	-0.15415722460329515	-0.040353790463526475	-0.0005739720722821995	-0.0031696225573347708	-0.022852258620660076	-0.06403814112845327	0.09164863407919921	-0.025910129452068418	-0.013700529614317614	0.033638641913177385	0.023733604387311293	0.30528517946182027	-0.7151673697102998	1.3104690216133563	0.206161895103346	-0.8950289699532898	0.7548344762897616	0.5301153591797207	0.975644346631226	-1.7579191706745805
TCGA-AO-A03P	0.47742106768918624	0.34929834091521617	0.43194960631894425	0.32731102184735794	0.27946802792254805	0.1002031280934546	0.4289609453377842	0.6692715140320475	0.5776980335010671	-0.021489016191871	0.937430571941717	-0.19949124759369663	-0.06371663326309573	-0.9025435630141525	-0.2446407494143763	-0.2423905861260754	0.4274209675889846	0.6499417063958621	0.4112814754142093	-0.2367330048637589	0.1991389877092006	-0.26412653217497173	-0.14379139377572658	-1.167216775832033	-0.22474058066021946	-0.599151135883908	-0.5250915805290963	-0.15945022425250044	0.4010102985087133	-0.24922632556702784	-0.09727613550910426	-0.07781403751256002	0.04256869195903098	0.08548552384034656	-0.06605481519251058	0.03094594997764492	0.08910464136061437	-0.07308473870072624	0.07506803169665695	-0.0947654617094098	0.1031351209228346	0.10792975846056614	0.8002449690171841	0.24656164663460126	-0.8893422423009097	0.0781758070060362	-0.5135229640116192	-0.3906688644062708	0.21527376837347328
TCGA-AO-A03R	0.27303415917192114	-0.21247749019038595	-0.1482108157327402	-0.14054805544281979	-0.20125896072176713	0.027021365716703053	0.29185819484323844	0.5573485156062358	0.3834308540843975	0.11183394170398277	3.4107298988802643	-0.315802425934532	-0.19196154154639325	0.6709970191605117	-0.29994935918458104	-0.3307410741186924	0.25814089866051754	0.5572711705541762	-0.11923820803047874	-0.06478360816637818	6.7623240504798225	-0.2239190614814313	-0.13260478858484911	0.9667774420380255	-0.19761957824005644	-0.5100254598610359	-0.5325914258931911	-0.16748506702254606	-0.3086072993344701	-0.2947176792846864	-0.11386076320974266	-0.11299543420605553	-0.009752516600532678	0.05018575497755109	-0.1784229440510717	0.09116555366448076	0.09971117748502335	-0.07839739520419357	0.12703249116173734	-0.11926482925082904	0.21049909822231375	0.41907815480829647	0.24174212582782728	-0.34538911538341	-2.2364570772341725	0.667530336550817	-0.06129326647926693	0.9085952981663081	-0.6547720478817127
TCGA-AO-A03T	-0.0037629254293158384	0.27190428582082393	0.17405486608893955	0.25885549454979895	0.6707253623598283	0.11182013549876522	0.34225217417462533	0.45186629057734223	0.28508689982990437	0.29206287990813157	-0.4870705662228549	-0.1594576873698256	-0.1490476702367596	0.2892023595791692	0.9358710297137108	-0.7574138646003938	0.22390001394695952	0.4213737360965237	-0.49585697654521194	-0.09801116515901595	-0.33347173900485083	-0.20444314400606028	-0.06678507490673374	0.5209572871597464	0.3344405034869206	-0.6368480627818582	-0.546848130548566	-0.11944047524760519	-0.8014239937123615	-0.2731786087610906	0.0019577024575611825	0.016821658795497366	0.12798613431553524	0.08210466242686579	0.1875302791401189	-0.005315683668120319	-0.15626650305837453	-0.2462256669823472	0.031042179900645662	0.014928160359433638	0.6876015015016839	1.500456226663675	0.42058924120089125	0.3916089380784403	-2.0090218447981245	0.4336442193505494	-0.5586263610651458	-0.061226323458410926	1.9686670994651525
TCGA-AO-A03U	-0.8342129134594974	-0.9006619409238812	-0.8799238191205014	-1.3721794738234092	-0.7142605881669463	0.3376639916422213	-0.24977323415864996	-0.6354330058876445	-0.3962918976949343	0.4951060251796286	-0.5600035444659157	-0.1316400430779491	0.5015986352296161	-1.1355372308545173	-0.3570433523140163	0.48496886161025	0.1373318801015052	-0.38595122967462486	-0.645255460939389	0.29902499904472674	-0.3155790428502068	-0.24424479102640564	-0.11607313388208253	-1.1533489531450811	-0.20255369105298104	-0.12571552195918154	2.4357591577156636	-0.14400061834399183	-0.8229503730699951	2.2809427867862877	-0.25089826649934477	-0.1050352291615814	0.044222873120966205	0.01153473426913893	-0.24013143461573874	0.018430060302450663	0.12147329944166908	-0.04693034489552317	-0.022761340545230498	-0.11136788400831191	-0.49663990471243713	-0.24354572655696152	-1.4295601961014792	1.526870753492484	1.2307959661288224	0.46803076354708484	-0.17791556090786304	0.7826941188251839	1.325891515129862
TCGA-AO-A03V	0.1362084161948412	0.04677456606411569	0.039600206013553456	0.19283393759482856	-0.3629405252888055	0.22616432521998617	0.14795880589986093	0.20582644009527465	0.17687445158000595	-0.03081192029142049	-0.3918245312408017	-0.1898256126168674	-0.24158895018537904	0.7119236005820176	-0.37368870816590577	0.18466361721473643	-0.1137871890393877	0.20589892275873212	-0.3159414628223799	-0.11955125118694472	-0.3237349406860563	-0.21864460550138895	-0.18286411467038954	0.8030325489257806	-0.2202596339877055	-0.5015768296448252	-0.5433605732487803	-0.21037081442811467	-0.561805503004545	-0.18758758542046705	-0.12781215110211858	-0.04013206259149949	-0.051343530204918615	-0.008782599387415827	-0.10716496214017779	0.04144401888778983	-0.025424213996901278	-0.1029820213578879	0.06237284041542242	0.08224985029095913	-0.1846445442930233	0.21422923487479476	0.37279475641270776	0.7877532831841414	-0.22173701790713066	-0.9768317761239372	-0.2719308463196345	-0.2910936137461266	0.09481258324879717
TCGA-AO-A0J2	0.18424222923210387	-0.1283214896840599	-0.2872727895722501	-0.14383129221802465	-0.14179567378876298	0.19043489206665123	0.7783306559881471	0.9837619053178804	0.7498489661518863	0.3894849218606468	1.6448452990392184	-0.2576803378280385	-0.5262410369575665	0.6758855018665868	-0.32390262778818707	-0.4532704691415233	1.0970089870718531	1.1654383669660326	0.17394841446385878	0.2022535718432169	0.6256572345401259	-0.22011594521528677	-0.1489715664549847	0.8419532687611951	-0.21890188494378346	-0.4441489044713479	0.46248934603063946	-0.07577887883076645	-0.22253907221039504	1.1596669247061437	-0.0858969790395968	-0.0276273187154051	0.00016666279528948228	-0.06762047973412744	-0.1081847958241355	0.14691223544099347	0.15106773043068789	-0.01680710586101149	0.06702152419020557	-0.13179158909612096	1.2380356691969236	-0.38096164182844655	-0.4230365153431255	-0.369678203152217	-1.8959280233839875	1.7070147472586443	-1.414056248988954	-1.619852423434832	0.9608391454976966
TCGA-AO-A0J3	-0.13119854774069936	-0.28882887380540173	-0.3332414419445074	-0.3939601130574946	0.1451423827816206	0.21734977523052906	0.23543083719085242	0.327999877030753	0.25611532093642364	0.21448681028111163	-0.5039885265124503	-0.3954283915308651	-0.038418578462562795	-0.9708071325002333	-0.26117104697370974	-0.30104377025670104	-0.09916013029609666	0.29681395790147636	-0.3598481181010801	-0.2371259022299513	-0.33694547519266527	-0.2594260363838996	0.05758056434947298	-1.052316147465881	-0.22906364076759236	-0.339479419906761	-0.5538554646540665	-0.07550261688309454	-0.3826357373218135	-0.2585897678705816	-0.06180431401364763	0.10152333186606623	-0.0010670261064510134	-0.03482243816780604	-0.01605949973764412	-0.02057744049856992	-0.07566029637453449	-0.07317854132423719	0.10958799345204745	0.08997197386996375	0.45714660182447253	0.2610188682854782	1.5712085631118802	0.3644129078827125	-0.8675905145316475	-0.799872203412999	1.0184114105843187	-0.557754416649079	2.0090169705061385
TCGA-AO-A0J4	0.25988975449872803	0.3574935320970482	0.5972311510576128	0.6974766706026149	0.11818501630412735	0.5707688624900098	0.5354267929046349	0.6651672980314912	0.63135024000018	0.578107774971096	-0.4487603004952368	-0.3127912595805521	0.25461284057839384	0.61398915179364	-0.3233213399830668	0.528257953265268	0.6570397028849986	0.7958185088691391	0.026916669863231435	0.5000807444508668	-0.34010681061045084	-0.25272918239812486	0.04014547496132226	0.863382939101921	-0.23971523116263252	1.04813345033179	0.4202114178379581	-0.09425754096720845	-0.33553846028695516	-0.08952515451624155	0.0864181998813403	0.11365918901815017	0.030574769261023083	-0.07346432361830418	0.32833220804170804	-0.01861460981322824	0.1450938244360541	-0.11945483892079192	-0.10493061690686327	0.39949254709013254	0.5187656378988768	-1.7142169826008284	-0.933930728160052	-0.5852655896478266	0.7237741556911974	-0.6970600111098042	1.071105047879268	2.913958856323686	-1.1192017570372759
TCGA-AO-A0J5	0.09085103814910955	0.17670757450262464	0.3357522123468961	0.09605045287168043	-0.2887358663940052	0.5012597588216281	-0.19642886121422565	-0.3392474454473496	-0.30975133927785947	0.16794467896037368	-0.42960899593000723	-0.16315581385482553	0.10828525175117804	-0.9415805386723274	-0.35505218619944073	2.653039509568904	-0.34462369775793544	-0.21298619388543583	-0.19407987949958722	0.3163712877118397	-0.32382304899006426	-0.23485064252405735	-0.08885347785180753	-1.1619038755346567	-0.22561579894852	0.5911057620934513	1.7785854073963214	-0.27418381873132996	0.14108505040333444	4.46316718799353	-0.08911924337400387	0.03214122105964544	0.046942268724631656	0.04136307452574912	0.15793817467893614	-0.05475854501917449	-0.030490064079511835	-0.0272686307064868	-0.24949471527178418	-0.024460562686427285	-0.8074520232823394	0.012810669792648822	0.030027019907067534	0.3376216689506913	0.20121955629351465	-0.285196833283631	-0.8204567488431608	-0.1165811862356257	0.3304643424060965
TCGA-AO-A0J6	0.3755028571339459	0.2765742332450394	0.3500609199294944	0.4500190809018432	0.4174956320983129	0.4355370597020766	0.6643391419391513	0.7817983140707359	0.7292712841990219	0.3009603702441005	0.5345224832078791	-0.21772951929819506	0.09734846483349445	1.260489724262549	-0.1322827263124438	-0.1087607416289	0.7461040593793454	0.7501031420577187	0.10057782996998554	-0.11425185314359602	0.1301149917767069	-0.2312784454508016	-0.007672053160087957	1.1225743893376363	-0.17951772726752585	0.6118665219212766	0.603684873177188	-0.11950851173001777	-0.17034251061427888	-0.29681121657667403	-0.015979729796749106	0.002869268624834448	-0.11275478832470374	-0.023754671019036073	-0.014517236155665645	0.09925702743208532	-0.04443344145300457	-0.14418418010745623	0.0007608692181626143	-0.05798449535734648	1.1089817869892264	-1.0859595235231936	-1.3426619964296684	0.010138554234617863	-0.4319626330252233	0.8576512157994561	0.13404176003342608	-0.23385280314398696	1.1434701801764273
TCGA-AO-A0J7	-0.22991506284534596	-0.44081036869421036	-0.578022193679946	-0.5566538802142812	-0.2735206497670858	0.11994068800434016	0.3621092072528804	0.5701178624416229	0.4298771819365552	0.04813792878036649	-0.4873675758396369	-0.1985596880078891	0.6336315710324574	0.6459819462158223	-0.20497237583042835	0.023895330130554605	0.3973962770056932	0.7690904598531333	-0.20804700536021234	-0.36799247521661027	-0.32826974703859607	-0.2569550965572946	0.19827523598797092	0.9931190768144396	-0.17747411264492582	1.7142070521619455	-0.42527635379128753	-0.10756795709857456	-0.7555956010480326	-0.3229439815950889	-0.22215615921693002	-0.15649149518438954	0.0049196041360549695	-0.015018613579695788	-0.24367979456297195	0.06261000803437555	-0.010539180544649232	-0.06582046807093227	0.010378431762244301	-0.09850259030457013	-0.10121756123506297	0.04001501593376735	0.6416816984855195	0.01894382761479527	-0.6485006111845388	-0.4485248468633207	-0.180410295415154	-0.7963567829807786	-0.10562797487194182
TCGA-AO-A0J8	0.016066767585148915	-0.07663271616817874	-0.1570008642889266	-0.068409661318341	0.20071921838343296	-0.19884565406250723	-0.1554422481949026	-0.422507958951034	-0.2982117868961815	-0.13214057402900847	-0.20469771785664667	-0.197615557765268	0.030866284398541426	0.6089615788365584	-0.2473849755637375	-0.17457068121374306	-0.13840608111534589	-1.0170042744877197	-0.3867264704053537	-0.9230747516872251	-0.20725764775742309	-0.25086514405096744	-0.06942080081460222	0.9810164803038322	-0.21547889658789168	-0.44285861438323876	2.6856641868806785	-0.4935759298759868	-0.30284416039417456	-0.5818328849066813	-0.2000816302250129	-0.16711562439437636	-0.08054102191429774	-0.024366433881917112	-0.27008177052332033	-0.011921735842155357	0.11348716241123874	-0.0023912559563111823	0.06529292865287147	-0.08866424442834288	-0.8492677990390316	0.14663572184134235	-0.022963671184430646	-2.235440537075089	1.0276044948670748	0.6391859682016968	0.3736971569538293	0.1632569802265406	-0.003779971569493662
TCGA-AO-A0J9	0.4099836693378953	0.5765544829494339	0.754565121830146	0.5903732504610681	0.40036352072143455	-0.07053235680572748	-0.026357041423999666	0.1738567107216161	0.07115465591439508	-0.23763177797822208	-0.19372722877574852	-0.18865031908735436	0.3012034294345976	-0.2807743466460448	-0.23104141187369673	-0.8058600973621461	-0.6181026978214731	0.2967594392061033	-0.3044084111027858	-1.0028185012729154	-0.1989904635591229	-0.23421091780242542	0.024933665286415902	0.03977676132329054	-0.23735546575220393	-0.5794080517315255	-0.5859204759745713	-0.12523159698992914	-0.8477348007752477	-0.6034008542762118	0.15006335636624615	-0.06658325244292014	0.009695102753564808	-0.015723446568632476	-0.05805874316307388	-0.04171553736584536	-0.446208651686321	0.07432481905268355	-0.08619464213120509	-0.03571713216120703	-0.33407869071149837	0.8263676831341374	-1.010160717224597	-0.11339399599012369	0.08328898730258574	0.4206529627671415	-0.6761836929492693	0.11203574309543843	0.8277217879350388
TCGA-AO-A0JA	-0.23756646363338466	0.3530574612936623	-0.5115014597071963	-0.5458542693754952	-0.34940507129464654	0.058309250811547225	0.19373378325091745	-0.06558439216523473	0.10781794967346653	0.3956585235268172	-0.4669629537864656	10.36198558085907	0.6698450248246566	0.6227964840527238	-0.3160453259123379	-0.23094810707443036	0.6275546600511905	-0.5394688442086562	0.004582509867021687	1.3431882678441585	-0.32052042586838586	6.284142700290958	0.24412781385943513	1.0072129147047233	-0.20077260374288988	3.7941011555139137	3.1861329460297165	-0.38355133113214435	-0.23477256634632565	4.232102298435877	-0.2037310675577399	-0.08639519568743438	0.011698185140246528	-0.048157522142340974	-0.208387375921533	-0.044698910780780414	0.04548159564315912	0.04008567174270823	-0.04634857414671753	-0.03126103423946057	-0.7368777048390784	-0.02219029801703271	0.1565984385093986	-0.3754501912467587	0.6196334809819188	0.2506652439935152	-0.6725356695551254	0.034110325185080725	-0.037671341609539784
TCGA-AO-A0JB	0.10926366433155253	0.18494372119533653	0.2780089890370428	0.315679142628768	-0.02061654434749378	0.16228374824596464	0.6731649914323701	1.2104402874970757	0.7267940213473009	0.1593996553236189	-0.4572972823975345	-0.2704669001196312	-0.11425323097923565	0.23747359841400306	-0.29624048761060373	-0.6165116982619506	0.6372498881184595	1.515574021500398	0.08221948605706964	-0.39045262742302367	-0.33964592050063175	-0.24210507773833537	-0.038068108366679565	0.44806504791822527	-0.22129593229160877	-0.5254255065449498	-0.0672733482173825	0.027396106711325165	-0.45679765034878556	-0.43681708145167736	0.02546050785011848	0.123846954936092	-0.08364712995803261	0.0003296721733666508	0.13566738908810658	-0.22661427478545254	-0.08227786016014098	-0.10548451820354844	-0.12967627660338388	0.08704698440696196	1.724431643138508	2.767509989504708	-0.5379783606176323	-0.12299070281348262	-1.3801355080940565	0.21648425868001583	-1.5242469523940807	-0.11980474750578998	0.23647461191804123
TCGA-AO-A0JC	0.44317394725377135	0.7590617731974579	1.0602060749242566	0.9898458779565691	1.164032117421425	0.4030058067785373	0.19371163255335241	-0.21793599383765574	0.1339554650315246	-0.013468966016922462	-0.4343938004091784	0.0787535844848321	1.3968075581512525	-0.09168755580818737	1.6086650390038268	0.0495806928566734	0.42994076302266937	-0.4608678892618167	-0.1369790918357624	-0.3945260768023441	-0.34771951834636766	-0.1188123334740856	6.5035834205610055	0.3241826562296383	0.7748979306485657	-0.2655501140889548	0.752580438912327	1.6043106254358395	-0.45240164645095643	-0.38257227627929685	0.3091053459442859	0.32076218589044825	0.026162543081472884	0.058575487099916175	0.3433816343987518	-0.2128476057615796	0.015798120097653967	-0.4481768334026883	0.05341100558609313	0.06872101978302189	0.2618750660735591	-0.0571195524800422	-2.005982594508805	3.8028157388042128	3.0829767367315637	3.3806780529638027	5.21053732403245	-2.8473081776811817	1.0797976384503816
TCGA-AO-A0JD	0.07723363131883952	0.37366079430473464	0.5398101274203112	0.49044388274620243	-0.020342569437148565	0.2785371034259908	0.8706422119037408	1.180597837405631	0.9741303944536461	0.30361578491239166	-0.4838708945648275	-0.19280440549012157	0.24856418565422944	0.25153253782801177	-0.31746230638740036	-0.39655867727279404	1.2464145421012225	1.3759495380127724	0.3750026274218641	-0.07120905928088742	-0.33759854855311344	-0.23074880549966717	-0.006234379012659554	0.41611307691764365	-0.23364076322906058	-0.5038650989089719	0.5899733226254674	-0.03755484019249149	-0.639786941007978	-0.2578624308882535	0.027688888829339068	0.05200533100542045	-0.09545675802935584	-0.05628141927503731	0.013645121218699804	0.06463916025753433	-0.07912358898270203	-0.03346990424918355	-0.004576791083797186	-0.12363603553619193	1.180721958100885	-0.9121814916826437	1.2356325101139025	-0.43086406327858257	-0.1523819662553933	1.4741387448288403	-2.2997700153083	-1.8379482857601206	0.017486247944257904
TCGA-AO-A0JE	0.1843572748785754	0.7311155470135328	0.2572939758754225	0.8592949735399018	0.2658549370931174	0.03571871257514626	0.2067803833125205	0.22565853155144444	0.17115056208748117	0.24572494085632704	-0.42751026556919197	4.338319059435127	-0.3950237288400648	2.5569119449107154	-0.26111414326734766	-0.5330759323963261	0.23207750207800962	0.47169250030458015	-0.09540994594131402	-0.034728696726007674	-0.32980236109673344	5.668771655063853	-0.17495348301685568	1.427880987616675	-0.222413606369166	-0.40312702126296335	0.5828090344566207	-0.1276085542092366	-0.5000386960291766	-0.2897461123588928	-0.10242180700286029	-0.039795279759567856	-0.03744244024037276	-0.0712389130119692	-0.007211980333152166	-0.19211899808128755	0.09517236043946625	-0.011778595875885488	0.13121816349031448	0.02503601307613331	-0.21733787272007665	0.059296629580709706	0.2567653596206473	-0.0004987080676808184	-0.17199664713576363	0.8990232177041998	-0.34219678101242884	-0.26230460793367966	0.8634352597269311
TCGA-AO-A0JF	-0.432669863031052	-0.44023740109519827	-0.6214590823831788	-0.7986590618923387	-0.3835360962111291	-0.007836709387322421	-0.9645482885546997	-1.3890874801120112	-1.1330218988220078	0.13994128789000318	-0.5418040215997034	-0.13485768985712368	-0.2940249773197415	-1.0255260056147786	-0.313183161485841	4.73748470225185	1.1624518832152615	-1.3040102504306217	0.9348866290076384	3.6963408391959596	-0.32563850292349433	-0.234904371567222	-0.2107312292688942	-1.162985301548724	-0.1829438728512134	4.855337317774377	5.872361354791128	-0.3833168272718313	1.206572349647017	0.2696528463111803	-0.20124351161665474	-0.11510271815024807	0.007978841175899285	0.04106779163410954	-0.14262119588103916	-0.14264326468934316	0.11684310447160944	0.0909326827758369	-0.048874432489164	-0.06403827820072182	-1.1633671834614188	0.13088748937421246	-0.658465475410688	0.37137347871570037	0.05819277118151713	-0.11866558455468126	-0.9437076435530054	0.23361505097393195	-0.39170032966894036
TCGA-AO-A0JG	-0.05764321207558165	-0.05742415445932423	-0.08066656747317912	-0.27487969235511506	-0.6526447617459845	0.2649363316974316	-0.025127461950789968	-0.15239686291409912	-0.004874467613351396	-0.10885023321909021	-0.4286328412408708	-0.08173843766850905	0.12244655547726221	-0.929918568232951	-0.43591785084061885	1.222281562336343	-0.7577594418782437	-0.6147945483345686	-0.05861166691109597	-0.8574948833820869	-0.31705157936240225	-0.2648508730754227	-0.19143873289660543	-1.1538995545294106	-0.21627899190382524	2.3743374513599793	-0.6280067995900658	-0.42148282568364137	0.37778122775418654	-0.5923290814082052	-0.2251824000221793	-0.07890662610868839	-0.01768073845469677	-0.028315189956714545	-0.23545011568334812	0.0013415904023587057	0.1310034358390549	0.1449433305167379	0.011222498340450993	-0.11599641579071396	-0.6023849466161995	-0.017794507224220456	0.6328227762638029	-0.041746515344606425	0.6296815022480899	-0.13389758576286068	-0.20776300645775397	-0.5074541562215328	0.45926597166233
TCGA-AO-A0JI	-0.5118085452051283	-1.1974333412328166	-1.3227066916704966	-1.4096974865323117	-0.196312895336712	0.06924837447574433	0.24440580868116038	-0.0010485747443616732	0.04191529903718329	0.5050984542126372	-0.45278997734158943	-0.5008455118336793	-0.6867958066092037	-1.0763105932476102	-0.3448605942684247	-0.6294910120805853	0.3999987685435311	0.07362146495429099	-0.45295053945762553	0.295887151678913	-0.30573854369136305	-0.2800531248585442	-0.18389554820234247	-1.1159816248924619	-0.2073601721351162	-0.5021491160761984	-0.46069972623106653	-0.13564812645874902	-0.49538947402045513	-0.16627074698738095	-0.23480903421711438	-0.1443500914731712	-0.01910916252901159	-0.01798312045452949	-0.2910469429816613	0.07600340239871464	0.081633673035117	0.09626320668991802	0.06049605306947464	-0.08044683191513628	-0.17459321439213263	-0.048004918703820586	1.412568392711372	1.1768956221814042	-0.11035002256841664	-0.6968002502611179	0.5888413153759963	1.0490817977677156	0.7604175953461376
TCGA-AO-A0JJ	0.3238056058820404	0.6422102424557874	0.5236863110740837	0.5905215172577428	-0.24322388040174966	-0.9345129206026881	-1.3943296728242953	-1.6745141485542736	-1.7262320486621774	-0.2616168171995958	-0.13926021890639076	0.20960240134753275	0.18911611196390554	0.6748901271313132	-0.26192019755464674	-1.3205136260213892	-1.367715963610664	-0.5754708283811452	-1.183498586637414	-0.6128222933867963	-0.20572018365751285	-0.20224297158418267	-0.17007823876373263	0.8102727365949757	-0.18887483157650486	-0.6611909193694102	-0.5637610677740686	0.05025392185349644	-1.283413393916201	-0.5107574762584055	-0.20652260528470703	-0.13476814350621322	-0.029197288098330835	-0.03005347168373618	-0.35507409903528214	0.033347116633806906	0.07259804032086378	-0.04673803485421931	-0.031103999064965762	-0.10000607680904755	-1.2041115625197196	0.1430790497097007	-0.6319145862687979	0.16335168438114578	-0.16817635493660268	-0.16190512054500997	-0.7724733142741905	-0.05988116941912043	-0.3541248374589973
TCGA-AO-A0JL	-7.474948966048319	-6.878737811143297	-6.229215474731493	-5.929066533134509	-7.244910774084893	-7.472608722598021	-6.768592869129552	-5.709012243416441	-6.346932999889184	-7.436340654817477	-1.2962786411264955	-2.021838631840937	-4.088943146161836	-2.223877397257145	-0.9700159295342139	-3.5905555651927523	-5.414999014886434	-4.971462239553588	-4.753445911946467	-3.120003111777771	-0.3160455859570921	-0.2702811735266059	-0.240522712556028	-1.1804459312878541	-0.1991504525459303	-0.660367198032866	-0.7294030954840179	-0.77518642804199	-1.4805363271473366	-0.5070807581610134	7.347774989028469e-18	0.0	-3.131817958262293e-17	-2.4163196817208024e-17	-1.4831550244863994e-17	-1.82704439345374e-17	4.2289355920334323e-17	-6.330007405951874e-18	1.1811770754904366e-17	1.2212828729841445e-17	-2.9198293303846296e-17	-1.1944088658543141e-17	-1.5200162988139746e-17	0.0	-3.365508254104522e-17	8.749558068766983e-17	-9.269487096247358e-18	-4.825169053464525e-17	-4.913854971514093e-17
TCGA-AO-A0JM	-0.030880484892868126	0.2981922118994089	0.36788028937476175	0.12871434792274636	-0.4886174583180126	0.15087488978920208	0.24736755899057647	0.33939060942390387	0.20564889867466551	0.2669878531519271	-0.44303534645072706	-0.035877001502752574	0.24882617118027509	-0.7964154432470985	-0.4154223952337084	0.1198123393590248	0.2287981134189866	0.641126646331083	-0.35529890528210956	0.44997708715558676	-0.3236289919721977	-0.23497640915566154	-0.12924353017711512	-1.0762837431987375	-0.21791838409024533	-0.25193668320928675	0.9164250955079933	-0.08085174236791812	-0.7187079210579459	-0.11987173358279997	-0.171699369231332	-0.0995852095304478	0.028330590624900488	0.01805282232176428	-0.13048532336336052	0.026906307838019203	0.04840875580784732	0.011778607087324193	0.0017517982842923773	-0.10048960384706825	-0.3637106627285974	-0.0015044413149905799	0.37140307491469016	0.042554071771654524	-0.909472072586593	0.43053134491235373	-0.9559720878831688	-1.2742336773556118	0.44522659400329717
TCGA-AO-A124	0.5747818594804635	0.5297818040642649	0.5268002392426575	0.7616940133782123	1.0954980700311252	0.2918360594610349	0.8991722016950506	1.1666971416940624	0.9947323005956293	0.29887635227139836	0.6675196136525715	0.17722762612757212	-0.09894042415170695	0.6159000293494021	2.560354734719937	-0.49544078818078185	1.0860013210252983	1.162230572291469	0.4068136426291162	-0.26504311890015964	0.15581677679339695	-0.08029146893578226	-0.09126142383407218	0.743835532697707	0.784947091358773	-0.5689412391017327	2.1701091612106032e-05	0.06282784437105873	-0.2508316579141024	0.4450374078009351	0.09365653597756751	0.04745782087835284	0.14016655380749196	0.04094186839787581	0.25315629685125984	-0.10102380132253123	-0.31724555004212185	0.19563915401087983	-0.336609118601373	0.11499394696326186	2.044367762559145	-2.2803094092945515	-0.7325877706317645	-0.7337445863844732	1.0391928422102708	-1.227041491866369	-1.1898059071202904	-0.5851426257860782	-0.6745601609527592
TCGA-AO-A125	-0.17212446908021584	0.013154914545258283	0.09075621880453771	-0.22578524152832097	-0.4721141720901853	-0.102229120249507	-0.10139270000577835	-0.11260844278665313	-0.1115530888958463	-0.036365035977296366	-0.4188228224203727	-0.10768926874697303	0.18700888597484638	-0.9050005288872641	-0.35332857521643174	-0.5486763642941863	-0.40001510411504065	-0.006385960358205953	-0.25025984159699466	-0.4638253422270318	-0.30922963804002174	-0.2627692556642147	-0.19889005608097116	-1.135873336406039	-0.21720697043780562	-0.5301408418536819	-0.4959092895449647	-0.06722150448151372	0.2472815333786159	-0.37261776062516666	-0.18857949028384466	-0.11385491204772359	0.025165350815093752	-0.010663883792044315	-0.23047105712448512	0.09946329195600064	0.05249078437113718	0.0835947461537011	-0.024692237733198466	-0.10283804245286002	-0.27685584978389793	0.8030023496180547	0.13227011786839385	-2.2869268640931972	1.061336794074177	-0.4661913731270938	1.3994033315560872	-0.4078456728503288	1.6469954997223537
TCGA-AO-A126	-0.5214451298058407	-0.9068984099140306	-0.9892736495615608	-1.1604632463553775	-0.6852238065170337	0.06189036427773474	0.2010979075121962	0.33571971208616436	0.18569811909652245	-0.14535033703923653	-0.462243409255166	-0.335680655408623	-0.36986687759108955	-1.0885348177389351	-0.4040888144882907	-0.42581022705604343	0.24050108447666135	0.49756588566636617	-0.11908940008845803	-0.4432488947132681	-0.3134680299296331	-0.2684133883188142	-0.23560826736201734	-1.1647097020599222	-0.21003321283078205	-0.416645140288761	0.8012761744884448	-0.18695937811327326	-0.18800440817904437	-0.20143001118003634	-0.24202709919748436	-0.1538887386195223	-0.018780997699475666	-0.10061289024559784	-0.2643408145156786	0.06813038402056043	0.10323353594888575	0.02785966705361652	0.08087776717407084	-0.10455983671386068	-0.25164882646203807	1.193315499933337	-0.4529349446202053	0.21690995342359287	-0.26784784361842545	-0.5754093339357157	-1.0237823778916924	0.017756181974096417	-0.027318130619191416
TCGA-AO-A128	1.1730696311397275	1.4406419595807078	1.943048071927288	1.6961347101033177	1.2165203713207722	0.47224788378837546	0.22880567506080332	0.16065525486581694	0.33899101846464186	0.3893292004677179	0.017227459441021383	0.5033151934162475	1.4786761598888951	-0.5573196505178514	0.21800265502948088	-0.03995234694308319	-0.010329828721974398	0.1866946156443162	-0.10405847569138335	-0.13867133266616935	-0.12980607943234407	-0.07102082032735764	0.2753298306341548	-0.3214102953149835	0.2632181505464267	-0.33905345538458415	-0.5164055823199757	1.6306146699980462	-0.6949798989832894	-0.38747765546529095	2.38804648217074	1.1177088327903821	0.8448382038855645	0.09380532912170027	5.693723154848798	0.6551784653706726	-5.210132164075746	2.431343166360271	1.1693116790651514	-1.6445143945083331	0.4308397749564342	-0.9872429468521442	-1.972277941231624	2.127147750367545	2.0802896416734877	4.523518791200036	3.744251384564845	-1.0609090821742633	0.32549742017246885
TCGA-AO-A129	0.17337275097793542	0.3295564339624812	0.42369672023649185	0.4931361678181265	0.03800652267861781	0.39386818490254877	0.587832436806473	0.800143579290875	0.7379653060900679	0.2544520498438454	-0.453717813365005	-0.19734295969127147	0.47887099451514353	0.7960529040871462	-0.3025379284927165	0.11027112403652985	0.6469553587906081	0.6455351354521035	0.059241938123523914	-0.11917208012891961	-0.3363902638335847	-0.22957492326852857	0.10622783080313578	0.9111802489981288	-0.2288389259559304	0.574158468803297	0.1869673186102858	-0.17578738519805084	-0.30244096830635014	-0.3225938612286233	0.04828079905893416	0.009495437392345221	-0.09564891582126807	-0.037353967597887845	0.0279209677518842	0.20013627370913967	0.1846255491282791	0.040005555329725745	-0.04304712933197042	-0.020171209630810365	1.2011547457046223	-0.754954955183272	-1.896002451892157	-1.9653845301619948	-1.4071389139238308	0.5727595626711358	0.6089376976997639	0.9776257197621375	0.7685531739090786
TCGA-AO-A12A	-0.1753073769080036	-0.4819367611833003	-0.7123619843014726	-0.828120869224952	0.01877018303826093	-0.4870507140891253	-0.6666653179507099	-1.0459840558367959	-0.9507285990612512	-0.13498848207446357	-0.4119236685461458	-0.08902853060132854	0.034998504801765286	-1.004083269123452	-0.1824372249635043	-1.1562113695627179	-0.035765661008826145	-1.5978848478996988	-0.9856963184230229	2.5547739995782957	-0.31749532644273615	-0.27321846832194113	-0.17558293529541766	-1.1670180355642596	-0.19350858669899282	-0.6869939558624035	-0.27178234610496316	-0.6308143549073664	-1.3417414845431848	0.356419543347785	-0.2467555106318709	-0.14839583994426703	0.005482474168010273	-0.04314672632103612	-0.20946574258604211	0.011527640517333291	0.11464344471900247	-0.014117015221996819	0.03787352611035919	-0.07554974482690364	-1.086574687799826	0.15573143038387122	-0.3482292587990848	-1.1671591457498531	0.3079541648244659	0.0748856216030107	0.04788752499718457	-0.023720528644822138	-0.28315498182427135
TCGA-AO-A12B	-0.17969592065822407	-0.4538765647395427	-0.5720626850830295	-0.6655308042029485	-0.07843397006515417	0.18753636037685212	-0.011426387954996148	-0.09946709484838014	-0.11830111087548688	0.5895841647061909	-0.45175461478061874	-0.30046890124963854	-0.48581846141624174	-1.0518919364630144	-0.31992650493623187	-0.03075856459943303	-0.14741910477792394	0.09874302168668826	-0.31397888576691946	0.23803937014759938	-0.31528912713805096	-0.2773075796979144	-0.20755966861423703	-1.1638301218955551	-0.21839219862856635	-0.29825224773582243	-0.5294857859153179	3.1055566414864235	0.49602421794373025	-0.24975889039309276	-0.2081349849620101	-0.13972568018618003	-0.030958670128278108	-0.013260152373777884	-0.2941275489656407	0.007506466499629816	0.11056992916192326	0.01752144541395564	0.020311452815657025	-0.10974367681933071	-0.28514871714579104	0.4012117367053525	0.4285424688084477	-0.21691257973853498	0.24207132587589508	-0.2860861420226611	0.11639907829884191	0.2256605498936414	1.5790265148058733
TCGA-AO-A12C	-7.474948966048319	-6.878737811143297	-6.229215474731493	-5.929066533134509	-7.244910774084893	-7.472608722598021	-6.768592869129552	-5.709012243416441	-6.346932999889184	-7.436340654817477	-1.2962786411264955	-2.021838631840937	-4.088943146161836	-2.223877397257145	-0.9700159295342139	-3.5905555651927523	-5.414999014886434	-4.971462239553588	-4.753445911946467	-3.120003111777771	-0.3160455859570921	-0.2702811735266059	-0.240522712556028	-1.1804459312878541	-0.1991504525459303	-0.660367198032866	-0.7294030954840179	-0.77518642804199	-1.4805363271473366	-0.5070807581610134	7.347774989028469e-18	0.0	-3.131817958262293e-17	-2.4163196817208024e-17	-1.4831550244863994e-17	-1.82704439345374e-17	4.2289355920334323e-17	-6.330007405951874e-18	1.1811770754904366e-17	1.2212828729841445e-17	-2.9198293303846296e-17	-1.1944088658543141e-17	-1.5200162988139746e-17	0.0	-3.365508254104522e-17	8.749558068766983e-17	-9.269487096247358e-18	-4.825169053464525e-17	-4.913854971514093e-17
TCGA-AO-A12D	0.4970898259310115	0.09110481319250376	-0.12633548279236265	0.22096655934102014	0.8795312676719926	0.05524094512468144	0.17124080449517365	-0.008079151041339721	0.12184064798051364	0.3740633980953433	1.130217987525924	0.049171964166344465	-0.4193969468063698	1.6350504804757366	2.3706950607265913	-0.5067727053774538	0.4802324039426742	-0.24960524327473468	-0.18143473316260256	0.09148433763454712	0.2630732426346384	-0.09165150022712648	-0.07896186998447967	1.2559685545071504	0.750169368306051	-0.47703156863739005	-0.2786092055766904	-0.28084110779295546	-0.013976392005040774	-0.27311798593324293	-0.12375561210523729	-0.0009291874331192756	-0.042794586751759345	-0.062097392609138165	-0.25347250633259777	0.02314107900006951	0.18889533916355325	0.2237938356467364	-0.13097848609475685	-0.07422300321843915	-0.46364296140935046	-0.29851928182393556	-0.036745270193839434	0.009857373908457092	0.20926256515041808	0.6961144754774876	-0.7193463944614885	0.3180556268884515	0.4028927021573377
TCGA-AO-A12E	-0.3969767094489008	-0.8177189011672992	-0.8886533668933244	-1.1321302722907622	-0.55959569137614	-0.1355441945875274	-0.45690659439927545	-0.6424191173760052	-0.43151625573174196	-0.35349460380036973	-0.3807569872166098	-0.3384263970064098	-0.3495964006199544	-1.0897982918657039	-0.42807242091391395	1.6224898205205325	-0.9773046079293065	-0.36698399426036205	2.2019960673010375	-0.9433597101552251	-0.31028555792999196	-0.2670106136385072	-0.21589461810742852	-1.1811906205229505	-0.21672029787134783	-0.06277013151225416	-0.5916024020207515	-0.1735140644036526	2.9399458780793744	-0.5626977922627481	-0.231084251516404	-0.1038918989026446	-0.06935521615913211	-0.030210230403399065	-0.14400174580017616	0.07617868032008923	-0.041118198950104184	0.028938397965754873	-0.07200827613930383	-0.05789086283296612	-1.0165187614141102	0.22718551311003155	-0.21101672622334794	0.3516707184416035	-0.3310308452509133	-0.34984441352770584	-0.31645998443600915	-0.30334120007165666	-0.1692496262482273
TCGA-AO-A12F	-0.8211497873843295	-0.9966334389642381	-1.0935684252227595	-1.2966039392152537	-0.8765420019479101	0.3158594543930603	0.5953557095734334	0.8412055497219934	0.7393265254798921	0.030956077904521425	-0.5980738147093908	-0.31475194487621144	-0.38463537964939937	-1.0772830754837694	-0.34813689079569277	-0.36664422795752427	0.5851044199170072	0.8393173966066994	0.15964489963070103	-0.7330349739454984	-0.3204793721879413	-0.23642405713167822	-0.17121287256401851	-1.1390516309146679	-0.18400003063944462	-0.48107550323213066	0.16082369951864484	-0.07630197827039542	-0.2917209183803617	-0.4978785309212916	-0.21357872370242412	-0.09881638632094972	-0.024116208438598328	0.015771163837838293	-0.1844080932097214	0.03160345461666727	0.05907059672972255	-0.2187946043907302	-0.06892843862084502	-0.20356094724444318	1.2478345800672432	-1.004174116618675	-1.2870404890399614	-1.7937021794680834	-1.0527040099674265	-0.4302654295018951	-0.5254854888213645	-0.4409200231217562	0.24616684419002113
TCGA-AO-A12G	0.6702399450439235	0.5586380180126933	0.5528703057638672	1.0911454528567226	-0.16598282093192482	-0.028069210524031354	0.20659549006410552	0.2231751780802532	0.0985860652074557	0.22553075797957037	1.7034537915286763	0.06716554470854512	0.5516119459805592	1.7529873453883926	-0.3590950553222176	-0.5347966842271606	0.22300922085585037	0.1330905804912063	-0.6319091578165731	0.5919164715497692	0.4523980807580645	-0.14893062121800094	0.09296683033619473	1.355085270699348	-0.22261227970311614	-0.5560252314293594	-0.47646606075769904	-0.260621931268154	-1.3613357887430757	-0.07545691416957498	-0.15395367727259798	-0.050792488928925045	-0.026125612121332856	-0.01188410111571714	-0.2035205118003054	-0.12048253797376457	0.06221244248917295	0.03390371370366756	-0.057019427326793416	0.08679825537590949	-0.39481592362263696	0.26008097059052815	0.1785652769325465	0.05991927858440771	-0.961801288838439	0.3666849194470144	-0.3753954685872684	1.104948237981631	-0.4405131556128094
TCGA-AO-A12H	-0.19141325829754918	0.2012106498821506	0.17539244555943814	-0.10618702080252834	-0.4541240780523495	-0.1525050962773468	-0.2695229450958553	-0.5178194445214835	-0.306804980435963	-0.10879477522795228	-0.4416748723815402	-0.02104594584295575	0.18064560235417101	-0.8969175616233156	-0.39175527600078275	-0.13870552793340568	-0.6887148167531721	-0.2112738929796217	0.22426914721217073	-0.8632723780210385	-0.3246706338860636	-0.2577941623076158	-0.17613932721992082	-1.1480845142124358	-0.2152900808165414	0.033551399640204094	-0.5605643818251518	6.418423417852006	0.9589305494216007	-0.5775926329594803	-0.208316423671878	-0.06152202949332396	-0.02469532471223273	0.00986549057263	-0.12438312558321893	0.09812030104274413	0.08187167280409663	-0.01748608535360084	-0.03416491827518588	-0.035925875545699745	-0.8920098456714215	0.2434184397596529	-0.23729918290604657	0.3740373079782804	-0.11750108970852906	-0.6805760365086128	-0.403257674599114	-0.13680774672966967	0.49038909698703054
TCGA-AO-A1KO	-0.372356783353126	0.21796092032899	0.5047834176381272	-0.1150882208930714	-0.6042071992097658	0.07836207851430235	0.1830881357847644	-0.062474389557304916	0.1794882460766829	0.04806564666326562	-0.20730964865817922	0.09510960130547193	1.0380104351393402	-0.7628656908178479	-0.43494076865602044	-0.8119740250742079	0.2957210803113541	-0.1044333202238846	0.16797051422434692	-0.4452565566045279	-0.24495214843881907	-0.2485177643844813	-0.1262133929043356	-1.1239068352284687	-0.2114106600298262	-0.48608783917724246	0.7296818054887406	-0.26295860093007045	0.39145643396406343	-0.40486697696174684	-0.26873970947460774	-0.19045621447196506	-0.05032831567969916	-0.034863613587880066	-0.3227384077144194	0.017284691628602907	0.13763207341722036	-0.0197859428135721	0.04506324278469908	-0.11998842128920323	-0.10935530857028598	-0.3686243083238339	-0.5011006462347884	1.0913978087408411	1.9124481850597013	-1.3434699286650935	-1.0344945524023865	1.1651780206204527	0.12435748658558776
TCGA-AO-A1KP	-0.5383520881177501	-1.0597496588431015	-1.1540921054946418	-1.2944140496834535	-0.35322143753991403	0.14759428955131582	0.38732637325393177	0.4619587348863453	0.3135012294799805	0.20705949517650157	-0.5081840626740477	-0.45977794505995667	-0.6938782255083702	-1.1654222888960784	-0.3260913056043169	-0.495586284197178	0.2790428919640132	0.4133390744396446	-0.44470468420257786	-0.28365454818167973	-0.31901111060540016	-0.26193025810576853	-0.17790041294091943	-1.163926533772821	-0.20801144137106573	-0.5272103063575543	-0.5091081547984875	-0.07065994897975371	-0.7993553876995729	-0.29240508661974385	-0.17685499555203782	-0.0766765275669576	0.0036217028118319446	0.0553475572021102	-0.1242991816129099	0.06312514198013155	-0.28699126045677703	0.13408199708253182	0.09691390648939345	-0.01862649791686842	0.7907790869987187	-0.21515193311685368	2.3019207705877833	-0.543282421388737	0.3950894069330072	-0.2911814894157277	1.545140823139989	1.3632947531954038	2.044206492663256
TCGA-AO-A1KQ	-7.474948966048319	-6.878737811143297	-6.229215474731493	-5.929066533134509	-7.244910774084893	-7.472608722598021	-6.768592869129552	-5.709012243416441	-6.346932999889184	-7.436340654817477	-1.2962786411264955	-2.021838631840937	-4.088943146161836	-2.223877397257145	-0.9700159295342139	-3.5905555651927523	-5.414999014886434	-4.971462239553588	-4.753445911946467	-3.120003111777771	-0.3160455859570921	-0.2702811735266059	-0.240522712556028	-1.1804459312878541	-0.1991504525459303	-0.660367198032866	-0.7294030954840179	-0.77518642804199	-1.4805363271473366	-0.5070807581610134	7.347774989028469e-18	0.0	-3.131817958262293e-17	-2.4163196817208024e-17	-1.4831550244863994e-17	-1.82704439345374e-17	4.2289355920334323e-17	-6.330007405951874e-18	1.1811770754904366e-17	1.2212828729841445e-17	-2.9198293303846296e-17	-1.1944088658543141e-17	-1.5200162988139746e-17	0.0	-3.365508254104522e-17	8.749558068766983e-17	-9.269487096247358e-18	-4.825169053464525e-17	-4.913854971514093e-17
TCGA-AO-A1KR	0.20287995528395383	0.13376185615601574	0.06658649010168119	0.11760405135562134	0.34381193291253265	0.2797438671803022	0.7808124138778995	1.3475518361139194	1.0072496703423894	0.2989912408674586	-0.38184555164675793	-0.1722883692287897	-0.08700152832842441	0.9082191372563776	-0.2198837070147734	-0.6274505232440222	0.5740473848741817	1.3471477566948553	0.26016822972739184	-0.3467140575999111	-0.32710720094113505	-0.18130204863621732	-0.08717830247690093	0.868890201218611	-0.2260403381722165	-0.6383144664111676	-0.21966092164659776	0.09866904001083343	-0.37232606948590086	-0.4862068742255504	-0.1051937860405825	-0.06986806245881276	0.023607974010302585	-0.07533115775466946	-0.1337058406798942	0.03196727930673951	0.036991212359524454	-0.07302459415622127	0.05100171826878522	-0.09759739743538058	2.9666011692291376	1.1932333523284635	-1.2295577911213051	-1.6072599013686903	-1.7732867456357022	0.9562973877870281	-1.5594497052029423	-0.48642974962225205	1.6078431820480998
TCGA-AO-A1KS	-0.21868455370518713	-0.35564735705310996	-0.5579591651598683	-0.4393267394071745	-0.2770576508278724	0.41121492591668274	0.8586411610616235	1.1218137095325695	0.9696220615280335	0.3018081322994547	-0.4708826281525446	-0.2477467261177424	-0.6246375069293857	0.6994231812784875	-0.36765452309956237	-0.2487019750232637	0.9437277114884886	1.2581141847996666	0.40492198281806346	-0.31843996691022175	-0.3236386189972459	-0.22813167843229823	-0.1734679878832231	1.0834844471061653	-0.22131988935878494	0.17740863485585645	0.2976596395897715	0.06165635341499442	-0.05347600600768509	-0.4377388539610346	-0.1791153708412116	-0.07209766991375895	-0.042066357574389264	-0.1297500536255865	-0.2091321213705412	0.05168931894043762	0.04419786572860764	0.185406673986006	-0.07345820964409008	0.051601352142175774	1.6834076344267825	-1.4005800052496453	3.716317380983363	1.545838300633658	2.701059062808956	0.6240304170081964	-1.3277285797580414	0.48422426750923164	-1.1823850868278654
TCGA-AO-A1KT	-0.21645223405490216	0.1346455195866278	-0.09033985792970398	-0.18196279846444222	0.3280246103421839	0.08848297097740733	0.11101645403027707	0.10293954081814513	0.0652745856133113	0.3280359379104845	-0.5182892691497828	-0.11761812286990034	0.04813222867566342	-0.950806774509674	-0.21399554745624	-0.1388778132831947	-0.08525061653664993	-0.0011082163622088978	-0.44360408718953465	0.627624011591797	-0.3280304773729289	-0.22158371624950127	-0.04254756559782916	-1.1589067844904108	-0.2241220691553728	-0.44466834426034324	-0.4274338009337241	-0.20408878112034537	-0.32953438305769417	-0.0467895512320135	-0.11796125666269601	-0.03544063878815864	-0.09836855768195414	0.0011246969800888442	-0.11163454408861619	0.04596543549319272	0.0005213502280091678	0.13645959811719252	-0.0034928129858270178	0.12172171237376786	-0.21954059612009522	0.040599833288544475	0.7391998662254203	0.0012266567127544124	-1.4571484038632347	0.2738021935682322	0.5689935521197964	0.9705481288245956	-0.0645311725238938
TCGA-AQ-A04H	-0.19760634789862866	-0.0474241354400347	0.08262673315168585	0.033805486471170376	-0.2897370612956516	0.3691749302164632	0.44584903234096607	0.5076044268673557	0.5263946700490268	0.16894066664743146	-0.49712761878080786	-0.31115140152827375	-0.19175898126610771	0.674970722503128	-0.38325154431647823	0.12345020227351028	0.5730248122681815	0.7433827576832657	0.3927515428084727	-0.11134024705911072	-0.31540365696400297	-0.2535319663447244	-0.10169817681596294	0.9932670672708149	-0.2191252899288079	-0.224782690822148	-0.46486801914764625	-0.11990116018323778	0.9430043338006927	-0.08615984961265065	-0.08602166622790111	-0.0014754145213476616	-0.061276828909536896	-0.011989437019042329	-0.006053504214220724	-0.008224881006599896	0.18148956978170694	0.004765456153353943	-0.0982644076773575	-0.13968106421979745	-0.1289736401205256	-0.15066174207851712	1.599239037019756	0.6590257612477122	0.0015005380170768454	-0.39485636145297925	0.2539629175916014	-0.9563100822385733	0.4600339171869037
TCGA-AQ-A04J	0.15466588509564622	0.496159513728257	0.5199984981641927	0.5449523950587791	0.6228386647192897	0.23660059676765996	0.42823142209630544	0.34628877762145477	0.549814602315989	0.4766510435590986	-0.19625625171671038	-0.039119752582394064	0.031606321657991925	0.5192401262576801	0.9724877593066755	-0.11257692001086728	0.8270529738951495	0.14289999444334098	0.5603086702863719	1.0221155502781207	-0.1608678516211973	-0.17562897198085772	-0.05419189706228309	0.5556854190960379	0.37372174757074184	-0.32995214594041206	0.8594790316137263	-0.25032323755257435	0.9801701712382576	-0.005813988238082259	-0.01590817909844379	-0.0587222468743476	0.03791176858754571	-0.005638751291999027	0.15780391738768104	-0.10051286139161848	-0.16609374123872409	-0.013345123648453902	-0.048601316060916847	0.14586490344905506	-0.07162780304493006	-1.1224439175310557	-1.31843416088889	-0.08560505098745647	0.2743753365135854	-0.9782180442240247	-0.6050162460893368	0.114530604031721	-0.8551436045768314
TCGA-AQ-A04L	-7.474948966048319	-6.878737811143297	-6.229215474731493	-5.929066533134509	-7.244910774084893	-7.472608722598021	-6.768592869129552	-5.709012243416441	-6.346932999889184	-7.436340654817477	-1.2962786411264955	-2.021838631840937	-4.088943146161836	-2.223877397257145	-0.9700159295342139	-3.5905555651927523	-5.414999014886434	-4.971462239553588	-4.753445911946467	-3.120003111777771	-0.3160455859570921	-0.2702811735266059	-0.240522712556028	-1.1804459312878541	-0.1991504525459303	-0.660367198032866	-0.7294030954840179	-0.77518642804199	-1.4805363271473366	-0.5070807581610134	7.347774989028469e-18	0.0	-3.131817958262293e-17	-2.4163196817208024e-17	-1.4831550244863994e-17	-1.82704439345374e-17	4.2289355920334323e-17	-6.330007405951874e-18	1.1811770754904366e-17	1.2212828729841445e-17	-2.9198293303846296e-17	-1.1944088658543141e-17	-1.5200162988139746e-17	0.0	-3.365508254104522e-17	8.749558068766983e-17	-9.269487096247358e-18	-4.825169053464525e-17	-4.913854971514093e-17
TCGA-AQ-A0Y5	-0.07527600563223262	-0.15298341936146767	-0.2624680000142844	-0.39245031659248186	-0.004156735865180702	0.4461223653807722	0.30011055925652447	0.2992363020183068	0.35590739129331395	0.32764534496936476	-0.45221417782329265	-0.2424870824720621	-0.37843313868471135	-1.0077683751938609	-0.32730721516952843	0.6645074819883295	0.5231754645229403	0.284376818800389	0.02134409703967064	0.08153423874979697	-0.3272986455781971	-0.23760989726594978	-0.15677477091671838	-1.1453907501613285	-0.2213317825188411	-0.22397205249035934	1.4294067175037122	-0.22885264556439272	0.15086899088838868	-0.19885190949923495	-0.14882214063534938	-0.10863700239014822	0.0042736437581057845	0.039741103322581565	-0.15862251166388197	0.05947622626402722	0.0600908762276783	-0.05191566505067947	0.05058554362881471	-0.0190082005641134	-0.2280010353393721	-0.20212658023804278	0.7820806361042009	0.8720875620440832	-0.0599275660465281	0.3550847262386164	-1.2216481825442194	0.3003038030375713	0.7380308949183829
TCGA-AQ-A1H2	-0.21118962385271858	-0.18807123773164147	-0.27526943635524265	-0.4709850544471043	-0.36510621822243544	0.0895214533058332	0.05575812270553753	0.037440806647492546	0.04530358873667885	0.12901213261286232	-0.48004150856410294	-0.09600206116579929	-0.11506869158679368	-0.9805353202224011	-0.3322156640966802	-0.3012445892507347	-0.4762564446928082	0.09663645550947458	-0.45519539940919657	-0.36055116475504934	-0.3242158795170034	-0.23845366400368334	-0.11324531085675195	-1.1677608154806114	-0.21506498237026472	1.9552819139710824	-0.5938264440346884	3.028459334887693	-0.36112304618343083	-0.4432565822523062	-0.18488010930798368	-0.11646172444340688	-0.013694378940900634	-0.06145537246345328	-0.0939521862450494	-0.07059725133906226	0.09901859357440738	-0.061272384799393995	0.005190429890987757	0.0772580604387722	-0.18836946119274847	0.31057260817799204	0.8907736330511691	0.5944206545915431	-0.345719697007514	-0.44904062109665943	0.3333151603905416	0.4503170264332559	1.0069573527268159
TCGA-AQ-A1H3	0.5041951554768712	-0.2914228193596751	-0.2881991324683167	-0.30075235205706874	-0.0697960278359002	0.020085448757693147	-0.03852776404475047	-0.281602763553814	-0.15298816035448523	0.3720501264679283	2.3665884386668936	-0.2681257152426826	0.41165807358468876	0.6748352063418486	-0.2646827677611505	0.6650255965542345	-0.17088751830579954	-0.6796268824780339	-0.25723612928179984	1.7499531040697456	0.42415298055291023	-0.27647147404292494	0.06107463056181144	0.8510268473556515	-0.219887477085329	-0.28677857975349474	-0.5104676719148347	-0.3994541604394392	-0.2011982455226067	0.1698777508817118	-0.15322872070925234	-0.04704622487159833	-0.07694815408547058	-0.022823999766594914	-0.01610413085173402	0.08865300794772923	-0.14554835850422618	0.08865791338257206	-0.10093917595783808	0.17812039049137926	-0.8580048309259573	-0.06219971368351804	0.3884210386193064	-1.4667712363290453	1.1455883719103332	0.5370455279687537	0.10669087790120083	0.3968177257148104	-0.356750821166798
TCGA-AQ-A54N	1.2518360047361454	-0.044299333815259155	-0.059125642948232714	0.06840742025367384	0.31180484320225027	0.35504052585850615	0.6675647769593066	0.9435796287745083	0.8799434245261153	0.10273770876032645	5.203337567607915	-0.3285894249799975	-0.24624350020976632	0.6736608347941186	-0.181244425682434	-0.43153467772569043	0.42975285206278424	0.731591840922187	0.14038588935967322	-0.6582912190858922	6.839730482405015	-0.24163672599261482	-0.0627753037368303	0.9524769553618929	-0.20649283516268194	0.09564909081482466	-0.15885782960691136	-0.008947076710694588	-0.751816649630225	-0.6010915637803618	-0.11987521205722278	-0.006265881725689523	0.050674282796477205	0.003077819421684621	-0.13248379139076918	0.09777025829051901	0.04015654209764969	-0.10062529299445766	-0.15446280601976706	-0.19625607378117405	2.385432270714069	1.2366595219021401	-1.0331767484763463	-0.8710313992998096	0.3017478068199263	-1.447693288801681	0.4418618093126032	0.6525456783132081	1.986909779038876
TCGA-AQ-A54O	-0.41150712823585367	-0.8385291653015865	-1.1643539263667526	-1.220242169816343	0.06829445645852733	0.12079335413653373	0.4844017071831423	0.6336685341677243	0.5526068782053764	0.09977210838340783	-0.4962192032987203	-0.20965464738770095	-0.5246365161830623	-1.1028130441479302	-0.029627048799812015	-0.7994673903169143	0.3369996540347543	0.555106607098801	-0.10710294409775382	-0.5294551104707449	-0.3209149544443122	-0.25683737305775406	-0.20708930399445297	-1.1644362732007898	-0.16808634021593888	-0.5803429547788798	-0.1015261596372006	-0.05647115463238611	-0.732530286958918	-0.4434913390003384	-0.2503494648556246	-0.1436919915220432	-0.0672308742619293	-0.0242513836479624	-0.2133240160881448	-0.028582845200760654	0.11055741065064559	0.09588564866501735	-0.00950969429516584	-0.0756944926395137	1.444679527552162	2.7339030741885963	0.5808647209522428	-0.02983807246748832	0.11244247336639357	-0.9706024647158737	0.7538663248690481	-0.6297908996969863	0.8747379884712483
TCGA-AQ-A7U7	0.10350783987142224	-0.0669692614150802	-0.0302996645649821	-0.12820143982353682	-0.11944930290303535	-0.18533524098773402	-0.6784121359126557	-0.9700416345718441	-0.8685992792612057	-0.09874836664249614	-0.41329110783140377	-0.30751799713066535	-0.3609056900783411	-0.9877890931229423	-0.32716479755463973	-0.7070549729723523	-0.4460862264838182	-0.42462306001864314	-0.952866269664203	0.1625146415409819	-0.3241016032507786	-0.2533743217120241	-0.1383562432975785	-1.1674116943692592	-0.22225097042884273	-0.6419140822950236	3.471773795112783	-0.012411184174624123	-1.3327536156963569	-0.14393574361524475	-0.10113471534697285	0.008758761790574958	0.051652299134417254	0.031352077382401616	-0.1581949708612024	0.029284268861173746	0.09569438677286406	0.09573266087077781	-0.07572623626258648	0.1396308055929158	-0.8371497173446023	0.17867104782789997	-1.2877207221210683	1.198624006913858	0.9458744005154335	0.847133049206626	2.1138269825365223	-1.26953672257699	-0.01784918509643177
TCGA-AR-A0TP	0.38370673140725786	-0.030892011444368442	-0.40495389700727763	-0.154041190708478	0.34963083747798124	0.5938970796064361	0.6216913897240195	0.6632251809467175	0.7468515722472167	0.6391392072311376	2.063518700803813	-0.03724389511974133	-0.5869512580568211	0.6875483543189103	1.1022238219950093	-0.014552495521871453	0.49058884774110717	0.6166999088988085	0.1980978233175881	0.054725389965083616	0.7217690214316141	-0.16594871329558633	-0.18993795330223243	0.8610611908411541	0.37889047256506964	0.8362851176161757	0.02811264009717853	-0.055897318929247264	-0.5118117279359646	-0.3509029441903606	-0.10468176405105536	0.004642629985106909	-0.01518906862559643	0.043693132328401725	-0.018102484876050845	0.06892269537316603	-0.09581196149910934	0.08420465900083925	-0.12968578161553226	-0.0285027295107983	1.2832986926934835	-1.683674405589877	-0.7334938290918583	0.02899413714518702	1.2194225091972344	-2.5731417976519446	0.7988673220969672	3.143498432598504	1.1640398738982822
TCGA-AR-A0TQ	0.858822635110099	0.058075641171095434	-0.08809720225333595	0.035845133884282405	0.17972947767619857	0.19543952796800618	0.2810264195270668	0.43372004148059856	0.33821598495051874	0.1436936966136824	4.7185039908424224	-0.03938104859726938	0.07876210484053536	0.7024004973654028	0.32907021601302183	0.3394778927716945	0.44086069953710655	0.6000937812067303	-0.104731440002625	0.5905137356384201	6.53052130446407	-0.21372702168384985	-0.10077617585428227	0.5649310602236709	0.05918074936758862	2.414072235911779	-0.44445009484988945	-0.11701081914294836	-0.7452644318371144	0.08786766821509658	-0.1574965594352623	-0.06232071169224131	-0.042489290828536364	0.0447457633779304	-0.15459515555617212	-0.1492030815531823	0.018856131745604816	0.003512179308728839	0.09134994083761153	0.060825281277654616	-0.4255879254351668	-0.010856632778462664	0.5114027674003065	0.9497098123119556	-1.344123546268147	-0.15439847191164116	-0.35644056619167075	-1.7185824981455515	-0.12672383233313328
TCGA-AR-A0TR	-0.22296203713891577	-0.44205284246765497	-0.5848878132595517	-0.6755081017094842	-0.2749377126307852	0.09948302779069153	0.23112509617669794	0.33241593620745613	0.12357580481293609	-0.1324319651591302	-0.48509447064298405	-0.20701430872462726	-0.5092894546073197	-1.0653076623349162	-0.32125510690709297	0.033599371944146125	0.2419943102192971	0.6895598964236973	-0.39969211724943393	-0.6474776839003907	-0.32499179723431326	-0.23143488784524177	-0.23983104687824777	-1.1791797585009784	-0.21021690436872686	1.575321306846752	-0.4428743159253434	-0.07501683133091348	-0.5482741789815753	-0.1635764950112515	-0.1927475717422241	-0.11030499929716149	-0.010620503839631604	-0.06688576758878259	-0.2172138075810856	0.025621234289743684	0.15929130161424102	0.06492420822309485	0.02259020702337485	-0.17954059901395703	-0.13244089050384772	-0.0642860056931844	1.1662756841875594	-0.9628222881712406	2.220312839191952	-0.5839276200277516	0.5123178024784901	0.02466381918816754	0.5657722922753355
[truncated: 701 more rows]
[truncated: 182 more columns]
