# Supplementary material for: Network-guided prediction of aromatase inhibitor response in breast cancer
Source: PLoS Comput Biol. 2019 Feb 11;15(2):e1006730. doi: 10.1371/journal.pcbi.1006730 (PMC6386390; doi:10.1371/journal.pcbi.1006730)
Supplement: S1 Data — (ZIP) [file pcbi.1006730.s002.zip › brca-treatment-response/data/compute_drug_features_labels_alpha_0.80_20170919-130028/data_desc_normalized.csv]

	count	mean	std	min	25%	50%	75%	max
arimidex_mut_drug_mut_min_mean	1097.0	-1.991721889209032e-16	1.0004561003657901	-7.474948966048319	-0.14746008549161554	0.09434003313832161	0.35147699682624556	1.7075248110609624
aromasin_mut_drug_mut_min_mean	1097.0	-8.549830548799747e-16	1.0004561003657901	-6.878737811143297	-0.234141130864706	0.13376185615601574	0.4222783240523835	2.385928527920139
er_only_mut_drug_mut_min_mean	1097.0	9.035616375436095e-16	1.0004561003657901	-6.229215474731493	-0.332785122192757	0.10841698740343342	0.4636535041511404	3.175098512120734
er_targets_mut_drug_mut_min_mean	1097.0	6.962930181787673e-17	1.0004561003657901	-5.929066533134509	-0.38727764513699264	0.11823009957428	0.5369376970268435	3.5542080868987167
femara_mut_drug_mut_min_mean	1097.0	-1.0897795377542102e-15	1.0004561003657901	-7.244910774084893	-0.18880375131834806	0.03551555836138615	0.32293104219681934	2.9028694494178118
arimidex_expr_drug_mut_min_mean	1097.0	1.0865409655766346e-15	1.0004561003657904	-7.472608722598021	-0.0314894256531779	0.16713064512199208	0.31138603188746417	0.7165162867917818
aromasin_expr_drug_mut_min_mean	1097.0	-7.5134874519755355e-16	1.0004561003657901	-6.768592869129552	-0.19655855068923006	0.18407879251709455	0.46373674419165095	1.0774982981763546
er_only_expr_drug_mut_min_mean	1097.0	-6.31521574627254e-16	1.0004561003657901	-5.709012243416441	-0.393144473235946	0.15157314471498587	0.6107147080938173	1.5228163727621735
er_targets_expr_drug_mut_min_mean	1097.0	9.068002097211853e-17	1.0004561003657904	-6.346932999889184	-0.2901539730287821	0.17202709489657314	0.5245436974653613	1.4961925440451278
femara_expr_drug_mut_min_mean	1097.0	-1.6872961045169199e-15	1.0004561003657901	-7.436340654817477	-0.047702646274300695	0.15754203343490344	0.3036904362801369	0.8871670709147006
arimidex_mut_drug_mut_min_std	1097.0	3.643393699772619e-17	1.0004561003657904	-1.2962786411264955	-0.4669629537864656	-0.3968839789228624	-0.02775869703070596	12.692593076011654
aromasin_mut_drug_mut_min_std	1097.0	1.9431433065453972e-16	1.0004561003657904	-2.021838631840937	-0.2383443915565128	-0.14379026469482156	-0.014954015785070678	14.408468842806919
er_only_mut_drug_mut_min_std	1097.0	-3.886286613090794e-17	1.0004561003657901	-4.088943146161836	-0.31459213569282735	-0.06994577848652883	0.22458140140361746	14.829631009816893
er_targets_mut_drug_mut_min_std	1097.0	1.5059360625726828e-16	1.0004561003657901	-2.223877397257145	-0.958163829440371	0.11853302416930543	0.697594189801217	3.147082677029199
femara_mut_drug_mut_min_std	1097.0	4.5340010486059265e-17	1.0004561003657901	-0.9700159295342139	-0.31970922496367415	-0.26815634608798455	-0.19750027181133734	16.137640693333577
arimidex_expr_drug_mut_min_std	1097.0	6.930544460011916e-16	1.0004561003657901	-3.5905555651927523	-0.4415040092369213	-0.14666955821443692	0.30593182697619486	8.01194930526513
aromasin_expr_drug_mut_min_std	1097.0	1.1658859839272383e-16	1.0004561003657901	-5.414999014886434	-0.4042642501688574	0.20645326507527398	0.5666407378740909	8.988943362554854
er_only_expr_drug_mut_min_std	1097.0	-7.578258895527048e-16	1.0004561003657901	-4.971462239553588	-0.48942089758880214	0.16074107472971957	0.6924195231867165	1.7434591766058785
er_targets_expr_drug_mut_min_std	1097.0	-5.667501310757408e-16	1.0004561003657901	-4.753445911946467	-0.3173901550669028	-0.04017954425477951	0.2637736069449299	8.648311358218091
femara_expr_drug_mut_min_std	1097.0	-4.59877249215744e-16	1.0004561003657901	-3.120003111777771	-0.5853775223902394	-0.14336307567303394	0.3785663902428291	5.930084079899223
arimidex_mut_drug_mut_min_corr	1097.0	0.0	1.0004561003657901	-0.34771951834636766	-0.32563850292349433	-0.31301204978824515	-0.12508502921327444	7.054576514942211
aromasin_mut_drug_mut_min_corr	1097.0	2.5908577420605293e-17	1.0004561003657901	-0.2853509839745161	-0.2471903006786741	-0.22637776364051795	-0.17410775560619007	6.457029563047892
er_only_mut_drug_mut_min_corr	1097.0	-8.096430443939154e-18	1.0004561003657901	-0.25338124559385483	-0.17227558142205981	-0.12375251749760358	-0.0572717306597553	14.484164554958092
er_targets_mut_drug_mut_min_corr	1097.0	1.5383217843484393e-16	1.0004561003657901	-1.1932585220384209	-1.1535611563067616	0.426853710818871	0.9026344745832047	1.597329655924835
femara_mut_drug_mut_min_corr	1097.0	2.2670005243029632e-17	1.0004561003657901	-0.28885074418916984	-0.22208400428873495	-0.2140389194576621	-0.19845296690162306	8.714582154556123
arimidex_expr_drug_mut_min_corr	1097.0	-5.1817154841210587e-17	1.0004561003657901	-0.765453662573795	-0.5152819296816338	-0.36221500694538167	0.06828603796741613	6.125134833640159
aromasin_expr_drug_mut_min_corr	1097.0	6.477144355151323e-18	1.0004561003657901	-0.7446743511340782	-0.5411149836049407	-0.4499483113438614	0.23835955635879383	8.55797261731892
er_only_expr_drug_mut_min_corr	1097.0	-4.857858266363493e-18	1.0004561003657901	-0.7757146809665585	-0.28962657733910424	-0.15977338348209832	-0.06400451327425215	9.679562363411346
er_targets_expr_drug_mut_min_corr	1097.0	1.5545146452363177e-16	1.0004561003657901	-1.4805363271473366	-0.5879942577157854	-0.1662100463911936	0.37778122775418654	4.949114322559286
femara_expr_drug_mut_min_corr	1097.0	-1.2954288710302647e-17	1.0004561003657901	-0.6646533357824064	-0.5070807581610134	-0.26624338323652164	-0.0030355779587492807	8.54021738541143
prop_mut_pca_0	1097.0	-1.2144645665908732e-17	1.0004561003657901	-0.29735352078138255	-0.19653806150067585	-0.14040016582653153	-0.038237203135798585	21.983514361103456
prop_mut_pca_1	1097.0	-6.477144355151323e-18	1.0004561003657901	-13.764390197889606	-0.11149833742242121	-0.06816123255100978	0.0009375001866533489	19.51821698989134
prop_mut_pca_2	1097.0	8.096430443939154e-19	1.0004561003657901	-22.596067589388166	-0.042327248854806494	-0.011765741649160956	0.02343726591143384	23.997824721492453
prop_mut_pca_3	1097.0	3.2385721775756617e-18	1.0004561003657901	-21.181966056681222	-0.05060122784964743	-0.015547267379311296	0.014471673928343073	25.079621200449832
prop_mut_pca_4	1097.0	-8.096430443939154e-18	1.0004561003657901	-9.677935830932501	-0.20942935516452593	-0.1264850627159163	-0.0027367828096106685	16.915630887717693
prop_mut_pca_5	1097.0	9.715716532726986e-18	1.0004561003657901	-20.37326842850524	-0.04268610838857348	0.01576553070647983	0.07082549962198202	23.74821062649153
prop_mut_pca_6	1097.0	3.2385721775756617e-18	1.0004561003657901	-9.863671697895228	-0.024945856846148272	0.05564661377553836	0.1210320095585874	20.983130716684904
prop_mut_pca_7	1097.0	0.0	1.0004561003657904	-22.253478428266774	-0.052776514926230235	-7.921948461267437e-05	0.053266921396985696	23.50427297218532
prop_mut_pca_8	1097.0	-3.2385721775756617e-18	1.0004561003657901	-16.366937373246046	-0.05851892310788774	1.1811770754904366e-17	0.0584541729938432	24.642934511477616
prop_mut_pca_9	1097.0	9.715716532726986e-18	1.0004561003657901	-9.77924267536331	-0.11314234397599993	-0.049254446482312184	0.039962500584387994	27.37355875311335
prop_expr_pca_0	1097.0	1.2954288710302647e-17	1.0004561003657901	-1.2508444808033543	-0.7454377656555938	-0.25325092340597744	0.4620495389467194	5.289346953110445
prop_expr_pca_1	1097.0	0.0	1.0004561003657901	-2.7333070973642037	-0.33593397762886046	0.023464713628714003	0.24423363139839235	5.524927555039716
prop_expr_pca_2	1097.0	2.5908577420605293e-17	1.0004561003657901	-2.623273746465857	-0.6074593137835939	-0.04771826848786286	0.5773927720897731	3.876214583737633
prop_expr_pca_3	1097.0	-3.2385721775756617e-18	1.0004561003657901	-3.0186647781352547	-0.6263768141456213	0.09394317346462282	0.6389066043303309	3.8028157388042128
prop_expr_pca_4	1097.0	1.457357479909048e-17	1.0004561003657901	-3.1746207626361183	-0.6434315826758887	-3.365508254104522e-17	0.5529618798674862	4.603251178562108
prop_expr_pca_5	1097.0	-2.5908577420605293e-17	1.0004561003657901	-4.174014948242895	-0.5308370874526089	-0.008483246328914153	0.5483575961686095	4.523518791200036
prop_expr_pca_6	1097.0	-8.096430443939154e-18	1.0004561003657901	-3.3700917271049065	-0.632066874559477	-0.11130278337597141	0.5301153591797207	5.21053732403245
prop_expr_pca_7	1097.0	3.562429395333228e-17	1.0004561003657904	-3.4685805514735075	-0.518924467006111	-0.022569603674911214	0.4080296584753298	4.3835548601056
prop_expr_pca_8	1097.0	2.5908577420605293e-17	1.0004561003657904	-4.153828115173158	-0.48652766824877625	-0.04237549734862128	0.4896586813398104	5.292817386310646
prop_expr_pca_9	1097.0	3.2385721775756615e-17	1.0004561003657901	-2.8014420115981835	-0.5932515741859127	0.056324256049396525	0.5197754868858135	4.710253705337779
lincs_arimidex_corr	1097.0	-1.1335002621514816e-17	1.0004561003657901	-3.962453563919389	-0.6482698682995122	-0.007510600222556591	0.5923125563208168	5.378223837719046
lincs_taxol_corr	1097.0	-4.857858266363493e-17	1.0004561003657901	-3.6527229751645343	-0.6695115925010052	0.06692475889507486	0.6513712116758072	3.4596976483166304
lincs_arimidex_dot_product	1097.0	1.1335002621514816e-17	1.0004561003657901	-5.810822603406912	-0.5567569256434084	0.04075316127838114	0.5285430640345992	4.870525907989824
lincs_taxol_dot_product	1097.0	-3.2385721775756615e-17	1.0004561003657904	-5.677710445719269	-0.46436232363426877	0.19091556964734832	0.6156200625833907	2.3537726301735025
pathologic_T_T1_clinical	1097.0	0.037374658158614404	0.1897646424908678	0.0	0.0	0.0	0.0	1.0
pathologic_T_T1a_clinical	1097.0	0.0009115770282588879	0.030192333931958422	0.0	0.0	0.0	0.0	1.0
pathologic_T_T1b_clinical	1097.0	0.014585232452142206	0.11994005604673642	0.0	0.0	0.0	0.0	1.0
pathologic_T_T1c_clinical	1097.0	0.203281677301732	0.40262390526290776	0.0	0.0	0.0	0.0	1.0
pathologic_T_T2_clinical	1097.0	0.577028258887876	0.4942563463219656	0.0	0.0	1.0	1.0	1.0
pathologic_T_T2a_clinical	1097.0	0.0009115770282588879	0.030192333931958422	0.0	0.0	0.0	0.0	1.0
pathologic_T_T2b_clinical	1097.0	0.0009115770282588879	0.030192333931958422	0.0	0.0	0.0	0.0	1.0
pathologic_T_T3_clinical	1097.0	0.12488605287146765	0.3307404471652455	0.0	0.0	0.0	0.0	1.0
pathologic_T_T3a_clinical	1097.0	0.0009115770282588879	0.030192333931958422	0.0	0.0	0.0	0.0	1.0
pathologic_T_T4_clinical	1097.0	0.008204193254329991	0.09024582334953575	0.0	0.0	0.0	0.0	1.0
pathologic_T_T4b_clinical	1097.0	0.02552415679124886	0.15778266145922965	0.0	0.0	0.0	0.0	1.0
pathologic_T_T4d_clinical	1097.0	0.0027347310847766638	0.05224692047944515	0.0	0.0	0.0	0.0	1.0
pathologic_T_TX_clinical	1097.0	0.0027347310847766638	0.05224692047944515	0.0	0.0	0.0	0.0	1.0
pathologic_N_N0_clinical	1097.0	0.30355515041020964	0.46000251399007586	0.0	0.0	0.0	1.0	1.0
pathologic_N_N0 (i+)_clinical	1097.0	0.02552415679124886	0.15778266145922965	0.0	0.0	0.0	0.0	1.0
pathologic_N_N0 (i-)_clinical	1097.0	0.14038286235186873	0.34754225600066685	0.0	0.0	0.0	0.0	1.0
pathologic_N_N0 (mol+)_clinical	1097.0	0.0009115770282588879	0.030192333931958425	0.0	0.0	0.0	0.0	1.0
pathologic_N_N1_clinical	1097.0	0.11485870556061988	0.3189967780930152	0.0	0.0	0.0	0.0	1.0
pathologic_N_N1a_clinical	1097.0	0.15223336371923427	0.3594107965464696	0.0	0.0	0.0	0.0	1.0
pathologic_N_N1b_clinical	1097.0	0.02917046490428441	0.16836088585537407	0.0	0.0	0.0	0.0	1.0
pathologic_N_N1c_clinical	1097.0	0.0018231540565177757	0.04267892448020892	0.0	0.0	0.0	0.0	1.0
pathologic_N_N1mi_clinical	1097.0	0.03372835004557885	0.18061141861225946	0.0	0.0	0.0	0.0	1.0
pathologic_N_N2_clinical	1097.0	0.05104831358249772	0.22019669052391	0.0	0.0	0.0	0.0	1.0
pathologic_N_N2a_clinical	1097.0	0.05834092980856882	0.23449390388682512	0.0	0.0	0.0	0.0	1.0
pathologic_N_N3_clinical	1097.0	0.023701002734731084	0.15218533987329813	0.0	0.0	0.0	0.0	1.0
pathologic_N_N3a_clinical	1097.0	0.04284412032816773	0.2025979224908438	0.0	0.0	0.0	0.0	1.0
pathologic_N_N3b_clinical	1097.0	0.0027347310847766638	0.05224692047944515	0.0	0.0	0.0	0.0	1.0
pathologic_N_N3c_clinical	1097.0	0.0009115770282588879	0.030192333931958422	0.0	0.0	0.0	0.0	1.0
pathologic_N_NX_clinical	1097.0	0.018231540565177756	0.13384873117217758	0.0	0.0	0.0	0.0	1.0
pathologic_M_M0_clinical	1097.0	0.8258887876025525	0.3793780427217025	0.0	1.0	1.0	1.0	1.0
pathologic_M_M1_clinical	1097.0	0.020054694621695533	0.14025132784388628	0.0	0.0	0.0	0.0	1.0
pathologic_M_MX_clinical	1097.0	0.14858705560619873	0.35584318228643225	0.0	0.0	0.0	0.0	1.0
pathologic_M_cM0 (i+)_clinical	1097.0	0.0054694621695533276	0.07378692461132484	0.0	0.0	0.0	0.0	1.0
pathologic_stage_Stage I_clinical	1097.0	0.0820419325432999	0.2745537621542458	0.0	0.0	0.0	0.0	1.0
pathologic_stage_Stage IA_clinical	1097.0	0.07839562443026436	0.26891573365211346	0.0	0.0	0.0	0.0	1.0
pathologic_stage_Stage IB_clinical	1097.0	0.006381039197812215	0.07966245352406508	0.0	0.0	0.0	0.0	1.0
pathologic_stage_Stage II_clinical	1097.0	0.0054694621695533276	0.07378692461132484	0.0	0.0	0.0	0.0	1.0
pathologic_stage_Stage IIA_clinical	1097.0	0.3263445761166819	0.46908888407099036	0.0	0.0	0.0	1.0	1.0
pathologic_stage_Stage IIB_clinical	1097.0	0.23427529626253418	0.4237381965073653	0.0	0.0	0.0	0.0	1.0
pathologic_stage_Stage III_clinical	1097.0	0.0018231540565177757	0.04267892448020892	0.0	0.0	0.0	0.0	1.0
pathologic_stage_Stage IIIA_clinical	1097.0	0.14129443938012762	0.3484838929244943	0.0	0.0	0.0	0.0	1.0
pathologic_stage_Stage IIIB_clinical	1097.0	0.024612579762989972	0.15501195017036518	0.0	0.0	0.0	0.0	1.0
pathologic_stage_Stage IIIC_clinical	1097.0	0.059252506836827715	0.23620437429818464	0.0	0.0	0.0	0.0	1.0
pathologic_stage_Stage IV_clinical	1097.0	0.018231540565177756	0.13384873117217755	0.0	0.0	0.0	0.0	1.0
pathologic_stage_Stage X_clinical	1097.0	0.011850501367365542	0.10826241892916669	0.0	0.0	0.0	0.0	1.0
histological_type_Infiltrating Carcinoma NOS_clinical	1097.0	0.0009115770282588879	0.030192333931958422	0.0	0.0	0.0	0.0	1.0
histological_type_Infiltrating Ductal Carcinoma_clinical	1097.0	0.7146763901549681	0.4517743911213743	0.0	0.0	1.0	1.0	1.0
histological_type_Infiltrating Lobular Carcinoma_clinical	1097.0	0.18505013673655424	0.38851535475213167	0.0	0.0	0.0	0.0	1.0
histological_type_Medullary Carcinoma_clinical	1097.0	0.0054694621695533276	0.07378692461132484	0.0	0.0	0.0	0.0	1.0
histological_type_Metaplastic Carcinoma_clinical	1097.0	0.008204193254329991	0.09024582334953574	0.0	0.0	0.0	0.0	1.0
histological_type_Mixed Histology (please specify)_clinical	1097.0	0.027347310847766638	0.1631677204444644	0.0	0.0	0.0	0.0	1.0
histological_type_Mucinous Carcinoma_clinical	1097.0	0.015496809480401094	0.12357418292291789	0.0	0.0	0.0	0.0	1.0
histological_type_Other, specify_clinical	1097.0	0.041932543299908843	0.20052645812696498	0.0	0.0	0.0	0.0	1.0
icd_10_type_C50.2_clinical	1097.0	0.0018231540565177757	0.04267892448020892	0.0	0.0	0.0	0.0	1.0
icd_10_type_C50.3_clinical	1097.0	0.0027347310847766638	0.052246920479445146	0.0	0.0	0.0	0.0	1.0
icd_10_type_C50.4_clinical	1097.0	0.0018231540565177757	0.04267892448020892	0.0	0.0	0.0	0.0	1.0
icd_10_type_C50.5_clinical	1097.0	0.0009115770282588879	0.030192333931958422	0.0	0.0	0.0	0.0	1.0
icd_10_type_C50.8_clinical	1097.0	0.0018231540565177757	0.04267892448020892	0.0	0.0	0.0	0.0	1.0
icd_10_type_C50.9_clinical	1097.0	0.9899726526891522	0.09967876863041496	0.0	1.0	1.0	1.0	1.0
icd_10_type_C50.919_clinical	1097.0	0.0009115770282588879	0.030192333931958422	0.0	0.0	0.0	0.0	1.0
her2_Equivocal_clinical	1097.0	0.16317228805834094	0.3696913296675317	0.0	0.0	0.0	0.0	1.0
her2_Indeterminate_clinical	1097.0	0.010938924339106655	0.10406313403362544	0.0	0.0	0.0	0.0	1.0
her2_Negative_clinical	1097.0	0.5141294439380127	0.5000282780497687	0.0	0.0	1.0	1.0	1.0
her2_Positive_clinical	1097.0	0.14949863263445762	0.35674192793382	0.0	0.0	0.0	0.0	1.0
margin_status_Close_clinical	1097.0	0.028258887876025523	0.16578714718394122	0.0	0.0	0.0	0.0	1.0
margin_status_Negative_clinical	1097.0	0.837739288969918	0.36885796506392515	0.0	1.0	1.0	1.0	1.0
margin_status_Positive_clinical	1097.0	0.07201458523245215	0.2586299666339759	0.0	0.0	0.0	0.0	1.0
er_cell_percentage_10-19%_clinical	1097.0	0.022789425706472195	0.14929965568397124	0.0	0.0	0.0	0.0	1.0
er_cell_percentage_20-29%_clinical	1097.0	0.006381039197812215	0.07966245352406508	0.0	0.0	0.0	0.0	1.0
er_cell_percentage_30-39%_clinical	1097.0	0.006381039197812215	0.07966245352406508	0.0	0.0	0.0	0.0	1.0
er_cell_percentage_40-49%_clinical	1097.0	0.007292616226071103	0.08512367060706391	0.0	0.0	0.0	0.0	1.0
er_cell_percentage_50-59%_clinical	1097.0	0.013673655423883319	0.11618516231512258	0.0	0.0	0.0	0.0	1.0
er_cell_percentage_60-69%_clinical	1097.0	0.010938924339106655	0.10406313403362544	0.0	0.0	0.0	0.0	1.0
er_cell_percentage_70-79%_clinical	1097.0	0.044667274384685506	0.2066665028245646	0.0	0.0	0.0	0.0	1.0
er_cell_percentage_80-89%_clinical	1097.0	0.028258887876025523	0.16578714718394122	0.0	0.0	0.0	0.0	1.0
er_cell_percentage_90-99%_clinical	1097.0	0.22333637192342753	0.4166719342621825	0.0	0.0	0.0	0.0	1.0
er_cell_percentage_<10%_clinical	1097.0	0.06472196900638104	0.2461468395213281	0.0	0.0	0.0	0.0	1.0
arimidex_pca_0_drug_mut_full	1097.0	3.2385721775756617e-18	1.0004561003657901	-0.2598214726371549	-0.13176115203549937	-0.12681195411690613	-0.10548716102046952	21.28745086640636
arimidex_pca_1_drug_mut_full	1097.0	-8.096430443939154e-18	1.0004561003657904	-0.2627195910270727	-0.15254239764376368	-0.14473434848800726	-0.13038971115860984	9.264114018250618
arimidex_pca_2_drug_mut_full	1097.0	0.0	1.0004561003657901	-1.2697215188946682	-0.17970882793513376	-0.16634952185696814	-0.12588711432049496	9.17724512749658
arimidex_pca_3_drug_mut_full	1097.0	-3.2385721775756617e-18	1.0004561003657901	-0.6062134695248335	-0.2454357817517112	-0.2279406027018813	-0.1883761800980124	9.799527320284394
arimidex_pca_4_drug_mut_full	1097.0	-1.2954288710302647e-17	1.0004561003657904	-9.092713959172594	-0.08578968419030872	-0.06842069610284805	-0.03521430584994424	12.857704450433339
arimidex_pca_5_drug_mut_full	1097.0	-3.2385721775756617e-18	1.0004561003657901	-2.72034325460327	-0.09933794855976588	-0.07804233084705312	-0.006921967590589107	11.903481657926744
arimidex_pca_6_drug_mut_full	1097.0	4.857858266363493e-18	1.0004561003657901	-5.920928694826182	-0.0890249154537762	-0.026784083952627418	0.014896518259720739	15.958113707743722
arimidex_pca_7_drug_mut_full	1097.0	-8.096430443939154e-19	1.0004561003657901	-6.24030987823549	-0.10209962330967526	-0.07264099315767387	0.010800843703685965	14.922700213665827
arimidex_pca_8_drug_mut_full	1097.0	3.2385721775756617e-18	1.0004561003657901	-4.896526772967433	-0.19399947531531245	-0.13969626846486655	-0.07181635850770897	8.778773086713745
arimidex_pca_9_drug_mut_full	1097.0	6.477144355151323e-18	1.0004561003657901	-4.772087321621493	-0.07159332982360433	0.021208033692654844	0.04958818046488534	8.978384036282808
aromasin_pca_0_drug_mut_full	1097.0	6.477144355151323e-18	1.0004561003657904	-1.7003241980431947	-0.09838967037408315	-0.06790435397579786	-0.022721861283780478	26.100065714834923
aromasin_pca_1_drug_mut_full	1097.0	8.096430443939154e-18	1.0004561003657901	-0.3004057154940184	-0.16909784182313595	-0.12219801530675398	-0.059216502242402054	20.529250079278075
aromasin_pca_2_drug_mut_full	1097.0	-8.90607348833307e-18	1.0004561003657904	-2.898832803233186	-0.12136593915514454	-0.06909084618288268	-0.0038715274004671673	27.20890893967837
aromasin_pca_3_drug_mut_full	1097.0	6.477144355151323e-18	1.00045610036579	-0.21587008440668326	-0.07749923103583967	-0.0686204913588377	-0.05749698052737694	22.426109669796716
aromasin_pca_4_drug_mut_full	1097.0	-3.2385721775756617e-18	1.0004561003657901	-0.2068301746547072	-0.12409704645453173	-0.09498160878285004	-0.003394742915011096	22.394894794004305
aromasin_pca_5_drug_mut_full	1097.0	6.477144355151323e-18	1.0004561003657901	-3.1420470089996626	-0.08433787594446972	-0.06651147740982495	-0.04564791008432329	31.48232272696235
aromasin_pca_6_drug_mut_full	1097.0	6.477144355151323e-18	1.0004561003657901	-0.9069273098362054	-0.10850403038486295	-0.07699992808036385	-0.00392487339075086	32.493824658485366
aromasin_pca_7_drug_mut_full	1097.0	6.477144355151323e-18	1.0004561003657901	-0.4609051400600344	-0.15395609997483584	-0.10925332906539802	-0.054953105853854385	20.99947410637782
aromasin_pca_8_drug_mut_full	1097.0	-9.715716532726986e-18	1.0004561003657901	-3.4529280547790546	-0.6281818371501614	-0.008386300508920754	0.6220207791542965	6.165083442430848
aromasin_pca_9_drug_mut_full	1097.0	3.2385721775756617e-18	1.0004561003657901	-1.3420102288102211	-0.20467111940290503	-0.08663578577914638	0.035701738777506146	17.693158884377915
er_only_pca_0_drug_mut_full	1097.0	-6.477144355151323e-18	1.0004561003657901	-0.5346435190647145	-0.15094764365977464	-0.08394240315106889	-0.01246309918453962	18.928854244617053
er_only_pca_1_drug_mut_full	1097.0	6.477144355151323e-18	1.0004561003657901	-3.646286480681623	-0.6233952727142883	-1.753728975347427e-16	0.6365815933648777	5.35351414485702
er_only_pca_2_drug_mut_full	1097.0	6.477144355151323e-18	1.0004561003657901	-1.4148801944753888	-0.3234824114998969	-0.11889267004348601	0.10225151468566446	9.604981416872945
er_only_pca_3_drug_mut_full	1097.0	-1.5383217843484395e-17	1.0004561003657901	-2.6302718988386435	-0.555184872055378	-0.2029859254389743	0.32927770531992506	5.574912912865511
er_only_pca_4_drug_mut_full	1097.0	6.477144355151323e-18	1.0004561003657901	-2.2627811149186687	-0.47976722352649387	-0.13456274053079728	0.22246428678598498	7.174533397553013
er_only_pca_5_drug_mut_full	1097.0	4.857858266363493e-18	1.0004561003657904	-3.7767532811424562	-0.25789025330868837	0.10183038944331835	0.3638037204637507	5.250139843495356
er_only_pca_6_drug_mut_full	1097.0	-1.2954288710302647e-17	1.0004561003657901	-3.204123329297599	-0.6338156607160682	-0.15821729166661203	0.4981902067934765	4.353798820493107
er_only_pca_7_drug_mut_full	1097.0	3.2385721775756617e-18	1.0004561003657901	-1.5124309116068215	-0.39165040878976953	-0.11204163460053583	0.17813589101745186	9.42437425522613
er_only_pca_8_drug_mut_full	1097.0	-2.2670005243029632e-17	1.0004561003657904	-4.22862724572242	-0.5642265192729333	0.02533307086091905	0.6205246354331123	4.282392263978691
er_only_pca_9_drug_mut_full	1097.0	1.1335002621514816e-17	1.0004561003657901	-3.248002536494124	-0.7067987560491696	-0.04293419513150379	0.681745121895952	4.008983537671237
er_targets_pca_0_drug_mut_full	1097.0	-8.096430443939154e-18	1.0004561003657901	-1.280332412905099	-0.5822308474431418	-0.5477114661482365	1.097819397324952	1.7061996594537292
er_targets_pca_1_drug_mut_full	1097.0	6.477144355151323e-18	1.0004561003657901	-0.8388766202343627	-0.6889280454383608	-0.6043056953000311	0.2974714906979508	3.5542395298705274
er_targets_pca_2_drug_mut_full	1097.0	9.715716532726986e-18	1.0004561003657901	-0.9106628567224372	-0.2577725253175002	-0.185611059594494	-0.0759946460856131	7.661622794069745
er_targets_pca_3_drug_mut_full	1097.0	6.477144355151323e-18	1.0004561003657901	-2.686243635647748	-0.19684440438904435	-0.12214737819946857	-0.022444814437967732	7.441765503512961
er_targets_pca_4_drug_mut_full	1097.0	-4.048215221969577e-18	1.0004561003657901	-1.16349807838763	-0.311445743174611	-0.1892064676003167	-0.03617570822746647	8.209562400519586
er_targets_pca_5_drug_mut_full	1097.0	-3.2385721775756617e-18	1.0004561003657901	-1.5014080826593335	-0.24970197868299404	-0.19762063653645837	-0.10124291859317873	11.4578829355933
er_targets_pca_6_drug_mut_full	1097.0	0.0	1.0004561003657901	-6.073288677332015	-0.08859239460871422	-0.01514736925621756	0.04419342851564421	9.333964946896282
er_targets_pca_7_drug_mut_full	1097.0	8.096430443939154e-18	1.0004561003657901	-4.77800263185686	-0.1780319494734453	-0.07861815078226558	0.020405473532746164	9.829673533097365
er_targets_pca_8_drug_mut_full	1097.0	0.0	1.0004561003657904	-4.2225349772033	-0.13901427377535241	-0.05713697134916107	0.051114787077145084	11.207846494784532
er_targets_pca_9_drug_mut_full	1097.0	0.0	1.0004561003657901	-6.511379606388272	-0.09841961300919898	-0.00203946481256224	0.0748761903855889	8.422579863125087
femara_pca_0_drug_mut_full	1097.0	-6.477144355151323e-18	1.0004561003657901	-0.10482323028901928	-0.09114068918713801	-0.09030665832469335	-0.08894479597665263	20.73580316472054
femara_pca_1_drug_mut_full	1097.0	-6.477144355151323e-18	1.0004561003657901	-0.4140716825500492	-0.18368910023436222	-0.15591481714085784	-0.1144939968421857	10.758492400060428
femara_pca_2_drug_mut_full	1097.0	-1.2954288710302647e-17	1.0004561003657901	-1.91032336715514	-0.23227844573618142	-0.18466871753381137	-0.10791580098500501	9.712506002205295
femara_pca_3_drug_mut_full	1097.0	3.2385721775756617e-18	1.0004561003657901	-3.557562727075923	-0.2043771707493975	-0.15879141481070724	-0.044499113001040924	11.219055175981518
femara_pca_4_drug_mut_full	1097.0	-4.857858266363493e-18	1.0004561003657901	-2.8462656569319544	-0.11084354330741028	-0.08916993604864469	-0.05324659006502714	16.291292685042322
femara_pca_5_drug_mut_full	1097.0	-1.2954288710302647e-17	1.0004561003657904	-5.157530001140788	-0.1306115115198338	-0.0999287098437755	-0.03389427371020169	17.22875958029595
femara_pca_6_drug_mut_full	1097.0	6.477144355151323e-18	1.0004561003657901	-5.103521544937874	-0.0915522842976612	-0.050738245951426085	0.003991300235941593	14.497398751356052
femara_pca_7_drug_mut_full	1097.0	-3.2385721775756617e-18	1.0004561003657901	-8.263326651147384	-0.14680576990988037	-0.10112662335524066	-0.03669579925655658	8.647753557256136
femara_pca_8_drug_mut_full	1097.0	-6.477144355151323e-18	1.0004561003657904	-5.678897235582235	-0.07288348180046268	-0.03979606249231424	0.03923406794558582	13.323748856037419
femara_pca_9_drug_mut_full	1097.0	1.6192860887878308e-18	1.0004561003657904	-3.8110166291125727	-0.20544793764482308	-0.15674570038485247	-0.06031324499907818	9.867152539511984
arimidex_pca_0_drug_expr_full	1097.0	1.3763931754696563e-17	1.0004561003657901	-0.6533426705569716	-0.3280616980618117	-0.23401470791658371	-0.11300587056719434	10.183651548246939
arimidex_pca_1_drug_expr_full	1097.0	-1.781214697666614e-17	1.0004561003657901	-1.5065919116148805	-0.6354516977489311	-0.47920995914822695	0.2960883833324326	3.2245590586051307
arimidex_pca_2_drug_expr_full	1097.0	-3.2385721775756617e-18	1.0004561003657901	-2.4508409509415543	-0.614356372378739	-0.3136993813850308	0.2879246929150349	5.231841956358836
arimidex_pca_3_drug_expr_full	1097.0	-3.2385721775756617e-18	1.0004561003657901	-6.419416013170963	-0.3424726779904679	-0.15150893894085365	0.17341932338631078	11.518240745934385
arimidex_pca_4_drug_expr_full	1097.0	3.2385721775756617e-18	1.0004561003657901	-8.828233155570933	-0.16600435628286225	0.10098121563603385	0.3607379787131419	9.551231345820558
arimidex_pca_5_drug_expr_full	1097.0	-9.715716532726986e-18	1.0004561003657901	-3.2421481907835443	-0.3603696633961226	-0.09890231524654369	0.14219925782959247	8.928444122240048
arimidex_pca_6_drug_expr_full	1097.0	-3.2385721775756617e-18	1.0004561003657904	-6.7690087693522205	-0.362524313370131	-0.02632519959685004	0.2938787274559959	7.867414512767482
arimidex_pca_7_drug_expr_full	1097.0	-9.715716532726986e-18	1.0004561003657901	-2.835502926708216	-0.6259385705337659	-0.21691719820865785	0.3344701162007389	7.642135443129457
arimidex_pca_8_drug_expr_full	1097.0	1.6192860887878308e-18	1.0004561003657901	-7.1995223236817765	-0.3093003095149547	0.08227866286096894	0.4606857881028916	7.56987666501562
arimidex_pca_9_drug_expr_full	1097.0	0.0	1.0004561003657901	-6.884461650685875	-0.36988668682955006	-0.05256820714968475	0.2411434727078095	7.868323845765617
aromasin_pca_0_drug_expr_full	1097.0	1.6192860887878308e-17	1.0004561003657901	-2.403948311215052	-0.7933250695394966	-0.047302857627339386	0.7115311233117295	2.740277874584517
aromasin_pca_1_drug_expr_full	1097.0	1.2954288710302647e-17	1.0004561003657901	-2.410773605198636	-0.6142282331751295	-0.03709077934785746	0.5369936666679752	5.890585488843407
aromasin_pca_2_drug_expr_full	1097.0	-1.1335002621514816e-17	1.0004561003657904	-1.5851777947786991	-0.3283830854194732	-0.13875254559544065	0.1508815796709798	23.83518224792352
aromasin_pca_3_drug_expr_full	1097.0	-3.076643568696879e-17	1.0004561003657901	-2.4025002929342802	-0.6797741802730688	-0.01292814005664405	0.6938157458437706	5.67245935476633
aromasin_pca_4_drug_expr_full	1097.0	1.6192860887878308e-17	1.0004561003657901	-2.6279968640995857	-0.6142837247608094	-0.0023428150683821314	0.5266180915371205	3.445187092011176
aromasin_pca_5_drug_expr_full	1097.0	-3.2385721775756617e-18	1.00045610036579	-4.0809252045855064	-0.5451711704797532	-0.043415196433142206	0.5033940197182707	6.1555174924631
aromasin_pca_6_drug_expr_full	1097.0	8.096430443939154e-18	1.0004561003657901	-3.44715840074241	-0.6302243365883289	-0.1009628713842239	0.49180552379151055	7.143011294350318
aromasin_pca_7_drug_expr_full	1097.0	5.26267978856045e-18	1.0004561003657901	-2.9021719070961165	-0.5730906307608047	-0.05670992198804114	0.5756569601488513	5.162694320446555
aromasin_pca_8_drug_expr_full	1097.0	0.0	1.0004561003657901	-3.229374905745335	-0.6275369804496546	0.003555201271886059	0.4518540800136794	8.606352355170099
aromasin_pca_9_drug_expr_full	1097.0	3.2385721775756617e-18	1.0004561003657901	-3.4157750067154855	-0.5480907680534006	0.0322688261320218	0.5405139850992902	4.743422404136725
er_only_pca_0_drug_expr_full	1097.0	1.2954288710302647e-17	1.0004561003657901	-2.247445155179793	-0.809537660491958	-1.215973568222008e-16	0.7811510920328506	2.550874341651766
er_only_pca_1_drug_expr_full	1097.0	3.886286613090794e-17	1.0004561003657901	-2.917644134425751	-0.5222796218216893	-0.09819723267507378	0.5654772134485501	3.09954688200661
er_only_pca_2_drug_expr_full	1097.0	3.562429395333228e-17	1.0004561003657901	-2.81376923259815	-0.4983861912059201	4.014075500916846e-16	0.5803467480467318	3.4290479170653527
er_only_pca_3_drug_expr_full	1097.0	1.2954288710302647e-17	1.0004561003657904	-3.439205991638419	-0.489567292818883	-0.043433475936643526	0.42204699853955574	4.017440189361378
er_only_pca_4_drug_expr_full	1097.0	-4.857858266363493e-18	1.0004561003657901	-3.5084412804529084	-0.676509354431273	-0.01626448724209868	0.6692106059053702	3.5123534263527527
er_only_pca_5_drug_expr_full	1097.0	-6.477144355151323e-18	1.0004561003657901	-2.6452715075971747	-0.649785011578661	-0.1374708023233546	0.4878030999919545	3.8014707188840666
er_only_pca_6_drug_expr_full	1097.0	1.943143306545397e-17	1.0004561003657901	-2.826485570982964	-0.6758064505341926	-0.03321436862257743	0.6274759156062486	3.5519195867339253
er_only_pca_7_drug_expr_full	1097.0	-6.477144355151323e-18	1.0004561003657901	-3.4632592485270615	-0.5901877745834955	-6.124536211747703e-16	0.5792507089238255	4.98246828569077
er_only_pca_8_drug_expr_full	1097.0	6.477144355151323e-18	1.0004561003657901	-3.2256560420682745	-0.6418979630726275	-1.1217294994334266e-15	0.5820942903782675	4.1221793955486525
er_only_pca_9_drug_expr_full	1097.0	1.943143306545397e-17	1.0004561003657901	-3.528933430672832	-0.6238719785291823	-0.059431056849100675	0.586179713943717	4.417103253050312
er_targets_pca_0_drug_expr_full	1097.0	8.096430443939154e-18	1.0004561003657901	-1.3875626108995769	-0.5829504248389455	-0.1810696533785999	0.2681461785484026	8.56483053199471
er_targets_pca_1_drug_expr_full	1097.0	-1.2954288710302647e-17	1.0004561003657901	-4.575015411561152	-0.5080777734461198	0.03572533679352408	0.5480827097727242	6.5696012572391425
er_targets_pca_2_drug_expr_full	1097.0	-1.457357479909048e-17	1.0004561003657901	-5.255746716418419	-0.5304310261925528	-0.17639099226854746	0.09937431047321206	7.92810732234911
er_targets_pca_3_drug_expr_full	1097.0	-1.2954288710302647e-17	1.0004561003657901	-5.379534654979206	-0.5641022059086646	-0.03180129437866045	0.48414433813904784	6.628414107964677
er_targets_pca_4_drug_expr_full	1097.0	9.715716532726986e-18	1.0004561003657901	-3.6095995551390905	-0.46355449807720195	-0.14823576213014963	0.2134297759260604	10.615048277386409
er_targets_pca_5_drug_expr_full	1097.0	3.2385721775756617e-18	1.0004561003657901	-6.311111291171573	-0.33507876909022605	0.005599188723867634	0.3112862183378131	10.495022680163386
er_targets_pca_6_drug_expr_full	1097.0	0.0	1.0004561003657901	-6.823790009730325	-0.3409320683171709	-0.059448944350270275	0.231767275973133	7.551527338267466
er_targets_pca_7_drug_expr_full	1097.0	0.0	1.0004561003657901	-4.162280223752771	-0.5364763987751585	-0.03200115489369619	0.5035662712728313	7.602574102992936
er_targets_pca_8_drug_expr_full	1097.0	-1.2954288710302647e-17	1.0004561003657901	-3.1608865081331707	-0.5026560023004544	-0.2143362624804317	0.18434420620996128	6.220658757355884
er_targets_pca_9_drug_expr_full	1097.0	-3.2385721775756617e-18	1.00045610036579	-4.5047329958324545	-0.5611299390904513	-0.027339086908081865	0.5049679608126341	6.819645119600445
femara_pca_0_drug_expr_full	1097.0	-7.691608921742197e-18	1.0004561003657901	-0.5502109281038737	-0.36581744546610834	-0.3098545770906651	-0.2436157101326802	6.883777414301748
femara_pca_1_drug_expr_full	1097.0	-1.1335002621514816e-17	1.0004561003657904	-1.6351176089840103	-0.5475837745636633	-0.38741262387317743	5.935682830681086e-16	6.967404316505387
femara_pca_2_drug_expr_full	1097.0	-6.477144355151323e-18	1.0004561003657901	-1.2605033849107496	-0.36917183995415803	-0.275689462667922	-0.10087522484206829	9.09323903593647
femara_pca_3_drug_expr_full	1097.0	6.477144355151323e-18	1.0004561003657901	-4.10408096381144	-0.34926583918262544	-0.20485754083032504	0.03975574374112333	8.773981865038902
femara_pca_4_drug_expr_full	1097.0	6.477144355151323e-18	1.0004561003657901	-6.696113779227462	-0.37094780994018783	-0.09379614604313061	0.15464707044381748	10.108460988898251
femara_pca_5_drug_expr_full	1097.0	-1.6192860887878308e-18	1.0004561003657904	-2.025088209398665	-0.5011613524685009	-0.30804671596447675	0.1392748813093041	12.62699346997237
femara_pca_6_drug_expr_full	1097.0	-1.1335002621514816e-17	1.0004561003657904	-5.211444157170003	-0.3802208155245454	-0.17212098743052587	0.1240055876828015	7.557877265149994
femara_pca_7_drug_expr_full	1097.0	1.457357479909048e-17	1.0004561003657901	-7.386738789398281	-0.3178448154895301	0.07177532973471515	0.3207464883734952	13.211449661990104
femara_pca_8_drug_expr_full	1097.0	7.28678739954524e-18	1.0004561003657901	-3.6354202797678115	-0.31012456068094746	-0.10429230985580967	0.11759680886105736	10.16618403650979
femara_pca_9_drug_expr_full	1097.0	8.096430443939154e-19	1.0004561003657901	-3.33444631716395	-0.43016368395138893	-0.22469573138157609	0.06895493557024437	8.560685186342226
